# Supplementary material for: Monitoring, Mapping, and Modeling Spatial–Temporal Patterns of PM2.5 for Improved Understanding of Air Pollution Dynamics Using Portable Sensing Technologies
Source: Int J Environ Res Public Health. 2020 Jul 8;17(14):4914. doi: 10.3390/ijerph17144914 (PMC7400490; doi:10.3390/ijerph17144914)
Supplement: Supplementary file 1 [file ijerph-17-04914-s001.zip]

Archive with 86 entries (82 files):
- Supplementary File 1/
- Supplementary File 1/2019_1_28_0700_run.csv
- Supplementary File 1/2019_1_28_1100_run.csv
- Supplementary File 1/2019_1_28_1500_run.csv
- Supplementary File 1/2019_1_28_1900_run.csv
- Supplementary File 1/2019_1_29_0700_run.csv
- Supplementary File 1/2019_1_29_1100_run.csv
- Supplementary File 1/2019_1_29_1500_run.csv
- Supplementary File 1/2019_1_29_1900_run.csv
- Supplementary File 1/2019_1_30_0700_run.csv
- Supplementary File 1/2019_1_30_1100_run.csv
- Supplementary File 1/2019_1_30_1500_run.csv
- Supplementary File 1/2019_1_30_1900_run.csv
- Supplementary File 1/2019_1_31_0700_run.csv
- Supplementary File 1/2019_1_31_1100_run.csv
- Supplementary File 1/2019_1_31_1500_run.csv
- Supplementary File 1/2019_1_31_1900_run.csv
- Supplementary File 1/2019_2_1_1100_run.csv
- Supplementary File 1/2019_2_1_1500_run.csv
- Supplementary File 1/2019_2_1_1900_run.csv
- Supplementary File 1/2019_2_4_0700_run.csv
- Supplementary File 1/2019_2_4_1100_run.csv
- Supplementary File 1/2019_2_4_1500_run.csv
- Supplementary File 1/2019_2_4_1900_run.csv
- Supplementary File 1/2019_2_5_0700_run.csv
- Supplementary File 1/2019_2_5_1100_run.csv
- Supplementary File 1/2019_2_5_1500_run.csv
- Supplementary File 1/2019_2_5_1900_run.csv
- Supplementary File 1/2019_2_6_1100_run.csv
- Supplementary File 1/2019_2_6_1500_run.csv
- Supplementary File 1/2019_2_6_1900_run.csv
- Supplementary File 1/2019_2_7_1100_run.csv
- Supplementary File 1/2019_2_7_1500_run.csv
- Supplementary File 1/2019_2_7_1900_run.csv
- Supplementary File 1/2019_2_8_1500_run.csv
- Supplementary File 1/2019_2_8_1900_run.csv
- Supplementary File 1/desktop.ini
- Supplementary File 2/
- Supplementary File 2/aggregated CSV/
- Supplementary File 2/aggregated CSV/2019_1_28_0700_aggregated.csv
- Supplementary File 2/aggregated CSV/2019_1_28_1100_aggregated.csv
- Supplementary File 2/aggregated CSV/2019_1_28_1500_aggregated.csv
- Supplementary File 2/aggregated CSV/2019_1_28_1900_aggregated.csv
- Supplementary File 2/aggregated CSV/2019_1_29_0700_aggregated.csv
- Supplementary File 2/aggregated CSV/2019_1_29_1100_aggregated.csv
- Supplementary File 2/aggregated CSV/2019_1_29_1500_aggregated.csv
- Supplementary File 2/aggregated CSV/2019_1_30_0700_aggregated.csv
- Supplementary File 2/aggregated CSV/2019_1_30_1100_aggregated.csv
- Supplementary File 2/aggregated CSV/2019_1_30_1500_aggregated.csv
- Supplementary File 2/aggregated CSV/2019_1_30_1900_aggregated.csv
- Supplementary File 2/aggregated CSV/2019_1_31_0700_aggregated.csv
- Supplementary File 2/aggregated CSV/2019_1_31_1100_aggregated.csv
- Supplementary File 2/aggregated CSV/2019_1_31_1500_aggregated.csv
- Supplementary File 2/aggregated CSV/2019_1_31_1900_aggregated.csv
- Supplementary File 2/aggregated CSV/2019_2_1_1100_aggregated.csv
- Supplementary File 2/aggregated CSV/2019_2_1_1500_aggregated.csv
- Supplementary File 2/aggregated CSV/2019_2_1_1900_aggregated.csv
- Supplementary File 2/aggregated CSV/2019_2_4_0700_aggregated.csv
- Supplementary File 2/aggregated CSV/2019_2_4_1100_aggregated.csv
- Supplementary File 2/aggregated CSV/2019_2_4_1500_aggregated.csv
- Supplementary File 2/aggregated CSV/2019_2_4_1900_aggregated.csv
- Supplementary File 2/aggregated CSV/2019_2_5_0700_aggregated.csv
- Supplementary File 2/aggregated CSV/2019_2_5_1100_aggregated.csv
- Supplementary File 2/aggregated CSV/2019_2_5_1500_aggregated.csv
- Supplementary File 2/aggregated CSV/2019_2_5_1900_aggregated.csv
- Supplementary File 2/aggregated CSV/2019_2_6_1100_aggregated.csv
- Supplementary File 2/aggregated CSV/2019_2_6_1500_aggregated.csv
- Supplementary File 2/aggregated CSV/2019_2_6_1900_aggregated.csv
- Supplementary File 2/aggregated CSV/2019_2_7_1100_aggregated.csv
- Supplementary File 2/aggregated CSV/2019_2_7_1500_aggregated.csv
- Supplementary File 2/aggregated CSV/2019_2_7_1900_aggregated.csv
- Supplementary File 2/aggregated CSV/2019_2_8_1500_aggregated.csv
- Supplementary File 2/aggregated CSV/2019_2_8_1900_aggregated.csv
- Supplementary File 2/aggregated CSV/desktop.ini
- Supplementary File 2/desktop.ini
- Supplementary File 2/RouteSegment.CPG
- Supplementary File 2/RouteSegment.dbf
- Supplementary File 2/RouteSegment.prj
- Supplementary File 2/RouteSegment.sbn
- Supplementary File 2/RouteSegment.sbx
- Supplementary File 2/RouteSegment.shp
- Supplementary File 2/RouteSegment.shp.xml
- Supplementary File 2/RouteSegment.shx
- Supplementary File 2/SegmentID/
- Supplementary File 2/SegmentID/desktop.ini
- Supplementary File 3.docx
