# Supplementary material for: Monitoring, Mapping, and Modeling Spatial–Temporal Patterns of PM2.5 for Improved Understanding of Air Pollution Dynamics Using Portable Sensing Technologies
Source: Int J Environ Res Public Health. 2020 Jul 8;17(14):4914. doi: 10.3390/ijerph17144914 (PMC7400490; doi:10.3390/ijerph17144914)
Supplement: Supplementary file 1 [file ijerph-17-04914-s001.zip › Supplementary File 1/2019_1_28_0700_run.csv]

Timestamp	Latitude	Longitude	PM2.5
2019-01-28 06:53:00	33.214634999999994	-97.148265	11.0
2019-01-28 06:53:00	33.21463	-97.148103	11.0
2019-01-28 06:53:00	33.214625	-97.147857	11.0
2019-01-28 06:53:00	33.214625	-97.147582	11.0
2019-01-28 06:53:00	33.214625	-97.147338	11.0
2019-01-28 06:53:00	33.214625	-97.147165	11.0
2019-01-28 06:53:00	33.214615	-97.146968	11.0
2019-01-28 06:53:00	33.21461	-97.14676	11.0
2019-01-28 06:53:00	33.2146	-97.146585	11.0
2019-01-28 06:53:00	33.214615	-97.14651	11.0
2019-01-28 06:53:00	33.214603000000004	-97.14633	11.0
2019-01-28 06:53:00	33.214603000000004	-97.146095	11.0
2019-01-28 06:53:00	33.21461	-97.145842	11.5
2019-01-28 06:53:00	33.214603000000004	-97.145603	11.5
2019-01-28 06:53:00	33.214608	-97.145367	11.5
2019-01-28 06:53:00	33.21461	-97.145123	11.5
2019-01-28 06:53:00	33.214618	-97.144872	11.5
2019-01-28 06:53:00	33.21461	-97.144645	11.5
2019-01-28 06:53:00	33.214602	-97.144465	11.5
2019-01-28 06:53:00	33.214602	-97.144418	11.5
2019-01-28 06:53:00	33.214602	-97.144252	11.5
2019-01-28 06:53:00	33.214602	-97.14404	11.5
2019-01-28 06:53:00	33.214605	-97.143813	11.5
2019-01-28 06:53:00	33.214588	-97.143577	11.5
2019-01-28 06:53:00	33.214583000000005	-97.143327	11.5
2019-01-28 06:53:00	33.214575	-97.143087	11.5
2019-01-28 06:53:00	33.214575	-97.142853	11.5
2019-01-28 06:53:00	33.214573	-97.142613	11.5
2019-01-28 06:53:00	33.214577	-97.142353	11.5
2019-01-28 06:53:00	33.214572	-97.142125	11.5
2019-01-28 06:53:00	33.214615	-97.141998	11.5
2019-01-28 06:53:00	33.214682	-97.141977	11.5
2019-01-28 06:53:00	33.214685	-97.142015	11.5
2019-01-28 06:53:00	33.214705	-97.142163	11.5
2019-01-28 06:53:00	33.214703	-97.14234	11.5
2019-01-28 06:53:00	33.2147	-97.142538	11.5
2019-01-28 06:53:00	33.214705	-97.142718	13.9
2019-01-28 06:53:00	33.2147	-97.142925	13.9
2019-01-28 06:53:00	33.214698	-97.143128	13.9
2019-01-28 06:53:00	33.2147	-97.143315	13.9
2019-01-28 06:53:00	33.2147	-97.143492	13.9
2019-01-28 06:53:00	33.214708	-97.143648	13.9
2019-01-28 06:53:00	33.214705	-97.143793	13.9
2019-01-28 06:53:00	33.214707000000004	-97.143913	13.9
2019-01-28 06:53:00	33.214692	-97.144003	13.9
2019-01-28 06:53:00	33.214693	-97.144063	13.9
2019-01-28 06:53:00	33.214695	-97.144145	13.9
2019-01-28 06:53:00	33.21471	-97.14422	13.9
2019-01-28 06:53:00	33.214715000000005	-97.144242	13.1
2019-01-28 06:53:00	33.214690000000004	-97.144322	13.1
2019-01-28 06:53:00	33.214533	-97.14433	13.1
2019-01-28 06:53:00	33.214323	-97.144323	13.1
2019-01-28 06:53:00	33.214103	-97.144323	13.1
2019-01-28 06:53:00	33.213887	-97.144323	13.1
2019-01-28 06:53:00	33.213671999999995	-97.14433	13.1
2019-01-28 06:53:00	33.213437	-97.144352	13.1
2019-01-28 06:53:00	33.213208	-97.144362	13.1
2019-01-28 06:53:00	33.213007	-97.14437	13.1
2019-01-28 06:53:00	33.212777	-97.144383	13.1
2019-01-28 06:53:00	33.212548	-97.1444	13.1
2019-01-28 06:53:00	33.212346999999994	-97.144387	14.2
2019-01-28 06:53:00	33.212125	-97.144392	14.2
2019-01-28 06:53:00	33.211898	-97.144398	14.2
2019-01-28 06:53:00	33.211677	-97.144405	14.2
2019-01-28 06:53:00	33.21145	-97.144413	14.2
2019-01-28 06:53:00	33.21123	-97.144423	14.2
2019-01-28 06:53:00	33.211007	-97.144423	14.2
2019-01-28 06:53:00	33.210802	-97.144423	14.2
2019-01-28 06:53:00	33.21063	-97.1444	14.2
2019-01-28 06:53:00	33.21051	-97.144393	14.2
2019-01-28 06:53:00	33.210345000000004	-97.144405	14.2
2019-01-28 06:53:00	33.210132	-97.144422	14.2
2019-01-28 06:53:00	33.209920000000004	-97.144423	15.2
2019-01-28 06:53:00	33.209717	-97.144427	15.2
2019-01-28 06:53:00	33.209533	-97.144427	15.2
2019-01-28 06:53:00	33.20935	-97.144427	15.2
2019-01-28 06:53:00	33.209173	-97.144432	15.2
2019-01-28 06:53:00	33.209003	-97.144437	15.2
2019-01-28 06:53:00	33.208832	-97.144438	15.2
2019-01-28 06:53:00	33.208657	-97.14444	15.2
2019-01-28 06:53:00	33.208487	-97.144442	15.2
2019-01-28 06:53:00	33.208357	-97.144443	15.2
2019-01-28 06:53:00	33.208253000000006	-97.144477	15.2
2019-01-28 06:53:00	33.208252	-97.144655	15.2
2019-01-28 06:53:00	33.208262	-97.144733	13.2
2019-01-28 06:53:00	33.208265000000004	-97.144858	13.2
2019-01-28 06:53:00	33.20825	-97.145087	13.2
2019-01-28 06:53:00	33.208248	-97.145332	13.2
2019-01-28 06:53:00	33.208255	-97.145565	13.2
2019-01-28 06:53:00	33.208262	-97.145793	13.2
2019-01-28 06:53:00	33.20827	-97.145993	13.2
2019-01-28 06:53:00	33.208285	-97.146212	13.2
2019-01-28 06:53:00	33.20828	-97.146428	13.2
2019-01-28 06:53:00	33.208273	-97.1466	13.2
2019-01-28 06:53:00	33.208273	-97.146705	13.2
2019-01-28 06:53:00	33.208273	-97.146788	13.2
2019-01-28 06:53:00	33.208283	-97.146873	15.9
2019-01-28 06:53:00	33.208293	-97.146938	15.9
2019-01-28 06:53:00	33.208277	-97.14702	15.9
2019-01-28 06:53:00	33.208283	-97.147098	15.9
2019-01-28 06:53:00	33.208298	-97.147197	15.9
2019-01-28 06:53:00	33.208308	-97.147352	15.9
2019-01-28 06:53:00	33.20832	-97.147547	15.9
2019-01-28 06:53:00	33.208321999999995	-97.147748	15.9
2019-01-28 06:53:00	33.208337	-97.147918	15.9
2019-01-28 06:53:00	33.208338	-97.148062	15.9
2019-01-28 06:53:00	33.208333	-97.148175	15.9
2019-01-28 06:53:00	33.208335	-97.148272	15.9
2019-01-28 06:53:00	33.208337	-97.148353	14.5
2019-01-28 06:53:00	33.208337	-97.14844	14.5
2019-01-28 06:53:00	33.208323	-97.148537	14.5
2019-01-28 06:53:00	33.20832	-97.148603	14.5
2019-01-28 06:53:00	33.20832	-97.148722	14.5
2019-01-28 06:53:00	33.208308	-97.148853	14.5
2019-01-28 06:53:00	33.208298	-97.149057	14.5
2019-01-28 06:53:00	33.208290000000005	-97.149245	14.5
2019-01-28 06:53:00	33.208273	-97.149422	14.5
2019-01-28 06:53:00	33.20827	-97.149602	14.5
2019-01-28 06:53:00	33.20827	-97.149782	14.5
2019-01-28 06:53:00	33.20828	-97.149962	14.5
2019-01-28 06:53:00	33.208288	-97.150163	14.8
2019-01-28 06:53:00	33.208295	-97.15036	14.8
2019-01-28 06:53:00	33.208305	-97.15053	14.8
2019-01-28 06:53:00	33.208275	-97.150687	14.8
2019-01-28 06:53:00	33.208148	-97.150837	14.8
2019-01-28 06:53:00	33.207955	-97.150878	14.8
2019-01-28 06:53:00	33.207752	-97.150898	14.8
2019-01-28 06:53:00	33.207533000000005	-97.150863	14.8
2019-01-28 06:53:00	33.207302	-97.150842	14.8
2019-01-28 06:53:00	33.207077000000005	-97.150857	14.8
2019-01-28 06:53:00	33.206918	-97.150878	14.8
2019-01-28 06:53:00	33.206843	-97.150902	14.8
2019-01-28 06:53:00	33.20684	-97.151063	14.9
2019-01-28 06:53:00	33.206855	-97.151322	14.9
2019-01-28 06:53:00	33.206865	-97.151573	14.9
2019-01-28 06:53:00	33.20687	-97.151805	14.9
2019-01-28 06:53:00	33.20688	-97.152042	14.9
2019-01-28 06:53:00	33.206877	-97.152327	14.9
2019-01-28 06:53:00	33.20689	-97.152542	14.9
2019-01-28 06:53:00	33.20689	-97.152748	14.9
2019-01-28 06:53:00	33.20688	-97.152945	14.9
2019-01-28 06:53:00	33.206873	-97.153127	14.9
2019-01-28 06:53:00	33.206835	-97.153287	14.9
2019-01-28 06:53:00	33.206771999999994	-97.153467	14.9
2019-01-28 06:53:00	33.206693	-97.1536	14.3
2019-01-28 06:53:00	33.206637	-97.153673	14.3
2019-01-28 06:53:00	33.206648	-97.153842	14.3
2019-01-28 06:53:00	33.2068	-97.15408	14.3
2019-01-28 06:53:00	33.206945000000005	-97.154335	14.3
2019-01-28 06:53:00	33.207093	-97.154592	14.3
2019-01-28 06:53:00	33.207285	-97.154832	14.3
2019-01-28 06:53:00	33.207538	-97.155008	14.3
2019-01-28 06:53:00	33.20782	-97.155073	14.3
2019-01-28 06:53:00	33.2081	-97.15508	14.3
2019-01-28 06:53:00	33.208372999999995	-97.155088	14.3
2019-01-28 06:53:00	33.208623	-97.155087	14.3
2019-01-28 06:53:00	33.208868	-97.155065	16.7
2019-01-28 06:53:00	33.209103000000006	-97.155053	16.7
2019-01-28 06:53:00	33.209327	-97.155043	16.7
2019-01-28 06:53:00	33.209563	-97.155038	16.7
2019-01-28 06:53:00	33.209795	-97.155033	16.7
2019-01-28 06:53:00	33.210045	-97.155033	16.7
2019-01-28 06:53:00	33.210287	-97.155028	16.7
2019-01-28 06:53:00	33.210547	-97.155025	16.7
2019-01-28 06:53:00	33.210795000000005	-97.155015	16.7
2019-01-28 06:53:00	33.211017	-97.15501	16.7
2019-01-28 06:53:00	33.211238	-97.155007	16.7
2019-01-28 06:53:00	33.21141	-97.155005	16.7
2019-01-28 06:53:00	33.21152	-97.154917	19.4
2019-01-28 06:53:00	33.21151	-97.154703	19.4
2019-01-28 06:53:00	33.211504999999995	-97.154457	19.4
2019-01-28 06:53:00	33.211498	-97.154217	19.4
2019-01-28 06:53:00	33.211490000000005	-97.153982	19.4
2019-01-28 06:53:00	33.211482000000004	-97.153757	19.4
2019-01-28 06:53:00	33.211493	-97.15355	19.4
2019-01-28 06:53:00	33.21151500000001	-97.153372	19.4
2019-01-28 06:53:00	33.211521999999995	-97.153173	19.4
2019-01-28 06:53:00	33.21154	-97.153003	19.4
2019-01-28 06:53:00	33.211643	-97.152895	19.4
2019-01-28 06:53:00	33.211797999999995	-97.152877	19.4
2019-01-28 06:53:00	33.211963	-97.152883	16.6
2019-01-28 06:53:00	33.212127	-97.152885	16.6
2019-01-28 06:53:00	33.2123	-97.152902	16.6
2019-01-28 06:53:00	33.212457	-97.152892	16.6
2019-01-28 06:53:00	33.21255	-97.152877	16.6
2019-01-28 06:53:00	33.212602000000004	-97.152832	16.6
2019-01-28 06:53:00	33.212593	-97.152767	16.6
2019-01-28 06:53:00	33.212587	-97.152685	16.6
2019-01-28 06:53:00	33.21258	-97.152593	16.6
2019-01-28 06:53:00	33.212587	-97.152495	16.6
2019-01-28 06:53:00	33.212593	-97.152412	16.6
2019-01-28 06:53:00	33.212585	-97.152318	16.6
2019-01-28 06:53:00	33.212641999999995	-97.152157	15.1
2019-01-28 06:53:00	33.21265	-97.15196	15.1
2019-01-28 06:53:00	33.212638	-97.151738	15.1
2019-01-28 06:53:00	33.212632	-97.151533	15.1
2019-01-28 06:53:00	33.212608	-97.151325	15.1
2019-01-28 06:53:00	33.212608	-97.151112	15.1
2019-01-28 06:53:00	33.212613	-97.150908	15.1
2019-01-28 06:53:00	33.212613	-97.150762	15.1
2019-01-28 06:53:00	33.21262	-97.150508	15.1
2019-01-28 06:53:00	33.21263	-97.150202	15.1
2019-01-28 06:53:00	33.21263	-97.149865	15.1
2019-01-28 06:53:00	33.212622	-97.14956	15.1
2019-01-28 06:53:00	33.212587	-97.149305	13.3
2019-01-28 06:53:00	33.21255	-97.149147	13.3
2019-01-28 06:53:00	33.212527	-97.148962	13.3
2019-01-28 06:53:00	33.212512	-97.14874	13.3
2019-01-28 06:53:00	33.212608	-97.148515	13.3
2019-01-28 06:53:00	33.212627000000005	-97.148258	13.3
2019-01-28 06:53:00	33.212693	-97.148048	13.3
2019-01-28 06:53:00	33.212733	-97.147833	13.3
2019-01-28 06:53:00	33.21273	-97.147555	13.3
2019-01-28 06:53:00	33.212732	-97.147287	13.3
2019-01-28 06:53:00	33.212685	-97.147047	13.3
2019-01-28 06:53:00	33.212509999999995	-97.146972	13.3
2019-01-28 06:53:00	33.212302	-97.146997	13.1
2019-01-28 06:53:00	33.212078000000005	-97.147015	13.1
2019-01-28 06:53:00	33.211859999999994	-97.147022	13.1
2019-01-28 06:53:00	33.211682	-97.147008	13.1
2019-01-28 06:53:00	33.211657	-97.146793	13.1
2019-01-28 06:53:00	33.21161	-97.14654	13.1
2019-01-28 06:53:00	33.21152	-97.146335	13.1
2019-01-28 06:53:00	33.211328	-97.146377	13.1
2019-01-28 06:53:00	33.211112	-97.146405	13.1
2019-01-28 06:53:00	33.210897	-97.146412	13.1
2019-01-28 06:53:00	33.210698	-97.146405	13.1
2019-01-28 06:53:00	33.210518	-97.146357	13.1
2019-01-28 06:53:00	33.210335	-97.146365	15.3
2019-01-28 06:53:00	33.210158	-97.14636	15.3
2019-01-28 06:53:00	33.209985	-97.146315	15.3
2019-01-28 06:53:00	33.209768	-97.146282	15.3
2019-01-28 06:53:00	33.209578	-97.146353	15.3
2019-01-28 06:53:00	33.209432	-97.146415	15.3
2019-01-28 06:53:00	33.20938	-97.146525	15.3
2019-01-28 06:53:00	33.209382	-97.146763	15.3
2019-01-28 06:53:00	33.20938	-97.147	15.3
2019-01-28 06:53:00	33.209383	-97.147213	15.3
2019-01-28 06:53:00	33.209387	-97.14742	15.3
2019-01-28 06:53:00	33.209385	-97.147628	15.3
2019-01-28 07:53:00	33.209387	-97.147833	14.4
2019-01-28 07:53:00	33.209387	-97.148037	14.4
2019-01-28 07:53:00	33.209387	-97.14823	14.4
2019-01-28 07:53:00	33.209387	-97.148415	14.4
2019-01-28 07:53:00	33.209416999999995	-97.148542	14.4
2019-01-28 07:53:00	33.209492	-97.14843	14.4
2019-01-28 07:53:00	33.209579999999995	-97.148438	14.4
2019-01-28 07:53:00	33.209665	-97.14835	14.4
2019-01-28 07:53:00	33.209778	-97.14835	14.4
2019-01-28 07:53:00	33.20991	-97.148357	14.4
2019-01-28 07:53:00	33.210068	-97.148368	14.4
2019-01-28 07:53:00	33.21023	-97.148375	14.4
2019-01-28 07:53:00	33.210398	-97.148385	14.6
2019-01-28 07:53:00	33.2106	-97.14837	14.6
2019-01-28 07:53:00	33.210773	-97.148365	14.6
2019-01-28 07:53:00	33.210933000000004	-97.148363	14.6
2019-01-28 07:53:00	33.210955	-97.148178	14.6
2019-01-28 07:53:00	33.211007	-97.148015	14.6
2019-01-28 07:53:00	33.21118	-97.147955	14.6
2019-01-28 07:53:00	33.211392	-97.148025	14.6
2019-01-28 07:53:00	33.211572	-97.148242	14.6
2019-01-28 07:53:00	33.211690000000004	-97.14843	14.6
2019-01-28 07:53:00	33.211845000000004	-97.148513	14.6
2019-01-28 07:53:00	33.212022	-97.148507	14.6
2019-01-28 07:53:00	33.212188	-97.148447	15.1
2019-01-28 07:53:00	33.21244	-97.148518	15.1
2019-01-28 07:53:00	33.212682	-97.148605	15.1
2019-01-28 07:53:00	33.212893	-97.14857	15.1
2019-01-28 07:53:00	33.213052000000005	-97.14857	15.1
2019-01-28 07:53:00	33.213187	-97.148577	15.1
2019-01-28 07:53:00	33.213253	-97.14862	15.1
2019-01-28 07:53:00	33.213253	-97.148643	15.1
