# Supplementary material for: Monitoring, Mapping, and Modeling Spatial–Temporal Patterns of PM2.5 for Improved Understanding of Air Pollution Dynamics Using Portable Sensing Technologies
Source: Int J Environ Res Public Health. 2020 Jul 8;17(14):4914. doi: 10.3390/ijerph17144914 (PMC7400490; doi:10.3390/ijerph17144914)
Supplement: Supplementary file 1 [file ijerph-17-04914-s001.zip › Supplementary File 1/2019_1_28_1100_run.csv]

Timestamp	Latitude	Longitude	PM2.5
2019-01-28 10:53:00	33.21306	-97.148515	9.7
2019-01-28 10:53:00	33.213198	-97.14850799999999	9.7
2019-01-28 10:53:00	33.213377	-97.1485	9.7
2019-01-28 10:53:00	33.21353	-97.148545	9.7
2019-01-28 10:53:00	33.213654999999996	-97.148565	9.7
2019-01-28 10:53:00	33.213753000000004	-97.148438	9.7
2019-01-28 10:53:00	33.21392	-97.148413	9.7
2019-01-28 10:53:00	33.214057000000004	-97.148422	9.7
2019-01-28 10:53:00	33.214208	-97.148437	9.7
2019-01-28 10:53:00	33.214392	-97.14844000000001	9.7
2019-01-28 10:53:00	33.214543	-97.14844000000001	9.7
2019-01-28 10:53:00	33.214585	-97.14842800000001	9.7
2019-01-28 10:53:00	33.214587	-97.148425	8.6
2019-01-28 10:53:00	33.214595	-97.14841700000001	8.6
2019-01-28 10:53:00	33.214643	-97.148247	8.6
2019-01-28 10:53:00	33.21464	-97.14797800000001	8.6
2019-01-28 10:53:00	33.214636999999996	-97.147695	8.6
2019-01-28 10:53:00	33.214643	-97.147385	8.6
2019-01-28 10:53:00	33.21465	-97.147085	8.6
2019-01-28 10:53:00	33.214652	-97.146787	8.6
2019-01-28 10:53:00	33.214632	-97.146507	8.6
2019-01-28 10:53:00	33.21448	-97.146312	8.6
2019-01-28 10:53:00	33.214234999999995	-97.146202	8.6
2019-01-28 10:53:00	33.213958	-97.14620500000001	8.6
2019-01-28 10:53:00	33.213705	-97.14620699999999	7.2
2019-01-28 10:53:00	33.213603000000006	-97.145935	7.2
2019-01-28 10:53:00	33.213613	-97.14556999999999	7.2
2019-01-28 10:53:00	33.21362	-97.145253	7.2
2019-01-28 10:53:00	33.213618	-97.14499	7.2
2019-01-28 10:53:00	33.213627	-97.14482	7.2
2019-01-28 10:53:00	33.213628	-97.144747	7.2
2019-01-28 10:53:00	33.213628	-97.1447	7.2
2019-01-28 10:53:00	33.213628	-97.144607	7.2
2019-01-28 10:53:00	33.213632000000004	-97.144552	7.2
2019-01-28 10:53:00	33.213628	-97.144543	7.2
2019-01-28 10:53:00	33.213628	-97.144543	7.2
2019-01-28 10:53:00	33.213628	-97.144532	7.9
2019-01-28 10:53:00	33.213632000000004	-97.144462	7.9
2019-01-28 10:53:00	33.213627	-97.144367	7.9
2019-01-28 10:53:00	33.213503	-97.14429799999999	7.9
2019-01-28 10:53:00	33.21324	-97.14435300000001	7.9
2019-01-28 10:53:00	33.212972	-97.144363	7.9
2019-01-28 10:53:00	33.212715	-97.144367	7.9
2019-01-28 10:53:00	33.212463	-97.144368	7.9
2019-01-28 10:53:00	33.212265	-97.144377	7.9
2019-01-28 10:53:00	33.212070000000004	-97.14439	7.9
2019-01-28 10:53:00	33.211892	-97.14439200000001	7.9
2019-01-28 10:53:00	33.211713	-97.144397	7.9
2019-01-28 10:53:00	33.211665	-97.144408	8.4
2019-01-28 10:53:00	33.211587	-97.144397	8.4
2019-01-28 10:53:00	33.21143	-97.144398	8.4
2019-01-28 10:53:00	33.211253	-97.1444	8.4
2019-01-28 10:53:00	33.211073	-97.144405	8.4
2019-01-28 10:53:00	33.210888	-97.14441	8.4
2019-01-28 10:53:00	33.21076	-97.144403	8.4
2019-01-28 10:53:00	33.2107	-97.144357	8.4
2019-01-28 10:53:00	33.210698	-97.14435300000001	8.4
2019-01-28 10:53:00	33.210698	-97.14435300000001	8.4
2019-01-28 10:53:00	33.210698	-97.144355	8.4
2019-01-28 10:53:00	33.210693	-97.144348	8.4
2019-01-28 10:53:00	33.210568	-97.14435	6.9
2019-01-28 10:53:00	33.210318	-97.144363	6.9
2019-01-28 10:53:00	33.21005	-97.144375	6.9
2019-01-28 10:53:00	33.209858000000004	-97.144368	6.9
2019-01-28 10:53:00	33.209668	-97.144367	6.9
2019-01-28 10:53:00	33.20947	-97.14437	6.9
2019-01-28 10:53:00	33.209432	-97.14437	6.9
2019-01-28 10:53:00	33.209432	-97.144372	6.9
2019-01-28 10:53:00	33.209432	-97.144372	6.9
2019-01-28 10:53:00	33.209395	-97.144367	6.9
2019-01-28 10:53:00	33.209267	-97.14435999999999	6.9
2019-01-28 10:53:00	33.209032	-97.144368	6.9
2019-01-28 10:53:00	33.208797	-97.14438299999999	6.7
2019-01-28 10:53:00	33.208593	-97.14439	6.7
2019-01-28 10:53:00	33.208402	-97.14439300000001	6.7
2019-01-28 10:53:00	33.208253000000006	-97.144417	6.7
2019-01-28 10:53:00	33.20823	-97.144592	6.7
2019-01-28 10:53:00	33.208228000000005	-97.144808	6.7
2019-01-28 10:53:00	33.208225	-97.14504000000001	6.7
2019-01-28 10:53:00	33.208245	-97.145268	6.7
2019-01-28 10:53:00	33.20825	-97.14551	6.7
2019-01-28 10:53:00	33.208253000000006	-97.145758	6.7
2019-01-28 10:53:00	33.20827	-97.14594	6.7
2019-01-28 10:53:00	33.208263	-97.14609	6.7
2019-01-28 10:53:00	33.208259999999996	-97.146283	6.6
2019-01-28 10:53:00	33.208248	-97.146433	6.6
2019-01-28 10:53:00	33.208253000000006	-97.146575	6.6
2019-01-28 10:53:00	33.208267	-97.146725	6.6
2019-01-28 10:53:00	33.208267	-97.146863	6.6
2019-01-28 10:53:00	33.208265000000004	-97.146977	6.6
2019-01-28 10:53:00	33.208263	-97.147012	6.6
2019-01-28 10:53:00	33.208263	-97.147072	6.6
2019-01-28 10:53:00	33.208273	-97.147143	6.6
2019-01-28 10:53:00	33.208275	-97.14720799999999	6.6
2019-01-28 10:53:00	33.20828	-97.147273	6.6
2019-01-28 10:53:00	33.208283	-97.147347	6.6
2019-01-28 10:53:00	33.208290000000005	-97.14738299999999	7.0
2019-01-28 10:53:00	33.208318	-97.14741	7.0
2019-01-28 10:53:00	33.20832	-97.147458	7.0
2019-01-28 10:53:00	33.208328	-97.14750699999999	7.0
2019-01-28 10:53:00	33.208345	-97.147568	7.0
2019-01-28 10:53:00	33.208353	-97.14764699999999	7.0
2019-01-28 10:53:00	33.208357	-97.147725	7.0
2019-01-28 10:53:00	33.208363	-97.14781500000001	7.0
2019-01-28 10:53:00	33.208358000000004	-97.147898	7.0
2019-01-28 10:53:00	33.208368	-97.147977	7.0
2019-01-28 10:53:00	33.208363	-97.148065	7.0
2019-01-28 10:53:00	33.20836	-97.14813000000001	7.0
2019-01-28 10:53:00	33.208357	-97.148187	6.4
2019-01-28 10:53:00	33.208348	-97.14824300000001	6.4
2019-01-28 10:53:00	33.208345	-97.148297	6.4
2019-01-28 10:53:00	33.20835	-97.148358	6.4
2019-01-28 10:53:00	33.208345	-97.14841	6.4
2019-01-28 10:53:00	33.208338	-97.14846700000001	6.4
2019-01-28 10:53:00	33.208325	-97.14851999999999	6.4
2019-01-28 10:53:00	33.208315	-97.148565	6.4
2019-01-28 10:53:00	33.208315	-97.148565	6.4
2019-01-28 10:53:00	33.208313000000004	-97.148615	6.4
2019-01-28 10:53:00	33.208308	-97.14874	6.4
2019-01-28 10:53:00	33.208303	-97.148863	6.4
2019-01-28 10:53:00	33.208308	-97.14901	7.6
2019-01-28 10:53:00	33.208308	-97.14917700000001	7.6
2019-01-28 10:53:00	33.2083	-97.14931	7.6
2019-01-28 10:53:00	33.208290000000005	-97.149392	7.6
2019-01-28 10:53:00	33.208267	-97.149443	7.6
2019-01-28 10:53:00	33.208238	-97.14952	7.6
2019-01-28 10:53:00	33.208228000000005	-97.149692	7.6
2019-01-28 10:53:00	33.208225	-97.149893	7.6
2019-01-28 10:53:00	33.208218	-97.150077	7.6
2019-01-28 10:53:00	33.208203000000005	-97.15023199999999	7.6
2019-01-28 10:53:00	33.208195	-97.150397	7.6
2019-01-28 10:53:00	33.208202	-97.150562	7.6
2019-01-28 10:53:00	33.208193	-97.15071800000001	7.2
2019-01-28 10:53:00	33.208071999999994	-97.150812	7.2
2019-01-28 10:53:00	33.207888	-97.150813	7.2
2019-01-28 10:53:00	33.207675	-97.150817	7.2
2019-01-28 10:53:00	33.207437	-97.15079300000001	7.2
2019-01-28 10:53:00	33.207197	-97.150787	7.2
2019-01-28 10:53:00	33.206977	-97.15081500000001	7.2
2019-01-28 10:53:00	33.206875	-97.150818	7.2
2019-01-28 10:53:00	33.206868	-97.15082	7.2
2019-01-28 10:53:00	33.206828	-97.15085699999999	7.2
2019-01-28 10:53:00	33.20682	-97.151033	7.2
2019-01-28 10:53:00	33.206845	-97.15129300000001	7.2
2019-01-28 10:53:00	33.206855	-97.151547	6.6
2019-01-28 10:53:00	33.206855	-97.15175500000001	6.6
2019-01-28 10:53:00	33.206855	-97.151948	6.6
2019-01-28 10:53:00	33.20685	-97.15214499999999	6.6
2019-01-28 10:53:00	33.20684	-97.152327	6.6
2019-01-28 10:53:00	33.206835	-97.152485	6.6
2019-01-28 10:53:00	33.206835	-97.152598	6.6
2019-01-28 10:53:00	33.206848	-97.15265500000001	6.6
2019-01-28 10:53:00	33.206857	-97.152743	6.6
2019-01-28 10:53:00	33.20686	-97.152835	6.6
2019-01-28 10:53:00	33.206863	-97.152923	6.6
2019-01-28 10:53:00	33.206865	-97.153012	6.6
2019-01-28 10:53:00	33.206863	-97.153093	5.5
2019-01-28 10:53:00	33.206853	-97.153145	5.5
2019-01-28 10:53:00	33.206832	-97.153247	5.5
2019-01-28 10:53:00	33.206784999999996	-97.153378	5.5
2019-01-28 10:53:00	33.20675	-97.153465	5.5
2019-01-28 10:53:00	33.2067	-97.15352800000001	5.5
2019-01-28 10:53:00	33.206658000000004	-97.153583	5.5
2019-01-28 10:53:00	33.206648	-97.153603	5.5
2019-01-28 10:53:00	33.206648	-97.153605	5.5
2019-01-28 10:53:00	33.206645	-97.15360799999999	5.5
2019-01-28 10:53:00	33.206635	-97.153615	5.5
2019-01-28 10:53:00	33.20661	-97.153632	5.5
2019-01-28 10:53:00	33.206588	-97.153757	7.6
2019-01-28 10:53:00	33.2067	-97.153938	7.6
2019-01-28 10:53:00	33.20682	-97.15414200000001	7.6
2019-01-28 10:53:00	33.20694	-97.15435	7.6
2019-01-28 10:53:00	33.207063	-97.154558	7.6
2019-01-28 10:53:00	33.207213	-97.154762	7.6
2019-01-28 10:53:00	33.207428	-97.154938	7.6
2019-01-28 10:53:00	33.207679999999996	-97.15505300000001	7.6
2019-01-28 10:53:00	33.207921999999996	-97.15509499999999	7.6
2019-01-28 10:53:00	33.208141999999995	-97.155098	7.6
2019-01-28 10:53:00	33.208363	-97.1551	7.6
2019-01-28 10:53:00	33.20854	-97.15509300000001	7.6
2019-01-28 10:53:00	33.208727	-97.15509200000001	8.4
2019-01-28 10:53:00	33.208858	-97.155087	8.4
2019-01-28 10:53:00	33.209007	-97.155078	8.4
2019-01-28 10:53:00	33.20916	-97.155068	8.4
2019-01-28 10:53:00	33.209286999999996	-97.155067	8.4
2019-01-28 10:53:00	33.209371999999995	-97.155048	8.4
2019-01-28 10:53:00	33.20947	-97.155068	8.4
2019-01-28 10:53:00	33.209648	-97.15507	8.4
2019-01-28 10:53:00	33.209828	-97.155062	8.4
2019-01-28 10:53:00	33.210004999999995	-97.155062	8.4
2019-01-28 10:53:00	33.21018	-97.155058	8.4
2019-01-28 10:53:00	33.210342	-97.155057	8.4
2019-01-28 10:53:00	33.210503	-97.15505	5.5
2019-01-28 10:53:00	33.210667	-97.155047	5.5
2019-01-28 10:53:00	33.210822	-97.155047	5.5
2019-01-28 10:53:00	33.21098	-97.155047	5.5
2019-01-28 10:53:00	33.211152	-97.155038	5.5
2019-01-28 10:53:00	33.21128	-97.155027	5.5
2019-01-28 10:53:00	33.211315	-97.155018	5.5
2019-01-28 10:53:00	33.211363	-97.155005	5.5
2019-01-28 10:53:00	33.211415	-97.15499799999999	5.5
2019-01-28 10:53:00	33.211447	-97.155	5.5
2019-01-28 10:53:00	33.21145300000001	-97.155	5.5
2019-01-28 10:53:00	33.21145300000001	-97.155	5.5
2019-01-28 10:53:00	33.21145300000001	-97.155	5.2
2019-01-28 10:53:00	33.21145300000001	-97.155	5.2
2019-01-28 10:53:00	33.211452	-97.155002	5.2
2019-01-28 10:53:00	33.211455	-97.155005	5.2
2019-01-28 10:53:00	33.211495	-97.154967	5.2
2019-01-28 10:53:00	33.211504999999995	-97.154815	5.2
2019-01-28 10:53:00	33.211507	-97.154573	5.2
2019-01-28 10:53:00	33.21152	-97.154257	5.2
2019-01-28 10:53:00	33.211525	-97.153952	5.2
2019-01-28 10:53:00	33.211518	-97.153777	5.2
2019-01-28 10:53:00	33.211508	-97.153722	5.2
2019-01-28 10:53:00	33.21151500000001	-97.15369	5.2
2019-01-28 10:53:00	33.21151500000001	-97.153692	5.2
2019-01-28 10:53:00	33.211529999999996	-97.153672	5.2
2019-01-28 10:53:00	33.211533	-97.15361	5.2
2019-01-28 10:53:00	33.211535	-97.153562	5.2
2019-01-28 10:53:00	33.211542	-97.15349	5.2
2019-01-28 10:53:00	33.211545	-97.153428	5.2
2019-01-28 10:53:00	33.211558000000004	-97.153357	5.2
2019-01-28 10:53:00	33.211565	-97.153288	5.2
2019-01-28 10:53:00	33.211575	-97.15321999999999	5.2
2019-01-28 10:53:00	33.211583000000005	-97.153142	5.2
2019-01-28 10:53:00	33.21159	-97.153062	5.2
2019-01-28 10:53:00	33.21162	-97.15298299999999	5.2
2019-01-28 10:53:00	33.211658	-97.15293	5.8
2019-01-28 10:53:00	33.211688	-97.152883	5.8
2019-01-28 10:53:00	33.211712	-97.15287	5.8
2019-01-28 10:53:00	33.211752000000004	-97.152865	5.8
2019-01-28 10:53:00	33.211765	-97.152875	5.8
2019-01-28 10:53:00	33.211843	-97.152895	5.8
2019-01-28 10:53:00	33.211995	-97.152897	5.8
2019-01-28 10:53:00	33.212168	-97.1529	5.8
2019-01-28 10:53:00	33.212346999999994	-97.15290300000001	5.8
2019-01-28 10:53:00	33.212503000000005	-97.1529	5.8
2019-01-28 10:53:00	33.212617	-97.152867	5.8
2019-01-28 10:53:00	33.212683	-97.152748	5.8
2019-01-28 10:53:00	33.212697999999996	-97.152592	6.1
2019-01-28 10:53:00	33.21268	-97.152457	6.1
2019-01-28 10:53:00	33.212662	-97.152345	6.1
2019-01-28 10:53:00	33.212672	-97.152247	6.1
2019-01-28 10:53:00	33.212687	-97.15213299999999	6.1
2019-01-28 10:53:00	33.212688	-97.15196999999999	6.1
2019-01-28 10:53:00	33.212675	-97.151833	6.1
2019-01-28 10:53:00	33.212668	-97.151728	6.1
2019-01-28 10:53:00	33.212663	-97.15160300000001	6.1
2019-01-28 10:53:00	33.21266	-97.151488	6.1
2019-01-28 10:53:00	33.212653	-97.15139	6.1
2019-01-28 10:53:00	33.21265	-97.151282	6.1
2019-01-28 10:53:00	33.212647	-97.151165	5.9
2019-01-28 10:53:00	33.212645	-97.151063	5.9
2019-01-28 10:53:00	33.212638	-97.150952	5.9
2019-01-28 10:53:00	33.212652	-97.150842	5.9
2019-01-28 10:53:00	33.212663	-97.15082	5.9
2019-01-28 10:53:00	33.212662	-97.150818	5.9
2019-01-28 10:53:00	33.21266	-97.150812	5.9
2019-01-28 10:53:00	33.212666999999996	-97.15075300000001	5.9
2019-01-28 10:53:00	33.212658000000005	-97.150587	5.9
2019-01-28 10:53:00	33.212645	-97.15038	5.9
2019-01-28 10:53:00	33.212658000000005	-97.15012	5.9
2019-01-28 10:53:00	33.212666999999996	-97.149812	5.9
2019-01-28 10:53:00	33.212652	-97.149512	8.7
2019-01-28 10:53:00	33.212583	-97.149302	8.7
2019-01-28 10:53:00	33.212567	-97.14911	8.7
2019-01-28 10:53:00	33.212579999999996	-97.14893000000001	8.7
2019-01-28 10:53:00	33.212563	-97.148752	8.7
2019-01-28 10:53:00	33.212612	-97.148542	8.7
2019-01-28 10:53:00	33.212742999999996	-97.148463	8.7
2019-01-28 10:53:00	33.212796999999995	-97.148308	8.7
2019-01-28 10:53:00	33.212785	-97.14811800000001	8.7
2019-01-28 10:53:00	33.212782000000004	-97.147908	8.7
2019-01-28 10:53:00	33.212782000000004	-97.147687	8.7
2019-01-28 10:53:00	33.21278	-97.147453	8.7
2019-01-28 10:53:00	33.21277	-97.147243	6.1
2019-01-28 10:53:00	33.212732	-97.14704499999999	6.1
2019-01-28 10:53:00	33.212625	-97.146957	6.1
2019-01-28 10:53:00	33.212592	-97.146975	6.1
2019-01-28 10:53:00	33.212592	-97.146977	6.1
2019-01-28 10:53:00	33.212596999999995	-97.146985	6.1
2019-01-28 10:53:00	33.212596999999995	-97.147003	6.1
2019-01-28 10:53:00	33.212567	-97.147013	6.1
2019-01-28 10:53:00	33.212542	-97.147003	6.1
2019-01-28 10:53:00	33.212540000000004	-97.147002	6.1
2019-01-28 10:53:00	33.212540000000004	-97.147002	6.1
2019-01-28 10:53:00	33.212537	-97.147003	6.1
2019-01-28 10:53:00	33.21245	-97.147013	12.4
2019-01-28 10:53:00	33.212278000000005	-97.14699300000001	12.4
2019-01-28 10:53:00	33.212132000000004	-97.14699	12.4
2019-01-28 10:53:00	33.212002000000005	-97.146987	12.4
2019-01-28 10:53:00	33.211882	-97.14699499999999	12.4
2019-01-28 10:53:00	33.211753	-97.147	12.4
2019-01-28 10:53:00	33.211683	-97.146957	12.4
2019-01-28 10:53:00	33.211698	-97.14681	12.4
2019-01-28 10:53:00	33.211684999999996	-97.146617	12.4
2019-01-28 10:53:00	33.2116	-97.146455	12.4
2019-01-28 10:53:00	33.211545	-97.146332	12.4
2019-01-28 10:53:00	33.211378	-97.14630799999999	12.4
2019-01-28 11:53:00	33.211077	-97.146342	9.6
2019-01-28 11:53:00	33.210798	-97.146345	9.6
2019-01-28 11:53:00	33.210573	-97.146335	9.6
2019-01-28 11:53:00	33.210427	-97.1463	9.6
2019-01-28 11:53:00	33.210288	-97.146327	9.6
2019-01-28 11:53:00	33.210163	-97.146303	9.6
2019-01-28 11:53:00	33.210042	-97.146243	9.6
2019-01-28 11:53:00	33.20991	-97.146188	9.6
2019-01-28 11:53:00	33.209778	-97.146213	9.6
2019-01-28 11:53:00	33.209645	-97.146252	9.6
2019-01-28 11:53:00	33.209533	-97.14631999999999	9.6
2019-01-28 11:53:00	33.209427000000005	-97.146373	9.6
2019-01-28 11:53:00	33.209371999999995	-97.14649	6.0
2019-01-28 11:53:00	33.209377	-97.146677	6.0
2019-01-28 11:53:00	33.209383	-97.146888	6.0
2019-01-28 11:53:00	33.20937	-97.147132	6.0
2019-01-28 11:53:00	33.209363	-97.147305	6.0
2019-01-28 11:53:00	33.209352	-97.147467	6.0
2019-01-28 11:53:00	33.209346999999994	-97.147615	6.0
2019-01-28 11:53:00	33.209346999999994	-97.147725	6.0
2019-01-28 11:53:00	33.209352	-97.147885	6.0
2019-01-28 11:53:00	33.209353	-97.148055	6.0
2019-01-28 11:53:00	33.209357000000004	-97.148207	6.0
2019-01-28 11:53:00	33.209441999999996	-97.148227	6.0
2019-01-28 11:53:00	33.209487	-97.148195	12.0
2019-01-28 11:53:00	33.209485	-97.14819200000001	12.0
2019-01-28 11:53:00	33.209487	-97.14819200000001	12.0
2019-01-28 11:53:00	33.209487	-97.14819	12.0
2019-01-28 11:53:00	33.209487	-97.14819	12.0
2019-01-28 11:53:00	33.209497999999996	-97.148178	12.0
2019-01-28 11:53:00	33.209505	-97.148168	12.0
2019-01-28 11:53:00	33.209525	-97.148158	12.0
2019-01-28 11:53:00	33.209577	-97.148157	12.0
2019-01-28 11:53:00	33.20963	-97.148157	12.0
2019-01-28 11:53:00	33.209657	-97.148157	12.0
2019-01-28 11:53:00	33.209720000000004	-97.148162	12.0
2019-01-28 11:53:00	33.209802	-97.14817	6.3
2019-01-28 11:53:00	33.20987	-97.148175	6.3
2019-01-28 11:53:00	33.209927	-97.148173	6.3
2019-01-28 11:53:00	33.20998	-97.148175	6.3
2019-01-28 11:53:00	33.210027000000004	-97.148178	6.3
2019-01-28 11:53:00	33.210045	-97.14823	6.3
2019-01-28 11:53:00	33.210048	-97.14829499999999	6.3
2019-01-28 11:53:00	33.210055	-97.14834499999999	6.3
2019-01-28 11:53:00	33.210075	-97.14837	6.3
2019-01-28 11:53:00	33.21011	-97.148403	6.3
2019-01-28 11:53:00	33.210178000000006	-97.148397	6.3
2019-01-28 11:53:00	33.210257	-97.148403	6.3
2019-01-28 11:53:00	33.210358	-97.148392	5.7
2019-01-28 11:53:00	33.21047	-97.148393	5.7
2019-01-28 11:53:00	33.210597	-97.148398	5.7
2019-01-28 11:53:00	33.21071	-97.1484	5.7
2019-01-28 11:53:00	33.210805	-97.148398	5.7
2019-01-28 11:53:00	33.210896999999996	-97.148388	5.7
2019-01-28 11:53:00	33.210982	-97.14828	5.7
2019-01-28 11:53:00	33.21098	-97.14811800000001	5.7
2019-01-28 11:53:00	33.211062	-97.14800799999999	5.7
2019-01-28 11:53:00	33.21117	-97.14795500000001	5.7
2019-01-28 11:53:00	33.211313	-97.14795699999999	5.7
2019-01-28 11:53:00	33.211420000000004	-97.148043	5.7
2019-01-28 11:53:00	33.211432	-97.148053	6.1
2019-01-28 11:53:00	33.211432	-97.14804699999999	6.1
2019-01-28 11:53:00	33.211443	-97.14806800000001	6.1
2019-01-28 11:53:00	33.21151500000001	-97.148163	6.1
2019-01-28 11:53:00	33.211625	-97.148313	6.1
2019-01-28 11:53:00	33.211705	-97.14844000000001	6.1
2019-01-28 11:53:00	33.211828000000004	-97.148482	6.1
2019-01-28 11:53:00	33.211953	-97.14851800000001	6.1
2019-01-28 11:53:00	33.212102	-97.14849	6.1
2019-01-28 11:53:00	33.212253000000004	-97.148445	6.1
2019-01-28 11:53:00	33.212412	-97.148498	6.1
2019-01-28 11:53:00	33.21259000000001	-97.148565	6.1
2019-01-28 11:53:00	33.21277	-97.14862	5.2
2019-01-28 11:53:00	33.212903000000004	-97.148573	5.2
2019-01-28 11:53:00	33.21304	-97.148528	5.2
2019-01-28 11:53:00	33.213138	-97.148523	5.2
2019-01-28 11:53:00	33.213208	-97.148538	5.2
2019-01-28 11:53:00	33.213246999999996	-97.148552	5.2
2019-01-28 11:53:00	33.213257	-97.148567	5.2
2019-01-28 11:53:00	33.213258	-97.14856800000001	5.2
2019-01-28 11:53:00	33.213258	-97.14856800000001	5.2
2019-01-28 11:53:00	33.213263	-97.14856999999999	5.2
2019-01-28 11:53:00	33.213263	-97.14856800000001	5.2
2019-01-28 11:53:00	33.213265	-97.14856800000001	5.2
2019-01-28 11:53:00	33.213265	-97.14856800000001	6.0
2019-01-28 11:53:00	33.21327	-97.148567	6.0
2019-01-28 11:53:00	33.21327	-97.148567	6.0
2019-01-28 11:53:00	33.213271999999996	-97.148565	6.0
2019-01-28 11:53:00	33.213275	-97.148565	6.0
2019-01-28 11:53:00	33.213273	-97.148577	6.0
2019-01-28 11:53:00	33.213273	-97.14858000000001	6.0
2019-01-28 11:53:00	33.213275	-97.14858000000001	6.0
