# Supplementary material for: Monitoring, Mapping, and Modeling Spatial–Temporal Patterns of PM2.5 for Improved Understanding of Air Pollution Dynamics Using Portable Sensing Technologies
Source: Int J Environ Res Public Health. 2020 Jul 8;17(14):4914. doi: 10.3390/ijerph17144914 (PMC7400490; doi:10.3390/ijerph17144914)
Supplement: Supplementary file 1 [file ijerph-17-04914-s001.zip › Supplementary File 1/2019_1_28_1500_run.csv]

Timestamp	Latitude	Longitude	PM2.5
2019-01-28 14:53:00	33.213663000000004	-97.15156	1.4
2019-01-28 14:53:00	33.213677000000004	-97.15130699999999	1.4
2019-01-28 14:53:00	33.213673	-97.151053	1.4
2019-01-28 14:53:00	33.213665	-97.150852	1.4
2019-01-28 14:53:00	33.213673	-97.150752	1.4
2019-01-28 14:53:00	33.213692	-97.15051	1.4
2019-01-28 14:53:00	33.213682	-97.150223	1.4
2019-01-28 14:53:00	33.213688	-97.150012	1.4
2019-01-28 14:53:00	33.213696999999996	-97.149748	1.4
2019-01-28 14:53:00	33.21371	-97.149497	1.4
2019-01-28 14:53:00	33.213718	-97.149253	1.4
2019-01-28 14:53:00	33.213735	-97.148983	1.4
2019-01-28 14:53:00	33.213725	-97.148748	1.4
2019-01-28 14:53:00	33.213693	-97.148657	1.4
2019-01-28 14:53:00	33.213696999999996	-97.148512	1.4
2019-01-28 14:53:00	33.213792	-97.148368	1.4
2019-01-28 14:53:00	33.213955	-97.14835500000001	1.4
2019-01-28 14:53:00	33.214155	-97.14835	1.4
2019-01-28 14:53:00	33.214353	-97.14835699999999	1.4
2019-01-28 14:53:00	33.21452	-97.14836700000001	1.4
2019-01-28 14:53:00	33.214622	-97.148353	1.4
2019-01-28 14:53:00	33.214658	-97.148207	1.4
2019-01-28 14:53:00	33.214648	-97.147915	1.4
2019-01-28 14:53:00	33.21464	-97.147637	1.4
2019-01-28 14:53:00	33.21465	-97.147358	1.8
2019-01-28 14:53:00	33.214648	-97.147068	1.8
2019-01-28 14:53:00	33.21465300000001	-97.146765	1.8
2019-01-28 14:53:00	33.214648	-97.146505	1.8
2019-01-28 14:53:00	33.214643	-97.146215	1.8
2019-01-28 14:53:00	33.214648	-97.145945	1.8
2019-01-28 14:53:00	33.214659999999995	-97.145717	1.8
2019-01-28 14:53:00	33.214655	-97.145477	1.8
2019-01-28 14:53:00	33.214648	-97.14534499999999	1.8
2019-01-28 14:53:00	33.214673	-97.145362	1.8
2019-01-28 14:53:00	33.21467	-97.14534499999999	1.8
2019-01-28 14:53:00	33.214659999999995	-97.14533	1.8
2019-01-28 14:53:00	33.212617	-97.144387	3.2
2019-01-28 14:53:00	33.212352	-97.14439200000001	3.2
2019-01-28 14:53:00	33.212088	-97.144402	3.2
2019-01-28 14:53:00	33.211827	-97.14442	3.2
2019-01-28 14:53:00	33.211568	-97.14442	3.2
2019-01-28 14:53:00	33.211302	-97.144428	3.2
2019-01-28 14:53:00	33.211042	-97.144418	3.2
2019-01-28 14:53:00	33.21078	-97.144413	3.2
2019-01-28 14:53:00	33.21054	-97.144423	3.2
2019-01-28 14:53:00	33.2103	-97.14443299999999	3.2
2019-01-28 14:53:00	33.210053	-97.144437	3.2
2019-01-28 14:53:00	33.209807	-97.14444300000001	3.2
2019-01-28 14:53:00	33.209587	-97.144442	1.3
2019-01-28 14:53:00	33.209452	-97.14442	1.3
2019-01-28 14:53:00	33.209405	-97.14442199999999	1.3
2019-01-28 14:53:00	33.209393	-97.144423	1.3
2019-01-28 14:53:00	33.209392	-97.144423	1.3
2019-01-28 14:53:00	33.209375	-97.144423	1.3
2019-01-28 14:53:00	33.20924	-97.144447	1.3
2019-01-28 14:53:00	33.209008000000004	-97.144448	1.3
2019-01-28 14:53:00	33.208767	-97.144448	1.3
2019-01-28 14:53:00	33.208548	-97.144447	1.3
2019-01-28 14:53:00	33.20836	-97.144452	1.3
2019-01-28 14:53:00	33.208285	-97.144468	1.3
2019-01-28 14:53:00	33.208238	-97.14451700000001	1.3
2019-01-28 14:53:00	33.208247	-97.14475300000001	1.3
2019-01-28 14:53:00	33.20824	-97.145028	1.3
2019-01-28 14:53:00	33.208255	-97.14530699999999	1.3
2019-01-28 14:53:00	33.208259999999996	-97.14551800000001	1.3
2019-01-28 14:53:00	33.20827	-97.14573299999999	1.3
2019-01-28 14:53:00	33.20828	-97.145937	1.3
2019-01-28 14:53:00	33.208285	-97.146175	1.3
2019-01-28 14:53:00	33.208282000000004	-97.14638000000001	1.3
2019-01-28 14:53:00	33.208278	-97.146575	1.3
2019-01-28 14:53:00	33.208282000000004	-97.146697	1.3
2019-01-28 14:53:00	33.208325	-97.146787	1.3
2019-01-28 14:53:00	33.20833	-97.146867	1.3
2019-01-28 14:53:00	33.208348	-97.146957	1.3
2019-01-28 14:53:00	33.208342	-97.147038	1.3
2019-01-28 14:53:00	33.20836	-97.147125	1.3
2019-01-28 14:53:00	33.208368	-97.147225	1.3
2019-01-28 14:53:00	33.20836	-97.147312	1.3
2019-01-28 14:53:00	33.208345	-97.147398	1.3
2019-01-28 14:53:00	33.20834	-97.14749499999999	1.3
2019-01-28 14:53:00	33.20834	-97.14761999999999	1.3
2019-01-28 14:53:00	33.208337	-97.14771	1.3
2019-01-28 14:53:00	33.208335	-97.147797	1.3
2019-01-28 14:53:00	33.208342	-97.14787	1.3
2019-01-28 14:53:00	33.208357	-97.147968	1.8
2019-01-28 14:53:00	33.208372999999995	-97.14808000000001	1.8
2019-01-28 14:53:00	33.208382	-97.14816	1.8
2019-01-28 14:53:00	33.208382	-97.148247	1.8
2019-01-28 14:53:00	33.20838	-97.148398	1.8
2019-01-28 14:53:00	33.208353	-97.148517	1.8
2019-01-28 14:53:00	33.208308	-97.14856999999999	1.8
2019-01-28 14:53:00	33.208318	-97.14875	1.8
2019-01-28 14:53:00	33.208307	-97.148977	1.8
2019-01-28 14:53:00	33.2083	-97.149173	1.8
2019-01-28 14:53:00	33.20828	-97.149365	1.8
2019-01-28 14:53:00	33.208259999999996	-97.14955	1.8
2019-01-28 14:53:00	33.208259999999996	-97.149738	2.1
2019-01-28 14:53:00	33.208255	-97.14994200000001	2.1
2019-01-28 14:53:00	33.208255	-97.150132	2.1
2019-01-28 14:53:00	33.208205	-97.150325	2.1
2019-01-28 14:53:00	33.208197999999996	-97.150532	2.1
2019-01-28 14:53:00	33.208218	-97.150667	2.1
2019-01-28 14:53:00	33.208133000000004	-97.150817	2.1
2019-01-28 14:53:00	33.207905	-97.150862	2.1
2019-01-28 14:53:00	33.207595	-97.150837	2.1
2019-01-28 14:53:00	33.207285	-97.150818	2.1
2019-01-28 14:53:00	33.207018	-97.15084300000001	2.1
2019-01-28 14:53:00	33.20687	-97.150867	2.1
2019-01-28 14:53:00	33.206857	-97.150868	2.5
2019-01-28 14:53:00	33.206857	-97.150868	2.5
2019-01-28 14:53:00	33.206823	-97.150912	2.5
2019-01-28 14:53:00	33.206843	-97.151093	2.5
2019-01-28 14:53:00	33.206858000000004	-97.151362	2.5
2019-01-28 14:53:00	33.206862	-97.151655	2.5
2019-01-28 14:53:00	33.206858000000004	-97.151933	2.5
2019-01-28 14:53:00	33.206863	-97.152185	2.5
2019-01-28 14:53:00	33.206862	-97.152417	2.5
2019-01-28 14:53:00	33.206863	-97.15262	2.5
2019-01-28 14:53:00	33.206865	-97.152825	2.5
2019-01-28 14:53:00	33.206868	-97.15300500000001	2.5
2019-01-28 14:53:00	33.206857	-97.153187	1.9
2019-01-28 14:53:00	33.206808	-97.153363	1.9
2019-01-28 14:53:00	33.206707	-97.153542	1.9
2019-01-28 14:53:00	33.206621999999996	-97.153653	1.9
2019-01-28 14:53:00	33.206603	-97.153663	1.9
2019-01-28 14:53:00	33.206615	-97.153765	1.9
2019-01-28 14:53:00	33.206742999999996	-97.153988	1.9
2019-01-28 14:53:00	33.206902	-97.15426500000001	1.9
2019-01-28 14:53:00	33.207053	-97.154533	1.9
2019-01-28 14:53:00	33.207167999999996	-97.154713	1.9
2019-01-28 14:53:00	33.207295	-97.154852	1.9
2019-01-28 14:53:00	33.2075	-97.15499	1.9
2019-01-28 14:53:00	33.207763	-97.155077	5.0
2019-01-28 14:53:00	33.208018	-97.15509300000001	5.0
2019-01-28 14:53:00	33.208263	-97.15509200000001	5.0
2019-01-28 14:53:00	33.20851	-97.15507	5.0
2019-01-28 14:53:00	33.20875	-97.15505	5.0
2019-01-28 14:53:00	33.208957	-97.155048	5.0
2019-01-28 14:53:00	33.209132000000004	-97.155043	5.0
2019-01-28 14:53:00	33.209297	-97.155043	5.0
2019-01-28 14:53:00	33.209465	-97.15504200000001	5.0
2019-01-28 14:53:00	33.209643	-97.155027	5.0
2019-01-28 14:53:00	33.209865	-97.155018	5.0
2019-01-28 14:53:00	33.210103000000004	-97.155015	5.0
2019-01-28 14:53:00	33.210333	-97.155008	2.1
2019-01-28 14:53:00	33.210547999999996	-97.155013	2.1
2019-01-28 14:53:00	33.210762	-97.155008	2.1
2019-01-28 14:53:00	33.210965	-97.154995	2.1
2019-01-28 14:53:00	33.211163	-97.154988	2.1
2019-01-28 14:53:00	33.211353	-97.154988	2.1
2019-01-28 14:53:00	33.211484999999996	-97.15495200000001	2.1
2019-01-28 14:53:00	33.211475	-97.154865	2.1
2019-01-28 14:53:00	33.21147	-97.154768	2.1
2019-01-28 14:53:00	33.211465000000004	-97.154675	2.1
2019-01-28 14:53:00	33.211462	-97.154585	2.1
2019-01-28 14:53:00	33.21147	-97.15448	2.1
2019-01-28 14:53:00	33.21147	-97.154383	1.1
2019-01-28 14:53:00	33.21147	-97.154288	1.1
2019-01-28 14:53:00	33.21147	-97.1542	1.1
2019-01-28 14:53:00	33.21147	-97.154128	1.1
2019-01-28 14:53:00	33.211467999999996	-97.154035	1.1
2019-01-28 14:53:00	33.211467999999996	-97.15392299999999	1.1
2019-01-28 14:53:00	33.211473	-97.153823	1.1
2019-01-28 14:53:00	33.211478	-97.153738	1.1
2019-01-28 14:53:00	33.211490000000005	-97.15365200000001	1.1
2019-01-28 14:53:00	33.211492	-97.15356700000001	1.1
2019-01-28 14:53:00	33.21148	-97.153488	1.1
2019-01-28 14:53:00	33.211473	-97.153403	1.1
2019-01-28 14:53:00	33.211473	-97.153315	1.5
2019-01-28 14:53:00	33.211482000000004	-97.153253	1.5
2019-01-28 14:53:00	33.211490000000005	-97.15316800000001	1.5
2019-01-28 14:53:00	33.211483	-97.153013	1.5
2019-01-28 14:53:00	33.21147	-97.15288000000001	1.5
2019-01-28 14:53:00	33.211490000000005	-97.152803	1.5
2019-01-28 14:53:00	33.21151500000001	-97.152822	1.5
2019-01-28 14:53:00	33.211628000000005	-97.15289	1.5
2019-01-28 14:53:00	33.211825	-97.1529	1.5
2019-01-28 14:53:00	33.212032	-97.152902	1.5
2019-01-28 14:53:00	33.212171999999995	-97.1529	1.5
2019-01-28 14:53:00	33.212332	-97.152912	1.5
2019-01-28 14:53:00	33.212346999999994	-97.152917	1.7
2019-01-28 14:53:00	33.212353	-97.15291500000001	1.7
2019-01-28 14:53:00	33.212447	-97.15288000000001	1.7
2019-01-28 14:53:00	33.212532	-97.152877	1.7
2019-01-28 14:53:00	33.21263	-97.152855	1.7
2019-01-28 14:53:00	33.212711999999996	-97.152777	1.7
2019-01-28 14:53:00	33.212687	-97.152615	1.7
2019-01-28 14:53:00	33.212662	-97.152427	1.7
2019-01-28 14:53:00	33.212647	-97.152232	1.7
2019-01-28 14:53:00	33.212652	-97.15205	1.7
2019-01-28 14:53:00	33.212645	-97.151893	1.7
2019-01-28 14:53:00	33.212645	-97.15173	1.7
2019-01-28 14:53:00	33.212637	-97.151563	2.4
2019-01-28 14:53:00	33.212635	-97.1514	2.4
2019-01-28 14:53:00	33.212637	-97.151235	2.4
2019-01-28 14:53:00	33.21264	-97.151072	2.4
2019-01-28 14:53:00	33.212632	-97.150897	2.4
2019-01-28 14:53:00	33.212623	-97.150755	2.4
2019-01-28 14:53:00	33.212632	-97.150532	2.4
2019-01-28 14:53:00	33.212643	-97.150277	2.4
2019-01-28 14:53:00	33.212643	-97.149978	2.4
2019-01-28 14:53:00	33.212643	-97.14964	2.4
2019-01-28 14:53:00	33.2126	-97.14934000000001	2.4
2019-01-28 14:53:00	33.212562	-97.14911500000001	2.4
2019-01-28 14:53:00	33.212585	-97.148915	1.5
2019-01-28 14:53:00	33.212583	-97.14869200000001	1.5
2019-01-28 14:53:00	33.212627000000005	-97.148473	1.5
2019-01-28 14:53:00	33.212583	-97.148212	1.5
2019-01-28 14:53:00	33.212641999999995	-97.148027	1.5
2019-01-28 14:53:00	33.212734999999995	-97.147825	1.5
2019-01-28 14:53:00	33.212723	-97.147612	1.5
2019-01-28 14:53:00	33.212720000000004	-97.147387	1.5
2019-01-28 14:53:00	33.212635	-97.147223	1.5
2019-01-28 14:53:00	33.21255	-97.147068	1.5
2019-01-28 14:53:00	33.2124	-97.146963	1.5
2019-01-28 14:53:00	33.2122	-97.146987	1.5
2019-01-28 14:53:00	33.211991999999995	-97.14699499999999	1.7
2019-01-28 14:53:00	33.211802	-97.147003	1.7
2019-01-28 14:53:00	33.21167	-97.146948	1.7
2019-01-28 14:53:00	33.211667	-97.146693	1.7
2019-01-28 14:53:00	33.211605	-97.146437	1.7
2019-01-28 14:53:00	33.211484999999996	-97.146325	1.7
2019-01-28 14:53:00	33.211290000000005	-97.146353	1.7
2019-01-28 14:53:00	33.2111	-97.14638199999999	1.7
2019-01-28 14:53:00	33.2109	-97.146413	1.7
2019-01-28 14:53:00	33.210713	-97.146443	1.7
2019-01-28 14:53:00	33.21056	-97.146403	1.7
2019-01-28 14:53:00	33.210408	-97.146353	1.7
2019-01-28 14:53:00	33.210227	-97.14633	1.7
2019-01-28 14:53:00	33.21001500000001	-97.14627	1.7
2019-01-28 14:53:00	33.209825	-97.14622800000001	1.7
2019-01-28 14:53:00	33.209633000000004	-97.14630799999999	1.7
2019-01-28 14:53:00	33.209452	-97.146412	1.7
2019-01-28 14:53:00	33.209355	-97.146507	1.7
2019-01-28 14:53:00	33.209377	-97.146757	1.7
2019-01-28 14:53:00	33.209379999999996	-97.14700500000001	1.7
2019-01-28 14:53:00	33.209393	-97.147227	1.7
2019-01-28 14:53:00	33.209416999999995	-97.147428	1.7
2019-01-28 14:53:00	33.209416999999995	-97.147627	1.7
2019-01-28 14:53:00	33.209412	-97.147825	1.7
2019-01-28 14:53:00	33.209392	-97.148023	1.4
2019-01-28 14:53:00	33.209367	-97.148222	1.4
2019-01-28 14:53:00	33.209522	-97.148127	1.4
2019-01-28 14:53:00	33.209588000000004	-97.148113	1.4
2019-01-28 14:53:00	33.209665	-97.14814	1.4
2019-01-28 14:53:00	33.209708	-97.14816	1.4
2019-01-28 14:53:00	33.209768	-97.148162	1.4
2019-01-28 14:53:00	33.20984	-97.148158	1.4
2019-01-28 14:53:00	33.20993	-97.148163	1.4
2019-01-28 14:53:00	33.21002	-97.148165	1.4
2019-01-28 14:53:00	33.210091999999996	-97.14819	1.4
2019-01-28 14:53:00	33.210078	-97.148273	1.4
2019-01-28 14:53:00	33.21008	-97.14835	2.4
2019-01-28 14:53:00	33.210122999999996	-97.14837800000001	2.4
2019-01-28 14:53:00	33.210233	-97.14837299999999	2.4
2019-01-28 14:53:00	33.210408	-97.148375	2.4
2019-01-28 14:53:00	33.210637	-97.14837800000001	2.4
2019-01-28 14:53:00	33.210837	-97.148383	2.4
2019-01-28 14:53:00	33.211052	-97.148347	2.4
2019-01-28 14:53:00	33.210972	-97.148157	2.4
2019-01-28 14:53:00	33.211015	-97.147977	2.4
2019-01-28 14:53:00	33.211158000000005	-97.147882	2.4
2019-01-28 14:53:00	33.211335	-97.147933	2.4
2019-01-28 14:53:00	33.21151500000001	-97.148063	2.4
2019-01-28 14:53:00	33.211693	-97.14814	2.9
2019-01-28 14:53:00	33.211859999999994	-97.148275	2.9
2019-01-28 14:53:00	33.21201	-97.148365	2.9
2019-01-28 14:53:00	33.212202000000005	-97.148415	2.9
2019-01-28 14:53:00	33.212443	-97.148503	2.9
2019-01-28 14:53:00	33.212734999999995	-97.148587	2.9
2019-01-28 14:53:00	33.212975	-97.148577	2.9
2019-01-28 14:53:00	33.213184999999996	-97.148543	2.9
2019-01-28 14:53:00	33.213362	-97.148545	2.9
2019-01-28 14:53:00	33.213258	-97.148545	2.9
2019-01-28 14:53:00	33.21326	-97.148538	2.9
2019-01-28 14:53:00	33.213242	-97.148547	2.9
