# Supplementary material for: Monitoring, Mapping, and Modeling Spatial–Temporal Patterns of PM2.5 for Improved Understanding of Air Pollution Dynamics Using Portable Sensing Technologies
Source: Int J Environ Res Public Health. 2020 Jul 8;17(14):4914. doi: 10.3390/ijerph17144914 (PMC7400490; doi:10.3390/ijerph17144914)
Supplement: Supplementary file 1 [file ijerph-17-04914-s001.zip › Supplementary File 1/2019_1_28_1900_run.csv]

Timestamp	Latitude	Longitude	PM2.5
2019-01-28 18:53:00	33.214677	-97.147653	2.7
2019-01-28 18:53:00	33.214665000000004	-97.147307	2.7
2019-01-28 18:53:00	33.214655	-97.146937	2.7
2019-01-28 18:53:00	33.21465	-97.146612	2.7
2019-01-28 18:53:00	33.214573	-97.146383	2.7
2019-01-28 18:53:00	33.214348	-97.14624	2.7
2019-01-28 18:53:00	33.214012	-97.146232	2.7
2019-01-28 18:53:00	33.213708000000004	-97.146225	2.7
2019-01-28 18:53:00	33.213553000000005	-97.14598000000001	2.7
2019-01-28 18:53:00	33.21359	-97.145637	2.7
2019-01-28 18:53:00	33.213592999999996	-97.145333	2.7
2019-01-28 18:53:00	33.213573	-97.14506300000001	2.7
2019-01-28 18:53:00	33.213561999999996	-97.14478199999999	3.2
2019-01-28 18:53:00	33.213563	-97.14452800000001	3.2
2019-01-28 18:53:00	33.213553000000005	-97.144362	3.2
2019-01-28 18:53:00	33.213454999999996	-97.14429	3.2
2019-01-28 18:53:00	33.21321	-97.14434	3.2
2019-01-28 18:53:00	33.212934999999995	-97.144372	3.2
2019-01-28 18:53:00	33.212657	-97.144387	3.2
2019-01-28 18:53:00	33.212413	-97.144388	3.2
2019-01-28 18:53:00	33.212237	-97.144388	3.2
2019-01-28 18:53:00	33.212068	-97.14439200000001	3.2
2019-01-28 18:53:00	33.211898	-97.144397	3.2
2019-01-28 18:53:00	33.211728	-97.144402	3.2
2019-01-28 18:53:00	33.211527000000004	-97.144413	3.0
2019-01-28 18:53:00	33.211327000000004	-97.144418	3.0
2019-01-28 18:53:00	33.211153	-97.14442	3.0
2019-01-28 18:53:00	33.21098	-97.144423	3.0
2019-01-28 18:53:00	33.210807	-97.144435	3.0
2019-01-28 18:53:00	33.210642	-97.144447	3.0
2019-01-28 18:53:00	33.210488	-97.144468	3.0
2019-01-28 18:53:00	33.210372	-97.144478	3.0
2019-01-28 18:53:00	33.210277000000005	-97.144477	3.0
2019-01-28 18:53:00	33.210167	-97.144478	3.0
2019-01-28 18:53:00	33.21006	-97.144488	3.0
2019-01-28 18:53:00	33.209955	-97.14449	3.0
2019-01-28 18:53:00	33.209825	-97.14448	3.8
2019-01-28 18:53:00	33.209708	-97.14448	3.8
2019-01-28 18:53:00	33.209565000000005	-97.144487	3.8
2019-01-28 18:53:00	33.209467	-97.144475	3.8
2019-01-28 18:53:00	33.209363	-97.14448	3.8
2019-01-28 18:53:00	33.209237	-97.144482	3.8
2019-01-28 18:53:00	33.209125	-97.144482	3.8
2019-01-28 18:53:00	33.209002000000005	-97.144483	3.8
2019-01-28 18:53:00	33.208858	-97.144488	3.8
2019-01-28 18:53:00	33.208738000000004	-97.144477	3.8
2019-01-28 18:53:00	33.208622	-97.144467	3.8
2019-01-28 18:53:00	33.208498	-97.144467	3.8
2019-01-28 18:53:00	33.208395	-97.14458	3.0
2019-01-28 18:53:00	33.208352000000005	-97.14487	3.0
2019-01-28 18:53:00	33.20833	-97.145108	3.0
2019-01-28 18:53:00	33.208313000000004	-97.145285	3.0
2019-01-28 18:53:00	33.208255	-97.145478	3.0
2019-01-28 18:53:00	33.208255	-97.145712	3.0
2019-01-28 18:53:00	33.20827	-97.145912	3.0
2019-01-28 18:53:00	33.208268	-97.14608	3.0
2019-01-28 18:53:00	33.208253000000006	-97.146293	3.0
2019-01-28 18:53:00	33.208262	-97.14645300000001	3.0
2019-01-28 18:53:00	33.20827	-97.146578	3.0
2019-01-28 18:53:00	33.208273	-97.14667299999999	3.0
2019-01-28 18:53:00	33.208277	-97.146737	3.4
2019-01-28 18:53:00	33.208283	-97.146807	3.4
2019-01-28 18:53:00	33.208295	-97.14688699999999	3.4
2019-01-28 18:53:00	33.208292	-97.146978	3.4
2019-01-28 18:53:00	33.208304999999996	-97.147058	3.4
2019-01-28 18:53:00	33.208308	-97.147142	3.4
2019-01-28 18:53:00	33.208304999999996	-97.147227	3.4
2019-01-28 18:53:00	33.208296999999995	-97.147307	3.4
2019-01-28 18:53:00	33.208328	-97.147377	3.4
2019-01-28 18:53:00	33.208355	-97.14744300000001	3.4
2019-01-28 18:53:00	33.20836	-97.14752800000001	3.4
2019-01-28 18:53:00	33.20837	-97.14761700000001	3.4
2019-01-28 18:53:00	33.208375	-97.147685	2.9
2019-01-28 18:53:00	33.20839	-97.147763	2.9
2019-01-28 18:53:00	33.2084	-97.14784	2.9
2019-01-28 18:53:00	33.208413	-97.14793	2.9
2019-01-28 18:53:00	33.208405	-97.148037	2.9
2019-01-28 18:53:00	33.20839	-97.148128	2.9
2019-01-28 18:53:00	33.20839	-97.148213	2.9
2019-01-28 18:53:00	33.20839	-97.148255	2.9
2019-01-28 18:53:00	33.2084	-97.148332	2.9
2019-01-28 18:53:00	33.20837	-97.14845799999999	2.9
2019-01-28 18:53:00	33.208345	-97.1486	2.9
2019-01-28 18:53:00	33.208342	-97.148753	2.9
2019-01-28 18:53:00	33.208337	-97.148883	3.6
2019-01-28 18:53:00	33.20834	-97.148995	3.6
2019-01-28 18:53:00	33.208338	-97.149128	3.6
2019-01-28 18:53:00	33.208321999999995	-97.149233	3.6
2019-01-28 18:53:00	33.208277	-97.14935799999999	3.6
2019-01-28 18:53:00	33.208232	-97.149535	3.6
2019-01-28 18:53:00	33.208225	-97.149715	3.6
2019-01-28 18:53:00	33.208217	-97.14986999999999	3.6
2019-01-28 18:53:00	33.208218	-97.150013	3.6
2019-01-28 18:53:00	33.208213	-97.150155	3.6
2019-01-28 18:53:00	33.208213	-97.150287	3.6
2019-01-28 18:53:00	33.208207	-97.150412	3.6
2019-01-28 18:53:00	33.208217	-97.15052800000001	3.6
2019-01-28 18:53:00	33.208205	-97.150692	3.6
2019-01-28 18:53:00	33.208079999999995	-97.150842	3.6
2019-01-28 18:53:00	33.207875	-97.15087700000001	3.6
2019-01-28 18:53:00	33.207567	-97.150863	3.6
2019-01-28 18:53:00	33.207227	-97.150827	3.6
2019-01-28 18:53:00	33.20718	-97.1508	3.6
2019-01-28 18:53:00	33.207177	-97.15079200000001	3.6
2019-01-28 18:53:00	33.207183	-97.150787	3.6
2019-01-28 18:53:00	33.207163	-97.150805	3.6
2019-01-28 18:53:00	33.207122999999996	-97.150832	3.6
2019-01-28 18:53:00	33.207078	-97.150852	3.6
2019-01-28 18:53:00	33.207073	-97.150853	3.6
2019-01-28 18:53:00	33.207018	-97.150865	3.6
2019-01-28 18:53:00	33.20691	-97.15087700000001	3.6
2019-01-28 18:53:00	33.206845	-97.150977	3.6
2019-01-28 18:53:00	33.206858000000004	-97.151113	3.6
2019-01-28 18:53:00	33.206857	-97.15117	3.6
2019-01-28 18:53:00	33.20686	-97.15126500000001	3.6
2019-01-28 18:53:00	33.206887	-97.151353	3.6
2019-01-28 18:53:00	33.206895	-97.15143499999999	3.6
2019-01-28 18:53:00	33.206895	-97.151513	3.6
2019-01-28 18:53:00	33.206891999999996	-97.151587	3.6
2019-01-28 18:53:00	33.206878	-97.151663	3.6
2019-01-28 18:53:00	33.206875	-97.151758	4.1
2019-01-28 18:53:00	33.206888	-97.151842	4.1
2019-01-28 18:53:00	33.206903000000004	-97.151922	4.1
2019-01-28 18:53:00	33.206907	-97.151997	4.1
2019-01-28 18:53:00	33.206932	-97.152087	4.1
2019-01-28 18:53:00	33.206934999999994	-97.152165	4.1
2019-01-28 18:53:00	33.206922	-97.152272	4.1
2019-01-28 18:53:00	33.20693	-97.152365	4.1
2019-01-28 18:53:00	33.206928000000005	-97.152455	4.1
2019-01-28 18:53:00	33.206934999999994	-97.15255	4.1
2019-01-28 18:53:00	33.206945000000005	-97.15264300000001	4.1
2019-01-28 18:53:00	33.206934999999994	-97.152725	4.1
2019-01-28 18:53:00	33.206920000000004	-97.15281	3.7
2019-01-28 18:53:00	33.206920000000004	-97.15281	3.7
2019-01-28 18:53:00	33.206922	-97.152883	3.7
2019-01-28 18:53:00	33.206922	-97.152883	3.7
2019-01-28 18:53:00	33.206918	-97.15295	3.7
2019-01-28 18:53:00	33.206918	-97.15295	3.7
2019-01-28 18:53:00	33.206913	-97.153038	3.7
2019-01-28 18:53:00	33.206913	-97.153038	3.7
2019-01-28 18:53:00	33.206902	-97.15311700000001	3.7
2019-01-28 18:53:00	33.206902	-97.15311700000001	3.7
2019-01-28 18:53:00	33.206883000000005	-97.153163	3.7
2019-01-28 18:53:00	33.206883000000005	-97.153163	3.7
2019-01-28 18:53:00	33.206855	-97.153223	3.7
2019-01-28 18:53:00	33.206855	-97.153223	3.7
2019-01-28 18:53:00	33.206808	-97.153352	3.7
2019-01-28 18:53:00	33.206808	-97.153352	3.7
2019-01-28 18:53:00	33.206734999999995	-97.153485	3.7
2019-01-28 18:53:00	33.206734999999995	-97.153485	3.7
2019-01-28 18:53:00	33.206638	-97.153637	3.7
2019-01-28 18:53:00	33.206638	-97.153637	3.7
2019-01-28 18:53:00	33.20664	-97.153817	3.7
2019-01-28 18:53:00	33.20664	-97.153817	3.7
2019-01-28 18:53:00	33.206790000000005	-97.154025	3.7
2019-01-28 18:53:00	33.206790000000005	-97.154025	3.7
2019-01-28 18:53:00	33.206932	-97.154248	3.6
2019-01-28 18:53:00	33.207068	-97.154457	3.6
2019-01-28 18:53:00	33.207183	-97.154625	3.6
2019-01-28 18:53:00	33.20733	-97.154787	3.6
2019-01-28 18:53:00	33.207507	-97.15490799999999	3.6
2019-01-28 18:53:00	33.207693	-97.15499	3.6
2019-01-28 18:53:00	33.207883	-97.155007	3.6
2019-01-28 18:53:00	33.208065000000005	-97.154978	3.6
2019-01-28 18:53:00	33.208242999999996	-97.15500300000001	3.6
2019-01-28 18:53:00	33.208438	-97.155012	3.6
2019-01-28 18:53:00	33.208618	-97.154997	3.6
2019-01-28 18:53:00	33.208778	-97.154993	3.6
2019-01-28 18:53:00	33.208938	-97.15498000000001	3.5
2019-01-28 18:53:00	33.209052	-97.154985	3.5
2019-01-28 18:53:00	33.20919	-97.154987	3.5
2019-01-28 18:53:00	33.209297	-97.154987	3.5
2019-01-28 18:53:00	33.209402000000004	-97.154975	3.5
2019-01-28 18:53:00	33.209534999999995	-97.15498199999999	3.5
2019-01-28 18:53:00	33.209653	-97.154988	3.5
2019-01-28 18:53:00	33.209787	-97.15498199999999	3.5
2019-01-28 18:53:00	33.209934999999994	-97.15498000000001	3.5
2019-01-28 18:53:00	33.210085	-97.154978	3.5
2019-01-28 18:53:00	33.21024	-97.154975	3.5
2019-01-28 18:53:00	33.210390000000004	-97.154977	3.5
2019-01-28 18:53:00	33.210538	-97.154973	3.2
2019-01-28 18:53:00	33.210671999999995	-97.15496999999999	3.2
2019-01-28 18:53:00	33.210805	-97.15496999999999	3.2
2019-01-28 18:53:00	33.210957	-97.15496999999999	3.2
2019-01-28 18:53:00	33.21109000000001	-97.154963	3.2
2019-01-28 18:53:00	33.2112	-97.154963	3.2
2019-01-28 18:53:00	33.211304999999996	-97.154965	3.2
2019-01-28 18:53:00	33.21143	-97.154957	3.2
2019-01-28 18:53:00	33.211504999999995	-97.154917	3.2
2019-01-28 18:53:00	33.211504999999995	-97.1548	3.2
2019-01-28 18:53:00	33.211507	-97.15466500000001	3.2
2019-01-28 18:53:00	33.211503	-97.15451800000001	3.2
2019-01-28 18:53:00	33.211504999999995	-97.154375	3.4
2019-01-28 18:53:00	33.211508	-97.154218	3.4
2019-01-28 18:53:00	33.2115	-97.15408000000001	3.4
2019-01-28 18:53:00	33.211490000000005	-97.15394	3.4
2019-01-28 18:53:00	33.211496999999994	-97.153818	3.4
2019-01-28 18:53:00	33.211490000000005	-97.153672	3.4
2019-01-28 18:53:00	33.211493	-97.153533	3.4
2019-01-28 18:53:00	33.211529999999996	-97.153318	3.4
2019-01-28 18:53:00	33.211529999999996	-97.153177	3.4
2019-01-28 18:53:00	33.211527000000004	-97.15305699999999	3.4
2019-01-28 18:53:00	33.21159	-97.152952	3.4
2019-01-28 18:53:00	33.21172	-97.1529	3.4
2019-01-28 18:53:00	33.211845000000004	-97.15288000000001	3.6
2019-01-28 18:53:00	33.211957	-97.15287	3.6
2019-01-28 18:53:00	33.212043	-97.152877	3.6
2019-01-28 18:53:00	33.212145	-97.15288199999999	3.6
2019-01-28 18:53:00	33.21224	-97.152885	3.6
2019-01-28 18:53:00	33.212343	-97.15288199999999	3.6
2019-01-28 18:53:00	33.212475	-97.15286800000001	3.6
2019-01-28 18:53:00	33.212577	-97.152855	3.6
2019-01-28 18:53:00	33.212668	-97.15276800000001	3.6
2019-01-28 18:53:00	33.212658000000005	-97.15261	3.6
2019-01-28 18:53:00	33.212643	-97.15248299999999	3.6
2019-01-28 18:53:00	33.212632	-97.152365	3.6
2019-01-28 18:53:00	33.212635	-97.152253	3.5
2019-01-28 18:53:00	33.212632	-97.15213299999999	3.5
2019-01-28 18:53:00	33.212632	-97.152027	3.5
2019-01-28 18:53:00	33.212632	-97.15191800000001	3.5
2019-01-28 18:53:00	33.212653	-97.151825	3.5
2019-01-28 18:53:00	33.212655	-97.15173	3.5
2019-01-28 18:53:00	33.21266	-97.151637	3.5
2019-01-28 18:53:00	33.212663	-97.151543	3.5
2019-01-28 18:53:00	33.212662	-97.15146	3.5
2019-01-28 18:53:00	33.212635	-97.151348	3.5
2019-01-28 18:53:00	33.212632	-97.151247	3.5
2019-01-28 18:53:00	33.212625	-97.151158	3.5
2019-01-28 18:53:00	33.212632	-97.151062	3.8
2019-01-28 18:53:00	33.212621999999996	-97.150943	3.8
2019-01-28 18:53:00	33.212615	-97.150797	3.8
2019-01-28 18:53:00	33.212623	-97.150603	3.8
2019-01-28 18:53:00	33.212647	-97.150387	3.8
2019-01-28 18:53:00	33.212645	-97.150132	3.8
2019-01-28 18:53:00	33.212632	-97.149825	3.8
2019-01-28 18:53:00	33.212632	-97.14954499999999	3.8
2019-01-28 18:53:00	33.212587	-97.149348	3.8
2019-01-28 18:53:00	33.212563	-97.149172	3.8
2019-01-28 18:53:00	33.212553	-97.14899799999999	3.8
2019-01-28 18:53:00	33.212532	-97.14883499999999	3.8
2019-01-28 18:53:00	33.21255	-97.14864	3.7
2019-01-28 18:53:00	33.212604999999996	-97.148457	3.7
2019-01-28 18:53:00	33.212608	-97.14827700000001	3.7
2019-01-28 18:53:00	33.212596999999995	-97.148117	3.7
2019-01-28 18:53:00	33.212571999999994	-97.147975	3.7
2019-01-28 18:53:00	33.212547	-97.147827	3.7
2019-01-28 18:53:00	33.212545	-97.147687	3.7
2019-01-28 18:53:00	33.212542	-97.147533	3.7
2019-01-28 18:53:00	33.212545	-97.14735300000001	3.7
2019-01-28 18:53:00	33.21253	-97.147182	3.7
2019-01-28 18:53:00	33.21248	-97.147062	3.7
2019-01-28 18:53:00	33.212346999999994	-97.147013	3.7
2019-01-28 18:53:00	33.212177000000004	-97.146998	3.5
2019-01-28 18:53:00	33.212035	-97.146992	3.5
2019-01-28 18:53:00	33.211903	-97.14700699999999	3.5
2019-01-28 18:53:00	33.211783000000004	-97.14702	3.5
2019-01-28 18:53:00	33.211702	-97.146952	3.5
2019-01-28 18:53:00	33.211682	-97.14679	3.5
2019-01-28 18:53:00	33.211652	-97.14662299999999	3.5
2019-01-28 18:53:00	33.211617	-97.146472	3.5
2019-01-28 18:53:00	33.211542	-97.146357	3.5
2019-01-28 18:53:00	33.211397999999996	-97.146362	3.5
2019-01-28 18:53:00	33.211237	-97.14638199999999	3.5
2019-01-28 18:53:00	33.211077	-97.14639	3.5
2019-01-28 18:53:00	33.2109	-97.146415	3.6
2019-01-28 18:53:00	33.210741999999996	-97.146423	3.6
2019-01-28 18:53:00	33.210609999999996	-97.146408	3.6
2019-01-28 18:53:00	33.210487	-97.146335	3.6
2019-01-28 18:53:00	33.210352	-97.14631999999999	3.6
2019-01-28 18:53:00	33.210253	-97.146292	3.6
2019-01-28 18:53:00	33.210138	-97.146283	3.6
2019-01-28 18:53:00	33.21001500000001	-97.146293	3.6
2019-01-28 18:53:00	33.20989	-97.146297	3.6
2019-01-28 18:53:00	33.209765000000004	-97.146295	3.6
2019-01-28 18:53:00	33.209623	-97.146327	3.6
2019-01-28 18:53:00	33.209455	-97.146387	3.6
2019-01-28 18:53:00	33.209407	-97.146468	4.0
2019-01-28 18:53:00	33.209407	-97.14665500000001	4.0
2019-01-28 18:53:00	33.209428	-97.146878	4.0
2019-01-28 18:53:00	33.20946	-97.147082	4.0
2019-01-28 18:53:00	33.209441999999996	-97.147253	4.0
2019-01-28 18:53:00	33.209432	-97.147368	4.0
2019-01-28 18:53:00	33.20943	-97.147478	4.0
2019-01-28 18:53:00	33.209428	-97.147613	4.0
2019-01-28 18:53:00	33.209445	-97.147817	4.0
2019-01-28 18:53:00	33.209435	-97.147998	4.0
2019-01-28 18:53:00	33.209468	-97.14811	4.0
2019-01-28 18:53:00	33.20959000000001	-97.148143	4.0
2019-01-28 18:53:00	33.209725	-97.148145	3.9
2019-01-28 18:53:00	33.209823	-97.148147	3.9
2019-01-28 18:53:00	33.209933	-97.148138	3.9
2019-01-28 18:53:00	33.21001500000001	-97.148133	3.9
2019-01-28 18:53:00	33.21006	-97.148247	3.9
2019-01-28 18:53:00	33.210097	-97.148318	3.9
2019-01-28 18:53:00	33.21015	-97.148348	3.9
2019-01-28 18:53:00	33.210213	-97.148353	3.9
2019-01-28 18:53:00	33.210297	-97.148358	3.9
2019-01-28 18:53:00	33.210377	-97.14837	3.9
2019-01-28 18:53:00	33.210482	-97.148365	3.9
2019-01-28 18:53:00	33.21059	-97.14835	3.9
2019-01-28 18:53:00	33.210692	-97.148338	4.3
2019-01-28 18:53:00	33.210797	-97.148338	4.3
2019-01-28 18:53:00	33.210879999999996	-97.148332	4.3
2019-01-28 18:53:00	33.21092	-97.14826	4.3
2019-01-28 18:53:00	33.210925	-97.148138	4.3
2019-01-28 18:53:00	33.21098	-97.148015	4.3
2019-01-28 18:53:00	33.211107	-97.14794499999999	4.3
2019-01-28 18:53:00	33.211257	-97.147918	4.3
2019-01-28 18:53:00	33.211434999999994	-97.14799000000001	4.3
2019-01-28 18:53:00	33.211566999999995	-97.148147	4.3
2019-01-28 18:53:00	33.21162	-97.148288	4.3
2019-01-28 18:53:00	33.211708	-97.148387	4.3
2019-01-28 19:53:00	33.211833	-97.148425	4.9
2019-01-28 19:53:00	33.211988	-97.148445	4.9
2019-01-28 19:53:00	33.212143	-97.1484	4.9
2019-01-28 19:53:00	33.212298	-97.148387	4.9
2019-01-28 19:53:00	33.212472	-97.148455	4.9
2019-01-28 19:53:00	33.212685	-97.148533	4.9
2019-01-28 19:53:00	33.212872999999995	-97.148522	4.9
2019-01-28 19:53:00	33.213023	-97.148503	4.9
2019-01-28 19:53:00	33.213145000000004	-97.148485	4.9
2019-01-28 19:53:00	33.213253	-97.148493	4.9
2019-01-28 19:53:00	33.213287	-97.148505	4.9
