# Supplementary material for: Monitoring, Mapping, and Modeling Spatial–Temporal Patterns of PM2.5 for Improved Understanding of Air Pollution Dynamics Using Portable Sensing Technologies
Source: Int J Environ Res Public Health. 2020 Jul 8;17(14):4914. doi: 10.3390/ijerph17144914 (PMC7400490; doi:10.3390/ijerph17144914)
Supplement: Supplementary file 1 [file ijerph-17-04914-s001.zip › Supplementary File 1/2019_1_29_0700_run.csv]

Timestamp	Latitude	Longitude	PM2.5
2019-01-29 06:53:00	33.213505	-97.1489	4.4
2019-01-29 06:53:00	33.213632000000004	-97.148898	4.4
2019-01-29 06:53:00	33.21372	-97.14886700000001	4.4
2019-01-29 06:53:00	33.213892	-97.14880699999999	4.4
2019-01-29 06:53:00	33.214121999999996	-97.14871	4.4
2019-01-29 06:53:00	33.214313	-97.148647	4.4
2019-01-29 06:53:00	33.21447	-97.148628	4.4
2019-01-29 06:53:00	33.214608	-97.14860300000001	4.4
2019-01-29 06:53:00	33.214692	-97.14850799999999	4.4
2019-01-29 06:53:00	33.214727	-97.148318	4.4
2019-01-29 06:53:00	33.214703	-97.148065	4.4
2019-01-29 06:53:00	33.21468	-97.147798	4.4
2019-01-29 06:53:00	33.21465300000001	-97.147527	4.6
2019-01-29 06:53:00	33.214633	-97.147263	4.6
2019-01-29 06:53:00	33.214620000000004	-97.147038	4.6
2019-01-29 06:53:00	33.214562	-97.146787	4.6
2019-01-29 06:53:00	33.21443	-97.146552	4.6
2019-01-29 06:53:00	33.214242999999996	-97.146408	4.6
2019-01-29 06:53:00	33.213927000000005	-97.146423	4.6
2019-01-29 06:53:00	33.213687	-97.14636999999999	4.6
2019-01-29 06:53:00	33.213572	-97.146243	4.6
2019-01-29 06:53:00	33.21356	-97.14604200000001	4.6
2019-01-29 06:53:00	33.21356	-97.145785	4.6
2019-01-29 06:53:00	33.213545	-97.145548	4.6
2019-01-29 06:53:00	33.213595	-97.145083	4.6
2019-01-29 06:53:00	33.21372	-97.144473	4.6
2019-01-29 06:53:00	33.213692	-97.144273	4.6
2019-01-29 06:53:00	33.213592	-97.144192	4.6
2019-01-29 06:53:00	33.21338	-97.144233	4.6
2019-01-29 06:53:00	33.21309	-97.144312	4.6
2019-01-29 06:53:00	33.212853	-97.14433000000001	4.6
2019-01-29 06:53:00	33.212625	-97.144323	4.6
2019-01-29 06:53:00	33.212455	-97.144312	4.6
2019-01-29 06:53:00	33.212308	-97.144317	4.6
2019-01-29 06:53:00	33.212148	-97.144312	4.6
2019-01-29 06:53:00	33.212008000000004	-97.144315	4.6
2019-01-29 06:53:00	33.211863	-97.144318	5.9
2019-01-29 06:53:00	33.211723	-97.144318	5.9
2019-01-29 06:53:00	33.211575	-97.144317	5.9
2019-01-29 06:53:00	33.21144	-97.144317	5.9
2019-01-29 06:53:00	33.21131	-97.144312	5.9
2019-01-29 06:53:00	33.2112	-97.14431	5.9
2019-01-29 06:53:00	33.211092	-97.14431	5.9
2019-01-29 06:53:00	33.210972	-97.14430300000001	5.9
2019-01-29 06:53:00	33.210875	-97.14429200000001	5.9
2019-01-29 06:53:00	33.210762	-97.14430300000001	5.9
2019-01-29 06:53:00	33.210653	-97.144327	5.9
2019-01-29 06:53:00	33.210518	-97.144363	5.9
2019-01-29 06:53:00	33.210392999999996	-97.14438299999999	6.6
2019-01-29 06:53:00	33.210245	-97.14438299999999	6.6
2019-01-29 06:53:00	33.210107	-97.14439	6.6
2019-01-29 06:53:00	33.209972	-97.14439300000001	6.6
2019-01-29 06:53:00	33.209843	-97.14438	6.6
2019-01-29 06:53:00	33.209747	-97.144363	6.6
2019-01-29 06:53:00	33.209653	-97.144363	6.6
2019-01-29 06:53:00	33.209578	-97.144378	6.6
2019-01-29 06:53:00	33.209492	-97.144385	6.6
2019-01-29 06:53:00	33.20937	-97.144375	6.6
2019-01-29 06:53:00	33.209270000000004	-97.144355	6.6
2019-01-29 06:53:00	33.209167	-97.14435300000001	6.6
2019-01-29 06:53:00	33.209057	-97.144363	5.6
2019-01-29 06:53:00	33.208937	-97.144372	5.6
2019-01-29 06:53:00	33.208808000000005	-97.144378	5.6
2019-01-29 06:53:00	33.208677	-97.144387	5.6
2019-01-29 06:53:00	33.208555	-97.144385	5.6
2019-01-29 06:53:00	33.20845	-97.144388	5.6
2019-01-29 06:53:00	33.208402	-97.144482	5.6
2019-01-29 06:53:00	33.208412	-97.144697	5.6
2019-01-29 06:53:00	33.208417	-97.144912	5.6
2019-01-29 06:53:00	33.208417	-97.145113	5.6
2019-01-29 06:53:00	33.20839	-97.14521500000001	5.6
2019-01-29 06:53:00	33.208366999999996	-97.145348	5.6
2019-01-29 06:53:00	33.208365	-97.14556	9.6
2019-01-29 06:53:00	33.208378	-97.145747	9.6
2019-01-29 06:53:00	33.208385	-97.14591	9.6
2019-01-29 06:53:00	33.208397999999995	-97.14605	9.6
2019-01-29 06:53:00	33.208412	-97.146213	9.6
2019-01-29 06:53:00	33.208408	-97.14636999999999	9.6
2019-01-29 06:53:00	33.208405	-97.14648000000001	9.6
2019-01-29 06:53:00	33.208408	-97.146632	9.6
2019-01-29 06:53:00	33.2084	-97.146765	9.6
2019-01-29 06:53:00	33.208412	-97.146828	9.6
2019-01-29 06:53:00	33.208403000000004	-97.146888	9.6
2019-01-29 06:53:00	33.208420000000004	-97.14696500000001	9.6
2019-01-29 06:53:00	33.208434999999994	-97.147035	5.1
2019-01-29 06:53:00	33.208447	-97.147113	5.1
2019-01-29 06:53:00	33.20845	-97.14719699999999	5.1
2019-01-29 06:53:00	33.208458	-97.147278	5.1
2019-01-29 06:53:00	33.208375	-97.147377	5.1
2019-01-29 06:53:00	33.208315	-97.147487	5.1
2019-01-29 06:53:00	33.208283	-97.147565	5.1
2019-01-29 06:53:00	33.208268	-97.14765200000001	5.1
2019-01-29 06:53:00	33.208259999999996	-97.147735	5.1
2019-01-29 06:53:00	33.208252	-97.1478	5.1
2019-01-29 06:53:00	33.208263	-97.147873	5.1
2019-01-29 06:53:00	33.208295	-97.147948	5.1
2019-01-29 06:53:00	33.20831	-97.148028	5.6
2019-01-29 06:53:00	33.208321999999995	-97.148135	5.6
2019-01-29 06:53:00	33.208327000000004	-97.14820300000001	5.6
2019-01-29 06:53:00	33.208327000000004	-97.14829	5.6
2019-01-29 06:53:00	33.208327000000004	-97.148358	5.6
2019-01-29 06:53:00	33.208323	-97.14841	5.6
2019-01-29 06:53:00	33.208290000000005	-97.148455	5.6
2019-01-29 06:53:00	33.208267	-97.148538	5.6
2019-01-29 06:53:00	33.208265000000004	-97.148607	5.6
2019-01-29 06:53:00	33.208253000000006	-97.148663	5.6
2019-01-29 06:53:00	33.208247	-97.14879	5.6
2019-01-29 06:53:00	33.208255	-97.148958	5.6
2019-01-29 06:53:00	33.208253000000006	-97.149107	6.3
2019-01-29 06:53:00	33.208259999999996	-97.149242	6.3
2019-01-29 06:53:00	33.208263	-97.14938199999999	6.3
2019-01-29 06:53:00	33.208259999999996	-97.14952	6.3
2019-01-29 06:53:00	33.208262	-97.14965699999999	6.3
2019-01-29 06:53:00	33.208273	-97.149795	6.3
2019-01-29 06:53:00	33.208263	-97.149945	6.3
2019-01-29 06:53:00	33.208265000000004	-97.150082	6.3
2019-01-29 06:53:00	33.208262	-97.150215	6.3
2019-01-29 06:53:00	33.208265000000004	-97.150347	6.3
2019-01-29 06:53:00	33.208267	-97.150477	6.3
2019-01-29 06:53:00	33.208268	-97.150648	6.3
2019-01-29 06:53:00	33.208183	-97.15080999999999	6.8
2019-01-29 06:53:00	33.208025	-97.15082199999999	6.8
2019-01-29 06:53:00	33.207832	-97.15078000000001	6.8
2019-01-29 06:53:00	33.207627	-97.150798	6.8
2019-01-29 06:53:00	33.207408	-97.150827	6.8
2019-01-29 06:53:00	33.207243	-97.15083299999999	6.8
2019-01-29 06:53:00	33.207085	-97.15084	6.8
2019-01-29 06:53:00	33.206934999999994	-97.150853	6.8
2019-01-29 06:53:00	33.206815	-97.150913	6.8
2019-01-29 06:53:00	33.206808	-97.151055	6.8
2019-01-29 06:53:00	33.20681	-97.151232	6.8
2019-01-29 06:53:00	33.206784999999996	-97.151393	6.8
2019-01-29 06:53:00	33.20677	-97.151595	6.5
2019-01-29 06:53:00	33.206813000000004	-97.15181700000001	6.5
2019-01-29 06:53:00	33.206843	-97.151992	6.5
2019-01-29 06:53:00	33.20687	-97.152178	6.5
2019-01-29 06:53:00	33.206878	-97.152348	6.5
2019-01-29 06:53:00	33.206887	-97.152513	6.5
2019-01-29 06:53:00	33.206891999999996	-97.15269	6.5
2019-01-29 06:53:00	33.206891999999996	-97.15281999999999	6.5
2019-01-29 06:53:00	33.20689	-97.152982	6.5
2019-01-29 06:53:00	33.206887	-97.15311	6.5
2019-01-29 06:53:00	33.206887	-97.153198	6.5
2019-01-29 06:53:00	33.20686	-97.15328199999999	6.5
2019-01-29 06:53:00	33.206813000000004	-97.15339300000001	6.4
2019-01-29 06:53:00	33.206748	-97.153512	6.4
2019-01-29 06:53:00	33.206658000000004	-97.153642	6.4
2019-01-29 06:53:00	33.206647	-97.153832	6.4
2019-01-29 06:53:00	33.206771999999994	-97.154062	6.4
2019-01-29 06:53:00	33.206917	-97.1543	6.4
2019-01-29 06:53:00	33.207066999999995	-97.154522	6.4
2019-01-29 06:53:00	33.207218	-97.154733	6.4
2019-01-29 06:53:00	33.207421999999994	-97.154928	6.4
2019-01-29 06:53:00	33.207667	-97.15505	6.4
2019-01-29 06:53:00	33.20792	-97.15508	6.4
2019-01-29 06:53:00	33.208172	-97.155072	6.4
2019-01-29 06:53:00	33.208413	-97.155077	7.0
2019-01-29 06:53:00	33.208618	-97.15507	7.0
2019-01-29 06:53:00	33.208803	-97.155043	7.0
2019-01-29 06:53:00	33.20896	-97.155015	7.0
2019-01-29 06:53:00	33.209115000000004	-97.15500300000001	7.0
2019-01-29 06:53:00	33.209247	-97.155005	7.0
2019-01-29 06:53:00	33.209365000000005	-97.155002	7.0
2019-01-29 06:53:00	33.209488	-97.15500300000001	7.0
2019-01-29 06:53:00	33.209477	-97.155108	7.0
2019-01-29 06:53:00	33.209748	-97.15501	7.0
2019-01-29 06:53:00	33.209897999999995	-97.155018	7.0
2019-01-29 06:53:00	33.210118	-97.155007	7.0
2019-01-29 06:53:00	33.210373	-97.155002	6.5
2019-01-29 06:53:00	33.210612	-97.155	6.5
2019-01-29 06:53:00	33.210833	-97.15500300000001	6.5
2019-01-29 06:53:00	33.211008	-97.155007	6.5
2019-01-29 06:53:00	33.211185	-97.155005	6.5
2019-01-29 06:53:00	33.21135	-97.155008	6.5
2019-01-29 06:53:00	33.21151	-97.15498199999999	6.5
2019-01-29 06:53:00	33.211533	-97.154822	6.5
2019-01-29 06:53:00	33.211521999999995	-97.15465999999999	6.5
2019-01-29 06:53:00	33.211507	-97.15451	6.5
2019-01-29 06:53:00	33.2115	-97.15435699999999	6.5
2019-01-29 06:53:00	33.211507	-97.154225	6.5
2019-01-29 06:53:00	33.211512	-97.154077	7.5
2019-01-29 06:53:00	33.211498	-97.153918	7.5
2019-01-29 06:53:00	33.211496999999994	-97.153787	7.5
2019-01-29 06:53:00	33.211493	-97.15364699999999	7.5
2019-01-29 06:53:00	33.2115	-97.15351	7.5
2019-01-29 06:53:00	33.211533	-97.153338	7.5
2019-01-29 06:53:00	33.21154	-97.15319699999999	7.5
2019-01-29 06:53:00	33.211575	-97.153025	7.5
2019-01-29 06:53:00	33.211636999999996	-97.152952	7.5
2019-01-29 06:53:00	33.211767	-97.152895	7.5
2019-01-29 06:53:00	33.211877	-97.15289200000001	7.5
2019-01-29 06:53:00	33.211983000000004	-97.152905	7.5
2019-01-29 06:53:00	33.212095	-97.152905	6.9
2019-01-29 06:53:00	33.212205	-97.152907	6.9
2019-01-29 06:53:00	33.212297	-97.152902	6.9
2019-01-29 06:53:00	33.212418	-97.152885	6.9
2019-01-29 06:53:00	33.212545	-97.15285300000001	6.9
2019-01-29 06:53:00	33.212625	-97.15280200000001	6.9
2019-01-29 06:53:00	33.212625	-97.152675	6.9
2019-01-29 06:53:00	33.21263	-97.152553	6.9
2019-01-29 06:53:00	33.212623	-97.152438	6.9
2019-01-29 06:53:00	33.212625	-97.152333	6.9
2019-01-29 06:53:00	33.212645	-97.152213	6.9
2019-01-29 06:53:00	33.212647	-97.152097	6.9
2019-01-29 06:53:00	33.212638	-97.151985	0.2
2019-01-29 06:53:00	33.212632	-97.151877	0.2
2019-01-29 06:53:00	33.212628	-97.151772	0.2
2019-01-29 06:53:00	33.21263	-97.151668	0.2
2019-01-29 06:53:00	33.212632	-97.15156999999999	0.2
2019-01-29 06:53:00	33.212635	-97.151472	0.2
2019-01-29 06:53:00	33.212628	-97.15136	0.2
2019-01-29 06:53:00	33.212628	-97.151252	0.2
2019-01-29 06:53:00	33.21262	-97.15111800000001	0.2
2019-01-29 06:53:00	33.212623	-97.150983	0.2
2019-01-29 06:53:00	33.21261	-97.15085699999999	0.2
2019-01-29 06:53:00	33.212617	-97.150702	0.2
2019-01-29 06:53:00	33.212641999999995	-97.15049	1.5
2019-01-29 06:53:00	33.21265	-97.150247	1.5
2019-01-29 06:53:00	33.212635	-97.149935	1.5
2019-01-29 06:53:00	33.212638	-97.149613	1.5
2019-01-29 06:53:00	33.212621999999996	-97.14935200000001	1.5
2019-01-29 06:53:00	33.212557000000004	-97.149172	1.5
2019-01-29 06:53:00	33.212542	-97.148987	1.5
2019-01-29 06:53:00	33.212532	-97.1488	1.5
2019-01-29 06:53:00	33.21255	-97.14858000000001	1.5
2019-01-29 06:53:00	33.212615	-97.148368	1.5
2019-01-29 06:53:00	33.212608	-97.14813000000001	1.5
2019-01-29 06:53:00	33.212577	-97.147855	1.5
2019-01-29 06:53:00	33.212579999999996	-97.147577	5.4
2019-01-29 06:53:00	33.212575	-97.147345	5.4
2019-01-29 06:53:00	33.212555	-97.14715	5.4
2019-01-29 06:53:00	33.212493	-97.14703	5.4
2019-01-29 06:53:00	33.212286999999996	-97.14702700000001	5.4
2019-01-29 06:53:00	33.212092	-97.146998	5.4
2019-01-29 06:53:00	33.211897	-97.147008	5.4
2019-01-29 06:53:00	33.211727	-97.147017	5.4
2019-01-29 06:53:00	33.211648	-97.146902	5.4
2019-01-29 06:53:00	33.211658	-97.146668	5.4
2019-01-29 06:53:00	33.211617	-97.14650300000001	5.4
2019-01-29 06:53:00	33.21156	-97.14636999999999	5.4
2019-01-29 06:53:00	33.211415	-97.146353	10.4
2019-01-29 06:53:00	33.21123	-97.146357	10.4
2019-01-29 06:53:00	33.211042	-97.146375	10.4
2019-01-29 06:53:00	33.210857	-97.146392	10.4
2019-01-29 06:53:00	33.21071	-97.146395	10.4
2019-01-29 06:53:00	33.21056	-97.14636800000001	10.4
2019-01-29 06:53:00	33.210408	-97.14633	10.4
2019-01-29 06:53:00	33.210253	-97.146342	10.4
2019-01-29 06:53:00	33.2101	-97.146342	10.4
2019-01-29 06:53:00	33.209973	-97.146357	10.4
2019-01-29 06:53:00	33.209832	-97.146365	10.4
2019-01-29 06:53:00	33.209687	-97.146362	10.4
2019-01-29 06:53:00	33.209527	-97.146402	18.2
2019-01-29 06:53:00	33.209421999999996	-97.146477	18.2
2019-01-29 06:53:00	33.209412	-97.146663	18.2
2019-01-29 06:53:00	33.209425	-97.146843	18.2
2019-01-29 06:53:00	33.209441999999996	-97.147033	18.2
2019-01-29 06:53:00	33.20944	-97.147222	18.2
2019-01-29 06:53:00	33.209416999999995	-97.147358	18.2
2019-01-29 06:53:00	33.209416999999995	-97.147512	18.2
2019-01-29 06:53:00	33.209412	-97.147662	18.2
2019-01-29 06:53:00	33.209413	-97.14778299999999	18.2
2019-01-29 06:53:00	33.20941	-97.14790699999999	18.2
2019-01-29 06:53:00	33.209416999999995	-97.14801800000001	18.2
2019-01-29 06:53:00	33.209443	-97.148122	20.4
2019-01-29 06:53:00	33.209517	-97.148178	20.4
2019-01-29 06:53:00	33.209627000000005	-97.148168	20.4
2019-01-29 06:53:00	33.209753000000006	-97.148158	20.4
2019-01-29 06:53:00	33.209858000000004	-97.14814799999999	20.4
2019-01-29 06:53:00	33.209973	-97.148155	20.4
2019-01-29 06:53:00	33.210048	-97.148167	20.4
2019-01-29 06:53:00	33.210046999999996	-97.148278	20.4
2019-01-29 06:53:00	33.210053	-97.148358	20.4
2019-01-29 06:53:00	33.210113	-97.148383	20.4
2019-01-29 06:53:00	33.210192	-97.14838	20.4
2019-01-29 06:53:00	33.21027	-97.14838	20.4
2019-01-29 06:53:00	33.210347999999996	-97.148392	6.9
2019-01-29 06:53:00	33.210442	-97.148388	6.9
2019-01-29 06:53:00	33.210553000000004	-97.148365	6.9
2019-01-29 06:53:00	33.210653	-97.148358	6.9
2019-01-29 06:53:00	33.210738	-97.148353	6.9
2019-01-29 06:53:00	33.210825	-97.14834499999999	6.9
2019-01-29 06:53:00	33.210862	-97.14827700000001	6.9
2019-01-29 06:53:00	33.2109	-97.148163	6.9
2019-01-29 06:53:00	33.210933000000004	-97.148055	6.9
2019-01-29 06:53:00	33.211025	-97.14797800000001	6.9
2019-01-29 06:53:00	33.211153	-97.147917	6.9
2019-01-29 06:53:00	33.21138	-97.147998	6.9
2019-01-29 06:53:00	33.211573	-97.148152	6.8
2019-01-29 06:53:00	33.211645000000004	-97.14828299999999	6.8
2019-01-29 06:53:00	33.211688	-97.148398	6.8
2019-01-29 06:53:00	33.211782	-97.148453	6.8
2019-01-29 06:53:00	33.21187800000001	-97.148478	6.8
2019-01-29 06:53:00	33.212007	-97.148477	6.8
2019-01-29 06:53:00	33.21216	-97.148462	6.8
2019-01-29 06:53:00	33.21224	-97.148482	6.8
2019-01-29 06:53:00	33.212312	-97.14851999999999	6.8
2019-01-29 06:53:00	33.212396999999996	-97.14851800000001	6.8
2019-01-29 06:53:00	33.212505	-97.148553	6.8
2019-01-29 06:53:00	33.212645	-97.148593	6.8
2019-01-29 07:53:00	33.212740000000004	-97.14859799999999	8.8
2019-01-29 07:53:00	33.212852000000005	-97.148578	8.8
2019-01-29 07:53:00	33.213017	-97.14856	8.8
2019-01-29 07:53:00	33.213178000000006	-97.148552	8.8
2019-01-29 07:53:00	33.213273	-97.148595	8.8
2019-01-29 07:53:00	33.21327	-97.148602	8.8
2019-01-29 07:53:00	33.213278	-97.14860300000001	8.8
2019-01-29 07:53:00	33.213278	-97.14860300000001	8.8
