# Supplementary material for: Monitoring, Mapping, and Modeling Spatial–Temporal Patterns of PM2.5 for Improved Understanding of Air Pollution Dynamics Using Portable Sensing Technologies
Source: Int J Environ Res Public Health. 2020 Jul 8;17(14):4914. doi: 10.3390/ijerph17144914 (PMC7400490; doi:10.3390/ijerph17144914)
Supplement: Supplementary file 1 [file ijerph-17-04914-s001.zip › Supplementary File 1/2019_1_29_1100_run.csv]

Timestamp	Latitude	Longitude	PM2.5
2019-01-29 10:53:00	33.21321	-97.14850799999999	3.6
2019-01-29 10:53:00	33.21321	-97.14850799999999	3.6
2019-01-29 10:53:00	33.21321	-97.14850799999999	3.6
2019-01-29 10:53:00	33.21321	-97.14850799999999	3.6
2019-01-29 10:53:00	33.21321	-97.14850799999999	3.6
2019-01-29 10:53:00	33.21322	-97.148507	3.6
2019-01-29 10:53:00	33.213223	-97.148505	3.6
2019-01-29 10:53:00	33.213227	-97.1485	3.6
2019-01-29 10:53:00	33.213233	-97.148505	3.6
2019-01-29 10:53:00	33.213225	-97.14850799999999	3.6
2019-01-29 10:53:00	33.213225	-97.148495	3.6
2019-01-29 10:53:00	33.213227	-97.148517	3.6
2019-01-29 10:53:00	33.213278	-97.148547	4.4
2019-01-29 10:53:00	33.213275	-97.148545	4.4
2019-01-29 10:53:00	33.213268	-97.148543	4.4
2019-01-29 10:53:00	33.213258	-97.14856	4.4
2019-01-29 10:53:00	33.213258	-97.148558	4.4
2019-01-29 10:53:00	33.213265	-97.148555	4.4
2019-01-29 10:53:00	33.213263	-97.148557	4.4
2019-01-29 10:53:00	33.213283000000004	-97.148545	4.4
2019-01-29 10:53:00	33.213355	-97.1485	4.4
2019-01-29 10:53:00	33.213475	-97.148478	4.4
2019-01-29 10:53:00	33.213598	-97.148498	4.4
2019-01-29 10:53:00	33.213665	-97.14850799999999	4.4
2019-01-29 10:53:00	33.213753000000004	-97.14843499999999	4.1
2019-01-29 10:53:00	33.213937	-97.148385	4.1
2019-01-29 10:53:00	33.214127000000005	-97.148377	4.1
2019-01-29 10:53:00	33.214325	-97.14837800000001	4.1
2019-01-29 10:53:00	33.214468	-97.14835699999999	4.1
2019-01-29 10:53:00	33.214583000000005	-97.14835	4.1
2019-01-29 10:53:00	33.214634999999994	-97.148238	4.1
2019-01-29 10:53:00	33.21464	-97.148062	4.1
2019-01-29 10:53:00	33.21464	-97.147858	4.1
2019-01-29 10:53:00	33.214647	-97.14763	4.1
2019-01-29 10:53:00	33.214648	-97.147373	4.1
2019-01-29 10:53:00	33.21465300000001	-97.147098	4.1
2019-01-29 10:53:00	33.214647	-97.146835	3.8
2019-01-29 10:53:00	33.21463	-97.14659499999999	3.8
2019-01-29 10:53:00	33.214595	-97.146445	3.8
2019-01-29 10:53:00	33.214573	-97.14641	3.8
2019-01-29 10:53:00	33.214513000000004	-97.146357	3.8
2019-01-29 10:53:00	33.214304999999996	-97.146237	3.8
2019-01-29 10:53:00	33.214067	-97.146243	3.8
2019-01-29 10:53:00	33.21386500000001	-97.146252	3.8
2019-01-29 10:53:00	33.213723	-97.14625500000001	3.8
2019-01-29 10:53:00	33.213618	-97.146185	3.8
2019-01-29 10:53:00	33.213603000000006	-97.145842	3.8
2019-01-29 10:53:00	33.213602	-97.145507	3.8
2019-01-29 10:53:00	33.213613	-97.145185	4.0
2019-01-29 10:53:00	33.213617	-97.14487700000001	4.0
2019-01-29 10:53:00	33.21362	-97.14468199999999	4.0
2019-01-29 10:53:00	33.213628	-97.14454	4.0
2019-01-29 10:53:00	33.213625	-97.14446	4.0
2019-01-29 10:53:00	33.213617	-97.14442700000001	4.0
2019-01-29 10:53:00	33.213538	-97.144405	4.0
2019-01-29 10:53:00	33.213388	-97.144397	4.0
2019-01-29 10:53:00	33.213218	-97.14441500000001	4.0
2019-01-29 10:53:00	33.213083000000005	-97.14442199999999	4.0
2019-01-29 10:53:00	33.213035	-97.14445	4.0
2019-01-29 10:53:00	33.213035	-97.14445	4.0
2019-01-29 10:53:00	33.213017	-97.144453	9.7
2019-01-29 10:53:00	33.21298	-97.144438	9.7
2019-01-29 10:53:00	33.21288	-97.14444	9.7
2019-01-29 10:53:00	33.212697999999996	-97.144453	9.7
2019-01-29 10:53:00	33.212505	-97.144355	9.7
2019-01-29 10:53:00	33.212270000000004	-97.14435300000001	9.7
2019-01-29 10:53:00	33.212035	-97.144382	9.7
2019-01-29 10:53:00	33.211837	-97.144385	9.7
2019-01-29 10:53:00	33.211692	-97.14439	9.7
2019-01-29 10:53:00	33.21164	-97.144403	9.7
2019-01-29 10:53:00	33.211635	-97.144402	9.7
2019-01-29 10:53:00	33.211625	-97.144403	9.7
2019-01-29 10:53:00	33.211622	-97.144405	8.0
2019-01-29 10:53:00	33.211537	-97.144405	8.0
2019-01-29 10:53:00	33.211372999999995	-97.144413	8.0
2019-01-29 10:53:00	33.211152	-97.144412	8.0
2019-01-29 10:53:00	33.210925	-97.14442	8.0
2019-01-29 10:53:00	33.21074	-97.14442700000001	8.0
2019-01-29 10:53:00	33.210587	-97.144428	8.0
2019-01-29 10:53:00	33.210457	-97.14444499999999	8.0
2019-01-29 10:53:00	33.210308000000005	-97.14446	8.0
2019-01-29 10:53:00	33.210184999999996	-97.144465	8.0
2019-01-29 10:53:00	33.210068	-97.144458	8.0
2019-01-29 10:53:00	33.209927	-97.144458	8.0
2019-01-29 10:53:00	33.209787	-97.144465	4.8
2019-01-29 10:53:00	33.209655	-97.14447	4.8
2019-01-29 10:53:00	33.209525	-97.144477	4.8
2019-01-29 10:53:00	33.209425	-97.144473	4.8
2019-01-29 10:53:00	33.209382	-97.14448	4.8
2019-01-29 10:53:00	33.209382	-97.14448	4.8
2019-01-29 10:53:00	33.209377	-97.144482	4.8
2019-01-29 10:53:00	33.209368	-97.144483	4.8
2019-01-29 10:53:00	33.209297	-97.144475	4.8
2019-01-29 10:53:00	33.209162	-97.144478	4.8
2019-01-29 10:53:00	33.208997	-97.144483	4.8
2019-01-29 10:53:00	33.208827	-97.144487	4.8
2019-01-29 10:53:00	33.208663	-97.14449	4.1
2019-01-29 10:53:00	33.20852	-97.144497	4.1
2019-01-29 10:53:00	33.208393	-97.144498	4.1
2019-01-29 10:53:00	33.208285	-97.144502	4.1
2019-01-29 10:53:00	33.208220000000004	-97.144572	4.1
2019-01-29 10:53:00	33.208233	-97.144808	4.1
2019-01-29 10:53:00	33.208233	-97.145075	4.1
2019-01-29 10:53:00	33.208265000000004	-97.1453	4.1
2019-01-29 10:53:00	33.208258	-97.145525	4.1
2019-01-29 10:53:00	33.208275	-97.14572199999999	4.1
2019-01-29 10:53:00	33.208292	-97.145883	4.1
2019-01-29 10:53:00	33.208298	-97.146023	4.1
2019-01-29 10:53:00	33.208295	-97.14617700000001	4.4
2019-01-29 10:53:00	33.208282000000004	-97.146322	4.4
2019-01-29 10:53:00	33.20824	-97.146465	4.4
2019-01-29 10:53:00	33.208218	-97.146523	4.4
2019-01-29 10:53:00	33.208217	-97.146613	4.4
2019-01-29 10:53:00	33.208217	-97.146695	4.4
2019-01-29 10:53:00	33.208217	-97.14676800000001	4.4
2019-01-29 10:53:00	33.208217	-97.146843	4.4
2019-01-29 10:53:00	33.208213	-97.146918	4.4
2019-01-29 10:53:00	33.208213	-97.14699300000001	4.4
2019-01-29 10:53:00	33.208213	-97.147068	4.4
2019-01-29 10:53:00	33.20821	-97.147143	4.4
2019-01-29 10:53:00	33.208213	-97.147213	4.0
2019-01-29 10:53:00	33.208213	-97.14729	4.0
2019-01-29 10:53:00	33.208218	-97.147375	4.0
2019-01-29 10:53:00	33.20821	-97.14745	4.0
2019-01-29 10:53:00	33.208185	-97.147515	4.0
2019-01-29 10:53:00	33.208183	-97.14759000000001	4.0
2019-01-29 10:53:00	33.208172999999995	-97.147663	4.0
2019-01-29 10:53:00	33.208177	-97.147747	4.0
2019-01-29 10:53:00	33.208172999999995	-97.147828	4.0
2019-01-29 10:53:00	33.208187	-97.14790699999999	4.0
2019-01-29 10:53:00	33.20819	-97.147987	4.0
2019-01-29 10:53:00	33.208192	-97.14806999999999	4.0
2019-01-29 10:53:00	33.208187	-97.148143	4.1
2019-01-29 10:53:00	33.208192	-97.14821500000001	4.1
2019-01-29 10:53:00	33.208195	-97.14829300000001	4.1
2019-01-29 10:53:00	33.208195	-97.14838	4.1
2019-01-29 10:53:00	33.208193	-97.148463	4.1
2019-01-29 10:53:00	33.20819	-97.14856	4.1
2019-01-29 10:53:00	33.20819	-97.14864	4.1
2019-01-29 10:53:00	33.208187	-97.148713	4.1
2019-01-29 10:53:00	33.208188	-97.148798	4.1
2019-01-29 10:53:00	33.208188	-97.148875	4.1
2019-01-29 10:53:00	33.208193	-97.148955	4.1
2019-01-29 10:53:00	33.208193	-97.149045	4.1
2019-01-29 10:53:00	33.208195	-97.149137	4.0
2019-01-29 10:53:00	33.20819	-97.149212	4.0
2019-01-29 10:53:00	33.20818	-97.149247	4.0
2019-01-29 10:53:00	33.208168	-97.149323	4.0
2019-01-29 10:53:00	33.208172999999995	-97.14945	4.0
2019-01-29 10:53:00	33.208172	-97.14960500000001	4.0
2019-01-29 10:53:00	33.208172999999995	-97.149745	4.0
2019-01-29 10:53:00	33.208178000000004	-97.1499	4.0
2019-01-29 10:53:00	33.208188	-97.15005500000001	4.0
2019-01-29 10:53:00	33.208193	-97.15020799999999	4.0
2019-01-29 10:53:00	33.2082	-97.150348	4.0
2019-01-29 10:53:00	33.208195	-97.150482	4.0
2019-01-29 10:53:00	33.20821	-97.15061	3.7
2019-01-29 10:53:00	33.208225	-97.15074	3.7
2019-01-29 10:53:00	33.208178000000004	-97.150832	3.7
2019-01-29 10:53:00	33.208042999999996	-97.150823	3.7
2019-01-29 10:53:00	33.207912	-97.150823	3.7
2019-01-29 10:53:00	33.207727	-97.150812	3.7
2019-01-29 10:53:00	33.207522	-97.150817	3.7
2019-01-29 10:53:00	33.207295	-97.150818	3.7
2019-01-29 10:53:00	33.207068	-97.150835	3.7
2019-01-29 10:53:00	33.20691	-97.150865	3.7
2019-01-29 10:53:00	33.206828	-97.150935	3.7
2019-01-29 10:53:00	33.206835	-97.15118299999999	4.1
2019-01-29 10:53:00	33.206857	-97.151462	4.1
2019-01-29 10:53:00	33.206868	-97.151703	4.1
2019-01-29 10:53:00	33.206865	-97.15191	4.1
2019-01-29 10:53:00	33.206865	-97.15209300000001	4.1
2019-01-29 10:53:00	33.206863	-97.152305	4.1
2019-01-29 10:53:00	33.206872	-97.152457	4.1
2019-01-29 10:53:00	33.206865	-97.15260699999999	4.1
2019-01-29 10:53:00	33.206858000000004	-97.152803	4.1
2019-01-29 10:53:00	33.206865	-97.15295	4.1
2019-01-29 10:53:00	33.206875	-97.15307299999999	4.1
2019-01-29 10:53:00	33.206835	-97.153162	4.1
2019-01-29 10:53:00	33.206793	-97.153295	7.5
2019-01-29 10:53:00	33.206802	-97.153318	7.5
2019-01-29 10:53:00	33.206767	-97.153447	7.5
2019-01-29 10:53:00	33.206713	-97.15353499999999	7.5
2019-01-29 10:53:00	33.206645	-97.153697	7.5
2019-01-29 10:53:00	33.206715	-97.15382	7.5
2019-01-29 10:53:00	33.206790000000005	-97.153942	7.5
2019-01-29 10:53:00	33.206868	-97.15409	7.5
2019-01-29 10:53:00	33.206958	-97.154252	7.5
2019-01-29 10:53:00	33.207058	-97.154428	7.5
2019-01-29 10:53:00	33.207188	-97.15459200000001	7.5
2019-01-29 10:53:00	33.207291999999995	-97.154723	7.5
2019-01-29 10:53:00	33.207421999999994	-97.154818	5.3
2019-01-29 10:53:00	33.207468	-97.154843	5.3
2019-01-29 10:53:00	33.207468	-97.154843	5.3
2019-01-29 10:53:00	33.207485	-97.154862	5.3
2019-01-29 10:53:00	33.207543	-97.154882	5.3
2019-01-29 10:53:00	33.207637	-97.154905	5.3
2019-01-29 10:53:00	33.20778	-97.15491800000001	5.3
2019-01-29 10:53:00	33.207925	-97.154927	5.3
2019-01-29 10:53:00	33.208083	-97.154955	5.3
2019-01-29 10:53:00	33.208255	-97.154977	5.3
2019-01-29 10:53:00	33.208422999999996	-97.154972	5.3
2019-01-29 10:53:00	33.208591999999996	-97.154965	5.3
2019-01-29 10:53:00	33.208765	-97.15495200000001	5.8
2019-01-29 10:53:00	33.208898	-97.154945	5.8
2019-01-29 10:53:00	33.209022	-97.154942	5.8
2019-01-29 10:53:00	33.209152	-97.154953	5.8
2019-01-29 10:53:00	33.209267	-97.154958	5.8
2019-01-29 10:53:00	33.209385	-97.154958	5.8
2019-01-29 10:53:00	33.209507	-97.154963	5.8
2019-01-29 10:53:00	33.209612	-97.154967	5.8
2019-01-29 10:53:00	33.209793	-97.154967	5.8
2019-01-29 10:53:00	33.21	-97.15496	5.8
2019-01-29 10:53:00	33.210192	-97.15496	5.8
2019-01-29 10:53:00	33.210375	-97.154958	5.8
2019-01-29 10:53:00	33.21056	-97.154955	3.8
2019-01-29 10:53:00	33.210753000000004	-97.154958	3.8
2019-01-29 10:53:00	33.210922	-97.15496	3.8
2019-01-29 10:53:00	33.211062	-97.154955	3.8
2019-01-29 10:53:00	33.211195000000004	-97.15495200000001	3.8
2019-01-29 10:53:00	33.211318	-97.15495200000001	3.8
2019-01-29 10:53:00	33.21144	-97.15494699999999	3.8
2019-01-29 10:53:00	33.211498	-97.15485699999999	3.8
2019-01-29 10:53:00	33.211504999999995	-97.154687	3.8
2019-01-29 10:53:00	33.2115	-97.15451800000001	3.8
2019-01-29 10:53:00	33.2115	-97.154375	3.8
2019-01-29 10:53:00	33.211490000000005	-97.154207	3.8
2019-01-29 10:53:00	33.211493	-97.15405200000001	4.0
2019-01-29 10:53:00	33.211488	-97.153918	4.0
2019-01-29 10:53:00	33.211493	-97.153797	4.0
2019-01-29 10:53:00	33.211493	-97.15366800000001	4.0
2019-01-29 10:53:00	33.211490000000005	-97.153502	4.0
2019-01-29 10:53:00	33.211528	-97.153402	4.0
2019-01-29 10:53:00	33.211542	-97.153302	4.0
2019-01-29 10:53:00	33.211548	-97.153165	4.0
2019-01-29 10:53:00	33.211552000000005	-97.153047	4.0
2019-01-29 10:53:00	33.211588	-97.152955	4.0
2019-01-29 10:53:00	33.211688	-97.152928	4.0
2019-01-29 10:53:00	33.211797999999995	-97.15290300000001	4.0
2019-01-29 10:53:00	33.211892999999996	-97.152888	4.4
2019-01-29 10:53:00	33.211991999999995	-97.152883	4.4
2019-01-29 10:53:00	33.21208	-97.15288000000001	4.4
2019-01-29 10:53:00	33.212183	-97.152872	4.4
2019-01-29 10:53:00	33.212267	-97.15286800000001	4.4
2019-01-29 10:53:00	33.212362	-97.15286	4.4
2019-01-29 10:53:00	33.212455	-97.152857	4.4
2019-01-29 10:53:00	33.212542	-97.152843	4.4
2019-01-29 10:53:00	33.212643	-97.152792	4.4
2019-01-29 10:53:00	33.212668	-97.15270500000001	4.4
2019-01-29 10:53:00	33.212677	-97.152597	4.4
2019-01-29 10:53:00	33.212678000000004	-97.152443	4.4
2019-01-29 10:53:00	33.212643	-97.152315	5.0
2019-01-29 10:53:00	33.212657	-97.152203	5.0
2019-01-29 10:53:00	33.21267	-97.152113	5.0
2019-01-29 10:53:00	33.212662	-97.152015	5.0
2019-01-29 10:53:00	33.212653	-97.151907	5.0
2019-01-29 10:53:00	33.212641999999995	-97.151803	5.0
2019-01-29 10:53:00	33.212635	-97.1517	5.0
2019-01-29 10:53:00	33.212638	-97.15159200000001	5.0
2019-01-29 10:53:00	33.212638	-97.151493	5.0
2019-01-29 10:53:00	33.21263	-97.151393	5.0
2019-01-29 10:53:00	33.212625	-97.151288	5.0
2019-01-29 10:53:00	33.212615	-97.151175	5.0
2019-01-29 10:53:00	33.212628	-97.151062	4.2
2019-01-29 10:53:00	33.212625	-97.150943	4.2
2019-01-29 10:53:00	33.212602000000004	-97.150785	4.2
2019-01-29 10:53:00	33.212612	-97.1506	4.2
2019-01-29 10:53:00	33.212625	-97.150388	4.2
2019-01-29 10:53:00	33.21264	-97.150127	4.2
2019-01-29 10:53:00	33.212635	-97.149858	4.2
2019-01-29 10:53:00	33.212625	-97.149597	4.2
2019-01-29 10:53:00	33.212567	-97.149383	4.2
2019-01-29 10:53:00	33.212534999999995	-97.14920500000001	4.2
2019-01-29 10:53:00	33.212540000000004	-97.148987	4.2
2019-01-29 10:53:00	33.212562	-97.14875699999999	4.2
2019-01-29 10:53:00	33.212587	-97.148548	3.4
2019-01-29 10:53:00	33.212596999999995	-97.148333	3.4
2019-01-29 10:53:00	33.2126	-97.14811	3.4
2019-01-29 10:53:00	33.212596999999995	-97.147917	3.4
2019-01-29 10:53:00	33.212557000000004	-97.14769799999999	3.4
2019-01-29 10:53:00	33.212547	-97.14747	3.4
2019-01-29 10:53:00	33.212542	-97.147267	3.4
2019-01-29 10:53:00	33.212487	-97.147113	3.4
2019-01-29 10:53:00	33.212365000000005	-97.14704499999999	3.4
2019-01-29 10:53:00	33.212203	-97.147042	3.4
2019-01-29 10:53:00	33.212053000000004	-97.14705	3.4
2019-01-29 10:53:00	33.2119	-97.147052	3.4
2019-01-29 10:53:00	33.211753	-97.14705699999999	4.5
2019-01-29 10:53:00	33.21167	-97.147033	4.5
2019-01-29 10:53:00	33.211643	-97.146908	4.5
2019-01-29 10:53:00	33.211653000000005	-97.14673499999999	4.5
2019-01-29 10:53:00	33.211608	-97.146535	4.5
2019-01-29 10:53:00	33.211565	-97.146395	4.5
2019-01-29 10:53:00	33.211443	-97.14636999999999	4.5
2019-01-29 10:53:00	33.211304999999996	-97.14638000000001	4.5
2019-01-29 10:53:00	33.211158000000005	-97.14638199999999	4.5
2019-01-29 10:53:00	33.210995000000004	-97.1464	4.5
2019-01-29 10:53:00	33.210825	-97.146407	4.5
2019-01-29 10:53:00	33.210679999999996	-97.146408	4.5
2019-01-29 10:53:00	33.210553000000004	-97.14636	3.6
2019-01-29 10:53:00	33.210402	-97.146355	3.6
2019-01-29 10:53:00	33.210253	-97.14638199999999	3.6
2019-01-29 10:53:00	33.210103000000004	-97.14638000000001	3.6
2019-01-29 10:53:00	33.209938	-97.14636999999999	3.6
2019-01-29 10:53:00	33.209768	-97.146353	3.6
2019-01-29 10:53:00	33.209615	-97.146332	3.6
2019-01-29 10:53:00	33.209492	-97.146375	3.6
2019-01-29 10:53:00	33.209423	-97.146455	3.6
2019-01-29 10:53:00	33.20942	-97.146653	3.6
2019-01-29 10:53:00	33.209413	-97.146852	3.6
2019-01-29 10:53:00	33.209395	-97.147017	3.6
2019-01-29 10:53:00	33.209367	-97.147178	3.3
2019-01-29 10:53:00	33.209362	-97.147347	3.3
2019-01-29 10:53:00	33.209371999999995	-97.147503	3.3
2019-01-29 10:53:00	33.209382	-97.147648	3.3
2019-01-29 10:53:00	33.209379999999996	-97.147798	3.3
2019-01-29 10:53:00	33.209383	-97.147938	3.3
2019-01-29 10:53:00	33.209393	-97.14806999999999	3.3
2019-01-29 10:53:00	33.20945	-97.148135	3.3
2019-01-29 10:53:00	33.209579999999995	-97.148157	3.3
2019-01-29 10:53:00	33.20978	-97.148147	3.3
2019-01-29 10:53:00	33.209922999999996	-97.148145	3.3
2019-01-29 10:53:00	33.210012	-97.14814799999999	3.3
2019-01-29 10:53:00	33.21005	-97.14821500000001	3.5
2019-01-29 10:53:00	33.210072	-97.148332	3.5
2019-01-29 10:53:00	33.210148	-97.148342	3.5
2019-01-29 10:53:00	33.210182	-97.148342	3.5
2019-01-29 10:53:00	33.210228	-97.14834499999999	3.5
2019-01-29 10:53:00	33.210322	-97.14835500000001	3.5
2019-01-29 10:53:00	33.210437	-97.148358	3.5
2019-01-29 10:53:00	33.210562	-97.14834499999999	3.5
2019-01-29 10:53:00	33.210682	-97.14834	3.5
2019-01-29 10:53:00	33.210786999999996	-97.14834499999999	3.5
2019-01-29 10:53:00	33.21087	-97.148347	3.5
2019-01-29 10:53:00	33.21095	-97.14827700000001	3.5
2019-01-29 10:53:00	33.210953	-97.148108	3.0
2019-01-29 10:53:00	33.21102	-97.147993	3.0
2019-01-29 10:53:00	33.21114	-97.14792	3.0
2019-01-29 10:53:00	33.211303	-97.147942	3.0
2019-01-29 10:53:00	33.211483	-97.148198	3.0
2019-01-29 10:53:00	33.211655	-97.1484	3.0
2019-01-29 10:53:00	33.211847	-97.148453	3.0
2019-01-29 10:53:00	33.212008000000004	-97.148478	3.0
2019-01-29 10:53:00	33.212158	-97.148445	3.0
2019-01-29 10:53:00	33.212327	-97.148483	3.0
2019-01-29 10:53:00	33.212467	-97.1485	3.0
2019-01-29 10:53:00	33.21262	-97.148545	3.0
2019-01-29 10:53:00	33.2128	-97.14858000000001	4.5
2019-01-29 10:53:00	33.212943	-97.148557	4.5
2019-01-29 10:53:00	33.213115	-97.148523	4.5
2019-01-29 10:53:00	33.213265	-97.148528	4.5
2019-01-29 10:53:00	33.213297	-97.14851800000001	4.5
2019-01-29 10:53:00	33.213297999999995	-97.148513	4.5
2019-01-29 10:53:00	33.213316999999996	-97.148515	4.5
2019-01-29 10:53:00	33.213322	-97.148493	4.5
2019-01-29 10:53:00	33.213322	-97.148493	4.5
2019-01-29 10:53:00	33.21332	-97.148492	4.5
2019-01-29 10:53:00	33.213318	-97.14849	4.5
