# Supplementary material for: Monitoring, Mapping, and Modeling Spatial–Temporal Patterns of PM2.5 for Improved Understanding of Air Pollution Dynamics Using Portable Sensing Technologies
Source: Int J Environ Res Public Health. 2020 Jul 8;17(14):4914. doi: 10.3390/ijerph17144914 (PMC7400490; doi:10.3390/ijerph17144914)
Supplement: Supplementary file 1 [file ijerph-17-04914-s001.zip › Supplementary File 1/2019_1_29_1500_run.csv]

Timestamp	Latitude	Longitude	PM2.5
2019-01-29 14:53:00	33.209355	-97.14442700000001	2.8
2019-01-29 14:53:00	33.209188	-97.144418	2.8
2019-01-29 14:53:00	33.209027	-97.14442199999999	2.8
2019-01-29 14:53:00	33.208861999999996	-97.144423	2.8
2019-01-29 14:53:00	33.208693	-97.14442199999999	2.8
2019-01-29 14:53:00	33.208521999999995	-97.144417	2.8
2019-01-29 14:53:00	33.20837	-97.14442199999999	2.8
2019-01-29 14:53:00	33.208253000000006	-97.144453	2.8
2019-01-29 14:53:00	33.208253000000006	-97.144648	2.8
2019-01-29 14:53:00	33.208263	-97.1449	2.8
2019-01-29 14:53:00	33.208265000000004	-97.145143	2.8
2019-01-29 14:53:00	33.208292	-97.14535699999999	2.8
2019-01-29 14:53:00	33.208290000000005	-97.145545	2.1
2019-01-29 14:53:00	33.208296999999995	-97.145723	2.1
2019-01-29 14:53:00	33.208308	-97.145905	2.1
2019-01-29 14:53:00	33.208307	-97.146063	2.1
2019-01-29 14:53:00	33.20831	-97.14626700000001	2.1
2019-01-29 14:53:00	33.208312	-97.14649200000001	2.1
2019-01-29 14:53:00	33.20831	-97.146698	2.1
2019-01-29 14:53:00	33.208303	-97.14688000000001	2.1
2019-01-29 14:53:00	33.208313000000004	-97.147037	2.1
2019-01-29 14:53:00	33.20832	-97.147222	2.1
2019-01-29 14:53:00	33.208321999999995	-97.147372	2.1
2019-01-29 14:53:00	33.20832	-97.14753499999999	2.1
2019-01-29 14:53:00	33.20833	-97.147707	2.2
2019-01-29 14:53:00	33.208333	-97.14783800000001	2.2
2019-01-29 14:53:00	33.20833	-97.147937	2.2
2019-01-29 14:53:00	33.208335	-97.14805	2.2
2019-01-29 14:53:00	33.208342	-97.1482	2.2
2019-01-29 14:53:00	33.208343	-97.14836700000001	2.2
2019-01-29 14:53:00	33.20834	-97.148507	2.2
2019-01-29 14:53:00	33.20834	-97.148638	2.2
2019-01-29 14:53:00	33.208337	-97.14877	2.2
2019-01-29 14:53:00	33.208337	-97.14889000000001	2.2
2019-01-29 14:53:00	33.208328	-97.14902	2.2
2019-01-29 14:53:00	33.208323	-97.14915	2.2
2019-01-29 14:53:00	33.208321999999995	-97.14925799999999	4.1
2019-01-29 14:53:00	33.208321999999995	-97.149367	4.1
2019-01-29 14:53:00	33.208323	-97.149478	4.1
2019-01-29 14:53:00	33.208321999999995	-97.149587	4.1
2019-01-29 14:53:00	33.208325	-97.149687	4.1
2019-01-29 14:53:00	33.208315	-97.149788	4.1
2019-01-29 14:53:00	33.208328	-97.149897	4.1
2019-01-29 14:53:00	33.208342	-97.150012	4.1
2019-01-29 14:53:00	33.208343	-97.150125	4.1
2019-01-29 14:53:00	33.208337	-97.15024	4.1
2019-01-29 14:53:00	33.208315	-97.150378	4.1
2019-01-29 14:53:00	33.208307	-97.150513	4.1
2019-01-29 14:53:00	33.208307	-97.150613	9.0
2019-01-29 14:53:00	33.208288	-97.150743	9.0
2019-01-29 14:53:00	33.20812	-97.150827	9.0
2019-01-29 14:53:00	33.207895	-97.15082199999999	9.0
2019-01-29 14:53:00	33.207658	-97.1508	9.0
2019-01-29 14:53:00	33.207402	-97.15079	9.0
2019-01-29 14:53:00	33.207147	-97.150802	9.0
2019-01-29 14:53:00	33.207013	-97.15082	9.0
2019-01-29 14:53:00	33.206975	-97.150832	9.0
2019-01-29 14:53:00	33.206957	-97.150835	9.0
2019-01-29 14:53:00	33.206858000000004	-97.150888	9.0
2019-01-29 14:53:00	33.206855	-97.15108000000001	9.0
2019-01-29 14:53:00	33.20687	-97.15130699999999	3.7
2019-01-29 14:53:00	33.206883000000005	-97.151513	3.7
2019-01-29 14:53:00	33.20688	-97.151685	3.7
2019-01-29 14:53:00	33.206878	-97.151885	3.7
2019-01-29 14:53:00	33.20688	-97.152045	3.7
2019-01-29 14:53:00	33.206887	-97.15225799999999	3.7
2019-01-29 14:53:00	33.20689	-97.15244200000001	3.7
2019-01-29 14:53:00	33.206891999999996	-97.152588	3.7
2019-01-29 14:53:00	33.20689	-97.152785	3.7
2019-01-29 14:53:00	33.206895	-97.152987	3.7
2019-01-29 14:53:00	33.206893	-97.153152	3.7
2019-01-29 14:53:00	33.20688	-97.153278	3.7
2019-01-29 14:53:00	33.20684	-97.153417	3.1
2019-01-29 14:53:00	33.206765000000004	-97.153545	3.1
2019-01-29 14:53:00	33.206672999999995	-97.153648	3.1
2019-01-29 14:53:00	33.206668	-97.15378199999999	3.1
2019-01-29 14:53:00	33.20675	-97.15392800000001	3.1
2019-01-29 14:53:00	33.206857	-97.15410200000001	3.1
2019-01-29 14:53:00	33.206965000000004	-97.154288	3.1
2019-01-29 14:53:00	33.207075	-97.15448	3.1
2019-01-29 14:53:00	33.207188	-97.154677	3.1
2019-01-29 14:53:00	33.207357	-97.154848	3.1
2019-01-29 14:53:00	33.207568	-97.15496800000001	3.1
2019-01-29 14:53:00	33.207786999999996	-97.15503299999999	3.1
2019-01-29 14:53:00	33.207995000000004	-97.15504200000001	2.8
2019-01-29 14:53:00	33.20818	-97.155047	2.8
2019-01-29 14:53:00	33.208355	-97.155047	2.8
2019-01-29 14:53:00	33.208517	-97.15504	2.8
2019-01-29 14:53:00	33.208673	-97.155038	2.8
2019-01-29 14:53:00	33.208822	-97.155035	2.8
2019-01-29 14:53:00	33.208963	-97.155027	2.8
2019-01-29 14:53:00	33.209102	-97.155027	2.8
2019-01-29 14:53:00	33.209237	-97.155027	2.8
2019-01-29 14:53:00	33.20933	-97.15502	2.8
2019-01-29 14:53:00	33.209445	-97.15502	2.8
2019-01-29 14:53:00	33.20959000000001	-97.155017	2.8
2019-01-29 14:53:00	33.209757	-97.155012	2.3
2019-01-29 14:53:00	33.209938	-97.155012	2.3
2019-01-29 14:53:00	33.210125	-97.15501	2.3
2019-01-29 14:53:00	33.210313	-97.15500300000001	2.3
2019-01-29 14:53:00	33.210503	-97.15499799999999	2.3
2019-01-29 14:53:00	33.210683	-97.154993	2.3
2019-01-29 14:53:00	33.210852	-97.15499	2.3
2019-01-29 14:53:00	33.211002	-97.154987	2.3
2019-01-29 14:53:00	33.211143	-97.154987	2.3
2019-01-29 14:53:00	33.211288	-97.154987	2.3
2019-01-29 14:53:00	33.211422999999996	-97.154983	2.3
2019-01-29 14:53:00	33.211528	-97.15491800000001	2.3
2019-01-29 14:53:00	33.211525	-97.15477	4.7
2019-01-29 14:53:00	33.211523	-97.154595	4.7
2019-01-29 14:53:00	33.211523	-97.154393	4.7
2019-01-29 14:53:00	33.211518	-97.154185	4.7
2019-01-29 14:53:00	33.211513000000004	-97.15401999999999	4.7
2019-01-29 14:53:00	33.211503	-97.153868	4.7
2019-01-29 14:53:00	33.211498	-97.153687	4.7
2019-01-29 14:53:00	33.21151	-97.15351	4.7
2019-01-29 14:53:00	33.211535	-97.153317	4.7
2019-01-29 14:53:00	33.211555	-97.153143	4.7
2019-01-29 14:53:00	33.211595	-97.15297	4.7
2019-01-29 14:53:00	33.211702	-97.152865	4.7
2019-01-29 14:53:00	33.211827	-97.152877	2.1
2019-01-29 14:53:00	33.211938	-97.15288199999999	2.1
2019-01-29 14:53:00	33.21204	-97.152877	2.1
2019-01-29 14:53:00	33.212148	-97.152875	2.1
2019-01-29 14:53:00	33.212253000000004	-97.15287	2.1
2019-01-29 14:53:00	33.212345	-97.152865	2.1
2019-01-29 14:53:00	33.212447	-97.152857	2.1
2019-01-29 14:53:00	33.212540000000004	-97.152847	2.1
2019-01-29 14:53:00	33.212637	-97.152827	2.1
2019-01-29 14:53:00	33.212657	-97.152683	2.1
2019-01-29 14:53:00	33.212658000000005	-97.15254	2.1
2019-01-29 14:53:00	33.212647	-97.152372	2.1
2019-01-29 14:53:00	33.212645	-97.15219499999999	5.3
2019-01-29 14:53:00	33.212653	-97.152015	5.3
2019-01-29 14:53:00	33.21266	-97.151863	5.3
2019-01-29 14:53:00	33.212665	-97.151702	5.3
2019-01-29 14:53:00	33.212655	-97.151538	5.3
2019-01-29 14:53:00	33.21265	-97.15137800000001	5.3
2019-01-29 14:53:00	33.212645	-97.151235	5.3
2019-01-29 14:53:00	33.212641999999995	-97.151085	5.3
2019-01-29 14:53:00	33.21264	-97.150925	5.3
2019-01-29 14:53:00	33.21263	-97.150772	5.3
2019-01-29 14:53:00	33.212617	-97.15059000000001	5.3
2019-01-29 14:53:00	33.212632	-97.150385	5.3
2019-01-29 14:53:00	33.212632	-97.15011	2.5
2019-01-29 14:53:00	33.212645	-97.149772	2.5
2019-01-29 14:53:00	33.212637	-97.14950999999999	2.5
2019-01-29 14:53:00	33.212571999999994	-97.149357	2.5
2019-01-29 14:53:00	33.212527	-97.14919300000001	2.5
2019-01-29 14:53:00	33.212540000000004	-97.149052	2.5
2019-01-29 14:53:00	33.212568	-97.148887	2.5
2019-01-29 14:53:00	33.212557000000004	-97.14868299999999	2.5
2019-01-29 14:53:00	33.212608	-97.148548	2.5
2019-01-29 14:53:00	33.212693	-97.148542	2.5
2019-01-29 14:53:00	33.212742	-97.148548	2.5
2019-01-29 14:53:00	33.212733	-97.148522	2.5
2019-01-29 14:53:00	33.212720000000004	-97.148448	3.9
2019-01-29 14:53:00	33.212713	-97.14837299999999	3.9
2019-01-29 14:53:00	33.212711999999996	-97.14830500000001	3.9
2019-01-29 14:53:00	33.212713	-97.14823	3.9
2019-01-29 14:53:00	33.212713	-97.14814799999999	3.9
2019-01-29 14:53:00	33.212709999999994	-97.148085	3.9
2019-01-29 14:53:00	33.212715	-97.148012	3.9
2019-01-29 14:53:00	33.212720000000004	-97.147933	3.9
2019-01-29 14:53:00	33.212717	-97.14786	3.9
2019-01-29 14:53:00	33.212709999999994	-97.14778000000001	3.9
2019-01-29 14:53:00	33.2127	-97.147692	3.9
2019-01-29 14:53:00	33.212702	-97.147598	3.9
2019-01-29 14:53:00	33.212697999999996	-97.147577	3.0
2019-01-29 14:53:00	33.212697999999996	-97.147573	3.0
2019-01-29 14:53:00	33.212709999999994	-97.14756	3.0
2019-01-29 14:53:00	33.212711999999996	-97.147527	3.0
2019-01-29 14:53:00	33.212703000000005	-97.147437	3.0
2019-01-29 14:53:00	33.212705	-97.147315	3.0
2019-01-29 14:53:00	33.212695000000004	-97.147152	3.0
2019-01-29 14:53:00	33.212658000000005	-97.147012	3.0
2019-01-29 14:53:00	33.212587	-97.146997	3.0
2019-01-29 14:53:00	33.212534999999995	-97.147002	3.0
2019-01-29 14:53:00	33.212492	-97.147012	3.0
2019-01-29 14:53:00	33.212441999999996	-97.147035	3.0
2019-01-29 14:53:00	33.212358	-97.147042	2.7
2019-01-29 14:53:00	33.212267	-97.147008	2.7
2019-01-29 14:53:00	33.212146999999995	-97.147008	2.7
2019-01-29 14:53:00	33.212008000000004	-97.14699499999999	2.7
2019-01-29 14:53:00	33.211892999999996	-97.146978	2.7
2019-01-29 14:53:00	33.211803	-97.146998	2.7
2019-01-29 14:53:00	33.211723	-97.146973	2.7
2019-01-29 14:53:00	33.211682	-97.146883	2.7
2019-01-29 14:53:00	33.211673	-97.14678	2.7
2019-01-29 14:53:00	33.211659999999995	-97.14666	2.7
2019-01-29 14:53:00	33.21162	-97.146548	2.7
2019-01-29 14:53:00	33.21159	-97.146405	2.7
2019-01-29 14:53:00	33.211512	-97.146333	5.3
2019-01-29 14:53:00	33.211393	-97.146342	5.3
2019-01-29 14:53:00	33.211265000000004	-97.14634699999999	5.3
2019-01-29 14:53:00	33.21113	-97.14635200000001	5.3
2019-01-29 14:53:00	33.21099	-97.14635	5.3
2019-01-29 14:53:00	33.21086	-97.146357	5.3
2019-01-29 14:53:00	33.210732	-97.146357	5.3
2019-01-29 14:53:00	33.210625	-97.14635200000001	5.3
2019-01-29 14:53:00	33.210577	-97.146362	5.3
2019-01-29 14:53:00	33.210497	-97.146295	5.3
2019-01-29 14:53:00	33.210372	-97.146288	5.3
2019-01-29 14:53:00	33.210305	-97.14621	5.3
2019-01-29 14:53:00	33.210229999999996	-97.146175	3.0
2019-01-29 14:53:00	33.210125	-97.14622	3.0
2019-01-29 14:53:00	33.210029999999996	-97.146245	3.0
2019-01-29 14:53:00	33.209915	-97.14620699999999	3.0
2019-01-29 14:53:00	33.20978	-97.146188	3.0
2019-01-29 14:53:00	33.209653	-97.14621	3.0
2019-01-29 14:53:00	33.209542	-97.14626	3.0
2019-01-29 14:53:00	33.20945	-97.146313	3.0
2019-01-29 14:53:00	33.209353	-97.146365	3.0
2019-01-29 14:53:00	33.209362	-97.14651500000001	3.0
2019-01-29 14:53:00	33.209353	-97.146737	3.0
2019-01-29 14:53:00	33.209371999999995	-97.146953	3.0
2019-01-29 14:53:00	33.209365000000005	-97.147178	2.8
2019-01-29 14:53:00	33.209367	-97.14739	2.8
2019-01-29 14:53:00	33.209355	-97.147612	2.8
2019-01-29 14:53:00	33.209348	-97.147818	2.8
2019-01-29 14:53:00	33.209338	-97.14801999999999	2.8
2019-01-29 14:53:00	33.209342	-97.14821500000001	2.8
2019-01-29 14:53:00	33.20947	-97.14820300000001	2.8
2019-01-29 14:53:00	33.209557000000004	-97.14819200000001	2.8
2019-01-29 14:53:00	33.209652	-97.14817	2.8
2019-01-29 14:53:00	33.209715	-97.148162	2.8
2019-01-29 14:53:00	33.209787	-97.148147	2.8
2019-01-29 14:53:00	33.209852000000005	-97.14814	2.8
2019-01-29 15:53:00	33.209912	-97.148137	2.6
2019-01-29 15:53:00	33.209973	-97.14814	2.6
2019-01-29 15:53:00	33.21004	-97.148135	2.6
2019-01-29 15:53:00	33.210062	-97.148195	2.6
2019-01-29 15:53:00	33.210063	-97.148257	2.6
2019-01-29 15:53:00	33.210073	-97.14829	2.6
2019-01-29 15:53:00	33.210097999999995	-97.148302	2.6
2019-01-29 15:53:00	33.210115	-97.14832	2.6
2019-01-29 15:53:00	33.210162	-97.148328	2.6
2019-01-29 15:53:00	33.210228	-97.148332	2.6
2019-01-29 15:53:00	33.2103	-97.148337	2.6
2019-01-29 15:53:00	33.210390000000004	-97.148328	2.6
2019-01-29 15:53:00	33.21048	-97.148325	7.2
2019-01-29 15:53:00	33.210602	-97.148328	7.2
2019-01-29 15:53:00	33.210708000000004	-97.14834	7.2
2019-01-29 15:53:00	33.210822	-97.148347	7.2
2019-01-29 15:53:00	33.21091	-97.148312	7.2
2019-01-29 15:53:00	33.210923	-97.148207	7.2
2019-01-29 15:53:00	33.210968	-97.148057	7.2
2019-01-29 15:53:00	33.211062	-97.14799000000001	7.2
2019-01-29 15:53:00	33.211185	-97.147953	7.2
2019-01-29 15:53:00	33.211259999999996	-97.147942	7.2
2019-01-29 15:53:00	33.211372999999995	-97.147938	7.2
2019-01-29 15:53:00	33.211478	-97.148062	7.2
2019-01-29 15:53:00	33.211563	-97.14820300000001	3.4
2019-01-29 15:53:00	33.211636999999996	-97.148317	3.4
2019-01-29 15:53:00	33.211705	-97.148413	3.4
2019-01-29 15:53:00	33.211818	-97.148453	3.4
2019-01-29 15:53:00	33.211942	-97.148463	3.4
2019-01-29 15:53:00	33.212088	-97.148432	3.4
2019-01-29 15:53:00	33.212257	-97.148377	3.4
2019-01-29 15:53:00	33.212437	-97.14831	3.4
2019-01-29 15:53:00	33.212627000000005	-97.148267	3.4
2019-01-29 15:53:00	33.212759999999996	-97.148323	3.4
2019-01-29 15:53:00	33.21286	-97.148392	3.4
2019-01-29 15:53:00	33.212993	-97.148445	3.4
2019-01-29 15:53:00	33.213103000000004	-97.148418	2.8
2019-01-29 15:53:00	33.213213	-97.148403	2.8
2019-01-29 15:53:00	33.213333	-97.148402	2.8
2019-01-29 15:53:00	33.213505	-97.14841700000001	2.8
2019-01-29 15:53:00	33.213637	-97.148475	2.8
2019-01-29 15:53:00	33.213716999999995	-97.148432	2.8
2019-01-29 15:53:00	33.213892	-97.14837800000001	2.8
2019-01-29 15:53:00	33.21409	-97.14837800000001	2.8
2019-01-29 15:53:00	33.214263	-97.148375	2.8
2019-01-29 15:53:00	33.214368	-97.14837	2.8
2019-01-29 15:53:00	33.214415	-97.14837	2.8
2019-01-29 15:53:00	33.214420000000004	-97.148372	2.8
2019-01-29 15:53:00	33.214427	-97.14837299999999	2.7
2019-01-29 15:53:00	33.214478	-97.14837	2.7
2019-01-29 15:53:00	33.214490000000005	-97.14837	2.7
2019-01-29 15:53:00	33.214495	-97.148372	2.7
2019-01-29 15:53:00	33.214578	-97.148363	2.7
2019-01-29 15:53:00	33.214634999999994	-97.148198	2.7
2019-01-29 15:53:00	33.214632	-97.14796	2.7
2019-01-29 15:53:00	33.214634999999994	-97.147685	2.7
2019-01-29 15:53:00	33.21464	-97.147432	2.7
2019-01-29 15:53:00	33.214647	-97.1472	2.7
2019-01-29 15:53:00	33.214643	-97.14694	2.7
2019-01-29 15:53:00	33.214643	-97.146668	2.7
2019-01-29 15:53:00	33.214615	-97.146422	3.7
2019-01-29 15:53:00	33.214495	-97.146302	3.7
2019-01-29 15:53:00	33.214307	-97.14619	3.7
2019-01-29 15:53:00	33.214217	-97.146212	3.7
2019-01-29 15:53:00	33.214217	-97.146212	3.7
2019-01-29 15:53:00	33.214182	-97.146212	3.7
2019-01-29 15:53:00	33.214017	-97.14622	3.7
2019-01-29 15:53:00	33.21378	-97.146215	3.7
2019-01-29 15:53:00	33.213621999999994	-97.14615500000001	3.7
2019-01-29 15:53:00	33.213602	-97.145898	3.7
2019-01-29 15:53:00	33.213603000000006	-97.14558000000001	3.7
2019-01-29 15:53:00	33.213605	-97.145263	3.7
2019-01-29 15:53:00	33.213578000000005	-97.14498499999999	10.4
2019-01-29 15:53:00	33.213535	-97.14475999999999	10.4
2019-01-29 15:53:00	33.213537	-97.14469	10.4
2019-01-29 15:53:00	33.21353	-97.14464699999999	10.4
2019-01-29 15:53:00	33.213513	-97.14460799999999	10.4
2019-01-29 15:53:00	33.213513	-97.14456	10.4
2019-01-29 15:53:00	33.213535	-97.144513	10.4
2019-01-29 15:53:00	33.213535	-97.144513	10.4
2019-01-29 15:53:00	33.213538	-97.14451	10.4
2019-01-29 15:53:00	33.213542	-97.14450699999999	10.4
2019-01-29 15:53:00	33.213543	-97.144503	10.4
2019-01-29 15:53:00	33.213545	-97.144502	10.4
2019-01-29 15:53:00	33.213545	-97.144498	3.6
2019-01-29 15:53:00	33.213543	-97.144497	3.6
2019-01-29 15:53:00	33.213543	-97.144497	3.6
2019-01-29 15:53:00	33.213543	-97.144497	3.6
2019-01-29 15:53:00	33.213538	-97.144497	3.6
2019-01-29 15:53:00	33.213537	-97.14450500000001	3.6
2019-01-29 15:53:00	33.213538	-97.1445	3.6
2019-01-29 15:53:00	33.213538	-97.14446	3.6
2019-01-29 15:53:00	33.21355	-97.144463	3.6
2019-01-29 15:53:00	33.213543	-97.14447	3.6
2019-01-29 15:53:00	33.213558	-97.144397	3.6
2019-01-29 15:53:00	33.213568	-97.144312	3.6
2019-01-29 15:53:00	33.213573	-97.14421800000001	3.0
2019-01-29 15:53:00	33.213558	-97.144138	3.0
2019-01-29 15:53:00	33.213537	-97.144072	3.0
2019-01-29 15:53:00	33.213508000000004	-97.14400699999999	3.0
2019-01-29 15:53:00	33.213498	-97.14394300000001	3.0
2019-01-29 15:53:00	33.213487	-97.143888	3.0
2019-01-29 15:53:00	33.213467	-97.143828	3.0
2019-01-29 15:53:00	33.213453	-97.143763	3.0
2019-01-29 15:53:00	33.213445	-97.143703	3.0
2019-01-29 15:53:00	33.21344000000001	-97.143652	3.0
2019-01-29 15:53:00	33.213433	-97.14359	3.0
2019-01-29 15:53:00	33.213418	-97.143532	3.0
2019-01-29 15:53:00	33.213418	-97.143472	3.7
2019-01-29 15:53:00	33.213417	-97.14341999999999	3.7
2019-01-29 15:53:00	33.213413	-97.14335	3.7
2019-01-29 15:53:00	33.213413	-97.14329000000001	3.7
2019-01-29 15:53:00	33.213392	-97.143248	3.7
2019-01-29 15:53:00	33.213353000000005	-97.14320699999999	3.7
2019-01-29 15:53:00	33.213318	-97.14315699999999	3.7
2019-01-29 15:53:00	33.213295	-97.14311	3.7
2019-01-29 15:53:00	33.21326	-97.143057	3.7
2019-01-29 15:53:00	33.213232	-97.143022	3.7
2019-01-29 15:53:00	33.21321	-97.142988	3.7
2019-01-29 15:53:00	33.21318	-97.142985	3.7
2019-01-29 15:53:00	33.213136999999996	-97.14300300000001	3.7
2019-01-29 15:53:00	33.213122	-97.143008	3.7
2019-01-29 15:53:00	33.213122	-97.143015	3.7
2019-01-29 15:53:00	33.213122999999996	-97.14301999999999	3.7
2019-01-29 15:53:00	33.213125	-97.143022	3.7
2019-01-29 15:53:00	33.213122	-97.143022	3.7
2019-01-29 15:53:00	33.21312	-97.143022	3.7
2019-01-29 15:53:00	33.213118	-97.14303000000001	3.7
2019-01-29 15:53:00	33.213113	-97.143028	3.7
2019-01-29 15:53:00	33.21311	-97.143033	3.7
2019-01-29 15:53:00	33.213113	-97.143038	3.7
2019-01-29 15:53:00	33.213115	-97.143038	3.7
2019-01-29 15:53:00	33.213103000000004	-97.143027	3.2
2019-01-29 15:53:00	33.213097999999995	-97.143027	3.2
2019-01-29 15:53:00	33.213097999999995	-97.143027	3.2
2019-01-29 15:53:00	33.213097999999995	-97.143027	3.2
2019-01-29 15:53:00	33.213097999999995	-97.143027	3.2
2019-01-29 15:53:00	33.213097999999995	-97.143027	3.2
2019-01-29 15:53:00	33.213097999999995	-97.143027	3.2
2019-01-29 15:53:00	33.2131	-97.143035	3.2
2019-01-29 15:53:00	33.213097	-97.14303699999999	3.2
2019-01-29 15:53:00	33.213097	-97.143038	3.2
2019-01-29 15:53:00	33.213097999999995	-97.14303000000001	3.2
2019-01-29 15:53:00	33.21311	-97.14301800000001	3.2
