# Supplementary material for: Monitoring, Mapping, and Modeling Spatial–Temporal Patterns of PM2.5 for Improved Understanding of Air Pollution Dynamics Using Portable Sensing Technologies
Source: Int J Environ Res Public Health. 2020 Jul 8;17(14):4914. doi: 10.3390/ijerph17144914 (PMC7400490; doi:10.3390/ijerph17144914)
Supplement: Supplementary file 1 [file ijerph-17-04914-s001.zip › Supplementary File 1/2019_1_29_1900_run.csv]

Timestamp	Latitude	Longitude	PM2.5
2019-01-29 18:53:00	33.208475	-97.144435	9.7
2019-01-29 18:53:00	33.20833	-97.144438	9.7
2019-01-29 18:53:00	33.208234999999995	-97.144458	9.7
2019-01-29 18:53:00	33.208222	-97.14458499999999	9.7
2019-01-29 18:53:00	33.208234999999995	-97.14478299999999	9.7
2019-01-29 18:53:00	33.208248	-97.144988	9.7
2019-01-29 18:53:00	33.208263	-97.145173	9.7
2019-01-29 18:53:00	33.20827	-97.145365	9.7
2019-01-29 18:53:00	33.208278	-97.145538	9.7
2019-01-29 18:53:00	33.20827	-97.145675	9.7
2019-01-29 18:53:00	33.208273	-97.14586	9.7
2019-01-29 18:53:00	33.208278	-97.146035	9.7
2019-01-29 18:53:00	33.208285	-97.146163	11.3
2019-01-29 18:53:00	33.208328	-97.146292	11.3
2019-01-29 18:53:00	33.208337	-97.146452	11.3
2019-01-29 18:53:00	33.208335	-97.146608	11.3
2019-01-29 18:53:00	33.20834	-97.146795	11.3
2019-01-29 18:53:00	33.208343	-97.146962	11.3
2019-01-29 18:53:00	33.208345	-97.147098	11.3
2019-01-29 18:53:00	33.208345	-97.14721800000001	11.3
2019-01-29 18:53:00	33.208342	-97.147345	11.3
2019-01-29 18:53:00	33.208343	-97.147497	11.3
2019-01-29 18:53:00	33.208342	-97.147623	11.3
2019-01-29 18:53:00	33.208342	-97.147773	11.3
2019-01-29 18:53:00	33.20834	-97.14793	10.6
2019-01-29 18:53:00	33.20833	-97.148098	10.6
2019-01-29 18:53:00	33.208335	-97.14823299999999	10.6
2019-01-29 18:53:00	33.208353	-97.14835500000001	10.6
2019-01-29 18:53:00	33.208355	-97.14841700000001	10.6
2019-01-29 18:53:00	33.208353	-97.148422	10.6
2019-01-29 18:53:00	33.208342	-97.148445	10.6
2019-01-29 18:53:00	33.208325	-97.148503	10.6
2019-01-29 18:53:00	33.208321999999995	-97.148572	10.6
2019-01-29 18:53:00	33.208327000000004	-97.14864200000001	10.6
2019-01-29 18:53:00	33.20833	-97.148715	10.6
2019-01-29 18:53:00	33.208328	-97.148785	10.6
2019-01-29 18:53:00	33.208327000000004	-97.14885699999999	9.2
2019-01-29 18:53:00	33.20833	-97.148917	9.2
2019-01-29 18:53:00	33.208327000000004	-97.148972	9.2
2019-01-29 18:53:00	33.20833	-97.149025	9.2
2019-01-29 18:53:00	33.20833	-97.149035	9.2
2019-01-29 18:53:00	33.20833	-97.14908299999999	9.2
2019-01-29 18:53:00	33.208338	-97.14914499999999	9.2
2019-01-29 18:53:00	33.208337	-97.149208	9.2
2019-01-29 18:53:00	33.208338	-97.149272	9.2
2019-01-29 18:53:00	33.20834	-97.14934000000001	9.2
2019-01-29 18:53:00	33.208338	-97.149417	9.2
2019-01-29 18:53:00	33.208338	-97.14949	9.2
2019-01-29 18:53:00	33.20834	-97.14956	9.8
2019-01-29 18:53:00	33.20834	-97.149617	9.8
2019-01-29 18:53:00	33.208335	-97.14966	9.8
2019-01-29 18:53:00	33.208328	-97.149722	9.8
2019-01-29 18:53:00	33.208328	-97.149793	9.8
2019-01-29 18:53:00	33.208333	-97.149902	9.8
2019-01-29 18:53:00	33.208293	-97.150013	9.8
2019-01-29 18:53:00	33.208233	-97.150177	9.8
2019-01-29 18:53:00	33.208225	-97.150338	9.8
2019-01-29 18:53:00	33.208220000000004	-97.150472	9.8
2019-01-29 18:53:00	33.208223	-97.150577	9.8
2019-01-29 18:53:00	33.208215	-97.15073000000001	9.8
2019-01-29 18:53:00	33.208095	-97.150818	7.7
2019-01-29 18:53:00	33.207913	-97.150818	7.7
2019-01-29 18:53:00	33.207727	-97.150817	7.7
2019-01-29 18:53:00	33.20754	-97.15082	7.7
2019-01-29 18:53:00	33.207347999999996	-97.150823	7.7
2019-01-29 18:53:00	33.207157	-97.15083	7.7
2019-01-29 18:53:00	33.206952	-97.150853	7.7
2019-01-29 18:53:00	33.206853	-97.150873	7.7
2019-01-29 18:53:00	33.206828	-97.150882	7.7
2019-01-29 18:53:00	33.206825	-97.151003	7.7
2019-01-29 18:53:00	33.206827000000004	-97.15116	7.7
2019-01-29 18:53:00	33.206842	-97.151375	7.7
2019-01-29 18:53:00	33.206848	-97.151588	6.7
2019-01-29 18:53:00	33.206842	-97.151785	6.7
2019-01-29 18:53:00	33.206833	-97.151973	6.7
2019-01-29 18:53:00	33.206835	-97.15215699999999	6.7
2019-01-29 18:53:00	33.206838	-97.152337	6.7
2019-01-29 18:53:00	33.206843	-97.152495	6.7
2019-01-29 18:53:00	33.206846999999996	-97.15268499999999	6.7
2019-01-29 18:53:00	33.20685	-97.15286	6.7
2019-01-29 18:53:00	33.20685	-97.15307800000001	6.7
2019-01-29 18:53:00	33.206832	-97.153243	6.7
2019-01-29 18:53:00	33.20678	-97.153385	6.7
2019-01-29 18:53:00	33.206720000000004	-97.153502	6.7
2019-01-29 18:53:00	33.206643	-97.153607	9.0
2019-01-29 18:53:00	33.206633000000004	-97.15361700000001	9.0
2019-01-29 18:53:00	33.20661	-97.153677	9.0
2019-01-29 18:53:00	33.206672999999995	-97.15383299999999	9.0
2019-01-29 18:53:00	33.206798	-97.154053	9.0
2019-01-29 18:53:00	33.206934999999994	-97.154298	9.0
2019-01-29 18:53:00	33.20706	-97.15451800000001	9.0
2019-01-29 18:53:00	33.207202	-97.154615	9.0
2019-01-29 18:53:00	33.207318	-97.15475	9.0
2019-01-29 18:53:00	33.207491999999995	-97.15486999999999	9.0
2019-01-29 18:53:00	33.207673	-97.15494699999999	9.0
2019-01-29 18:53:00	33.207855	-97.154987	9.0
2019-01-29 18:53:00	33.208034999999995	-97.15499	8.1
2019-01-29 18:53:00	33.208193	-97.155007	8.1
2019-01-29 18:53:00	33.208345	-97.15502	8.1
2019-01-29 18:53:00	33.208493	-97.155018	8.1
2019-01-29 18:53:00	33.20864	-97.155015	8.1
2019-01-29 18:53:00	33.208773	-97.155008	8.1
2019-01-29 18:53:00	33.208903	-97.155005	8.1
2019-01-29 18:53:00	33.209035	-97.155002	8.1
2019-01-29 18:53:00	33.209157	-97.15499799999999	8.1
2019-01-29 18:53:00	33.209282	-97.15499799999999	8.1
2019-01-29 18:53:00	33.2094	-97.155007	8.1
2019-01-29 18:53:00	33.209533	-97.155005	8.1
2019-01-29 18:53:00	33.209675	-97.155007	7.4
2019-01-29 18:53:00	33.20983	-97.15500300000001	7.4
2019-01-29 18:53:00	33.209990000000005	-97.15499799999999	7.4
2019-01-29 18:53:00	33.210155	-97.155	7.4
2019-01-29 18:53:00	33.210322	-97.154993	7.4
2019-01-29 18:53:00	33.21051	-97.15499	7.4
2019-01-29 18:53:00	33.210712	-97.154988	7.4
2019-01-29 18:53:00	33.210887	-97.15499	7.4
2019-01-29 18:53:00	33.211028000000006	-97.154988	7.4
2019-01-29 18:53:00	33.211168	-97.15498199999999	7.4
2019-01-29 18:53:00	33.211302	-97.15498199999999	7.4
2019-01-29 18:53:00	33.211422999999996	-97.154983	7.4
2019-01-29 18:53:00	33.211508	-97.154928	6.9
2019-01-29 18:53:00	33.211504999999995	-97.154713	6.9
2019-01-29 18:53:00	33.211495	-97.154513	6.9
2019-01-29 18:53:00	33.211492	-97.154308	6.9
2019-01-29 18:53:00	33.211492	-97.154122	6.9
2019-01-29 18:53:00	33.211492	-97.153927	6.9
2019-01-29 18:53:00	33.211493	-97.153773	6.9
2019-01-29 18:53:00	33.211492	-97.15361800000001	6.9
2019-01-29 18:53:00	33.211483	-97.153485	6.9
2019-01-29 18:53:00	33.211545	-97.153338	6.9
2019-01-29 18:53:00	33.211553	-97.15318	6.9
2019-01-29 18:53:00	33.211582	-97.15304499999999	6.9
2019-01-29 18:53:00	33.211653000000005	-97.152923	7.6
2019-01-29 18:53:00	33.211762	-97.15289	7.6
2019-01-29 18:53:00	33.211859999999994	-97.15289200000001	7.6
2019-01-29 18:53:00	33.211978	-97.15288699999999	7.6
2019-01-29 18:53:00	33.212117	-97.15288000000001	7.6
2019-01-29 18:53:00	33.212241999999996	-97.152875	7.6
2019-01-29 18:53:00	33.212383	-97.152877	7.6
2019-01-29 18:53:00	33.212497	-97.152873	7.6
2019-01-29 18:53:00	33.212553	-97.15286800000001	7.6
2019-01-29 18:53:00	33.212587	-97.152845	7.6
2019-01-29 18:53:00	33.212592	-97.152792	7.6
2019-01-29 18:53:00	33.212577	-97.152738	7.6
2019-01-29 18:53:00	33.21257	-97.152688	7.3
2019-01-29 18:53:00	33.21257	-97.152635	7.3
2019-01-29 18:53:00	33.212579999999996	-97.15258	7.3
2019-01-29 18:53:00	33.212593	-97.152523	7.3
2019-01-29 18:53:00	33.212602000000004	-97.152477	7.3
2019-01-29 18:53:00	33.212617	-97.15241800000001	7.3
2019-01-29 18:53:00	33.212621999999996	-97.15236	7.3
2019-01-29 18:53:00	33.212637	-97.15229699999999	7.3
2019-01-29 18:53:00	33.212638	-97.152243	7.3
2019-01-29 18:53:00	33.212632	-97.15221700000001	7.3
2019-01-29 18:53:00	33.212625	-97.15221	7.3
2019-01-29 18:53:00	33.21262	-97.15218	7.3
2019-01-29 18:53:00	33.212617	-97.15214499999999	7.3
2019-01-29 18:53:00	33.212612	-97.152103	7.3
2019-01-29 18:53:00	33.212607	-97.152052	7.3
2019-01-29 18:53:00	33.212602000000004	-97.152002	7.3
2019-01-29 18:53:00	33.212602000000004	-97.151938	7.3
2019-01-29 18:53:00	33.212596999999995	-97.15188	7.3
2019-01-29 18:53:00	33.212592	-97.151822	7.3
2019-01-29 18:53:00	33.212587	-97.151765	7.3
2019-01-29 18:53:00	33.212585	-97.151702	7.3
2019-01-29 18:53:00	33.212577	-97.151647	7.3
2019-01-29 18:53:00	33.212571999999994	-97.1516	7.3
2019-01-29 18:53:00	33.212575	-97.15150200000001	7.3
2019-01-29 18:53:00	33.212575	-97.15135	7.1
2019-01-29 18:53:00	33.212583	-97.15120300000001	7.1
2019-01-29 18:53:00	33.212577	-97.151003	7.1
2019-01-29 18:53:00	33.212578	-97.150835	7.1
2019-01-29 18:53:00	33.212602000000004	-97.150643	7.1
2019-01-29 18:53:00	33.212652	-97.15043299999999	7.1
2019-01-29 18:53:00	33.212657	-97.150175	7.1
2019-01-29 18:53:00	33.212653	-97.149855	7.1
2019-01-29 18:53:00	33.212653	-97.14952	7.1
2019-01-29 18:53:00	33.212571999999994	-97.149313	7.1
2019-01-29 18:53:00	33.212552	-97.149138	7.1
2019-01-29 18:53:00	33.212557000000004	-97.148945	7.1
2019-01-29 18:53:00	33.212557000000004	-97.148752	7.2
2019-01-29 18:53:00	33.212592	-97.148557	7.2
2019-01-29 18:53:00	33.212755	-97.148552	7.2
2019-01-29 18:53:00	33.212897	-97.148507	7.2
2019-01-29 18:53:00	33.21295	-97.14844000000001	7.2
2019-01-29 18:53:00	33.212845	-97.148375	7.2
2019-01-29 18:53:00	33.212738	-97.14827199999999	7.2
2019-01-29 18:53:00	33.21273	-97.14805	7.2
2019-01-29 18:53:00	33.212734999999995	-97.147812	7.2
2019-01-29 18:53:00	33.21272800000001	-97.147562	7.2
2019-01-29 18:53:00	33.212715	-97.147322	7.2
2019-01-29 18:53:00	33.212602000000004	-97.14720799999999	7.2
2019-01-29 18:53:00	33.212512	-97.147125	9.1
2019-01-29 18:53:00	33.212437	-97.147033	9.1
2019-01-29 18:53:00	33.212309999999995	-97.14702199999999	9.1
2019-01-29 18:53:00	33.212153	-97.147028	9.1
2019-01-29 18:53:00	33.211995	-97.147023	9.1
2019-01-29 18:53:00	33.21184	-97.14702199999999	9.1
2019-01-29 18:53:00	33.21171	-97.147002	9.1
2019-01-29 18:53:00	33.211690000000004	-97.146877	9.1
2019-01-29 18:53:00	33.211683	-97.146733	9.1
2019-01-29 18:53:00	33.211675	-97.146603	9.1
2019-01-29 18:53:00	33.211615	-97.146435	9.1
2019-01-29 18:53:00	33.211488	-97.146343	9.1
2019-01-29 18:53:00	33.211323	-97.146365	10.6
2019-01-29 18:53:00	33.211168	-97.146393	10.6
2019-01-29 18:53:00	33.211005	-97.146402	10.6
2019-01-29 18:53:00	33.210840000000005	-97.146407	10.6
2019-01-29 18:53:00	33.210685	-97.146395	10.6
2019-01-29 18:53:00	33.210533	-97.146365	10.6
2019-01-29 18:53:00	33.210427	-97.14634000000001	10.6
2019-01-29 18:53:00	33.210303	-97.146357	10.6
2019-01-29 18:53:00	33.21014	-97.146322	10.6
2019-01-29 18:53:00	33.209967	-97.146248	10.6
2019-01-29 18:53:00	33.209792	-97.146235	10.6
2019-01-29 18:53:00	33.209635	-97.14628499999999	10.6
2019-01-29 18:53:00	33.209475	-97.146355	9.1
2019-01-29 18:53:00	33.209353	-97.14641	9.1
2019-01-29 18:53:00	33.209371999999995	-97.146582	9.1
2019-01-29 18:53:00	33.209387	-97.146805	9.1
2019-01-29 18:53:00	33.209398	-97.14703	9.1
2019-01-29 18:53:00	33.209392	-97.147163	9.1
2019-01-29 18:53:00	33.209395	-97.14730300000001	9.1
2019-01-29 18:53:00	33.209392	-97.147465	9.1
2019-01-29 18:53:00	33.209398	-97.147635	9.1
2019-01-29 18:53:00	33.209398	-97.147805	9.1
2019-01-29 18:53:00	33.209405	-97.147968	9.1
2019-01-29 18:53:00	33.209405	-97.148125	9.1
2019-01-29 18:53:00	33.20948	-97.148167	8.2
2019-01-29 18:53:00	33.209645	-97.148163	8.2
2019-01-29 18:53:00	33.209807	-97.148155	8.2
2019-01-29 18:53:00	33.209938	-97.14814799999999	8.2
2019-01-29 18:53:00	33.21005	-97.148167	8.2
2019-01-29 18:53:00	33.210072	-97.148278	8.2
2019-01-29 18:53:00	33.210102	-97.148338	8.2
2019-01-29 18:53:00	33.210165	-97.14836700000001	8.2
2019-01-29 18:53:00	33.210275	-97.148362	8.2
2019-01-29 18:53:00	33.210367	-97.148353	8.2
2019-01-29 18:53:00	33.210512	-97.14835500000001	8.2
2019-01-29 18:53:00	33.210637	-97.14835	8.2
2019-01-29 18:53:00	33.210762	-97.148353	9.4
2019-01-29 18:53:00	33.210885	-97.14835699999999	9.4
2019-01-29 18:53:00	33.210937	-97.148248	9.4
2019-01-29 18:53:00	33.210962	-97.148062	9.4
2019-01-29 18:53:00	33.211065000000005	-97.14799000000001	9.4
2019-01-29 18:53:00	33.2112	-97.14795	9.4
2019-01-29 18:53:00	33.21134	-97.14794499999999	9.4
2019-01-29 18:53:00	33.211459999999995	-97.148053	9.4
2019-01-29 18:53:00	33.211566999999995	-97.148178	9.4
2019-01-29 18:53:00	33.211625	-97.148312	9.4
2019-01-29 18:53:00	33.211698	-97.148402	9.4
2019-01-29 18:53:00	33.211818	-97.148438	9.4
2019-01-29 18:53:00	33.211943	-97.14845799999999	8.5
2019-01-29 18:53:00	33.212084999999995	-97.148432	8.5
2019-01-29 18:53:00	33.21224	-97.14836700000001	8.5
2019-01-29 18:53:00	33.21242	-97.14829300000001	8.5
2019-01-29 18:53:00	33.212647	-97.14827199999999	8.5
2019-01-29 18:53:00	33.21285	-97.148358	8.5
2019-01-29 18:53:00	33.212983	-97.148457	8.5
2019-01-29 18:53:00	33.213083000000005	-97.148493	8.5
2019-01-29 18:53:00	33.213233	-97.148498	8.5
2019-01-29 18:53:00	33.213293	-97.14864	8.5
2019-01-29 18:53:00	33.213155	-97.148687	8.5
2019-01-29 18:53:00	33.21298	-97.148615	8.5
2019-01-29 19:53:00	33.212798	-97.148553	8.8
2019-01-29 19:53:00	33.212745	-97.14867199999999	8.8
2019-01-29 19:53:00	33.212757	-97.148877	8.8
2019-01-29 19:53:00	33.212752	-97.14909	8.8
2019-01-29 19:53:00	33.212687	-97.149232	8.8
2019-01-29 19:53:00	33.212665	-97.149405	8.8
2019-01-29 19:53:00	33.212672	-97.149575	8.8
2019-01-29 19:53:00	33.212682	-97.14974000000001	8.8
2019-01-29 19:53:00	33.212695000000004	-97.149947	8.8
2019-01-29 19:53:00	33.212702	-97.150133	8.8
2019-01-29 19:53:00	33.212697999999996	-97.150245	8.8
2019-01-29 19:53:00	33.212688	-97.15029	8.8
2019-01-29 19:53:00	33.212692	-97.15034	8.1
2019-01-29 19:53:00	33.212697	-97.150403	8.1
2019-01-29 19:53:00	33.212695000000004	-97.150472	8.1
2019-01-29 19:53:00	33.212693	-97.150545	8.1
2019-01-29 19:53:00	33.212705	-97.150613	8.1
2019-01-29 19:53:00	33.212725	-97.150683	8.1
2019-01-29 19:53:00	33.212733	-97.150755	8.1
2019-01-29 19:53:00	33.212733	-97.150823	8.1
2019-01-29 19:53:00	33.212722	-97.150888	8.1
2019-01-29 19:53:00	33.212720000000004	-97.150932	8.1
2019-01-29 19:53:00	33.212722	-97.15096199999999	8.1
2019-01-29 19:53:00	33.212727	-97.151033	8.1
2019-01-29 19:53:00	33.212722	-97.151167	11.2
2019-01-29 19:53:00	33.212720000000004	-97.151313	11.2
2019-01-29 19:53:00	33.212723	-97.15146800000001	11.2
2019-01-29 19:53:00	33.212723	-97.151617	11.2
2019-01-29 19:53:00	33.212720000000004	-97.15175	11.2
2019-01-29 19:53:00	33.212725	-97.151902	11.2
2019-01-29 19:53:00	33.212722	-97.15205300000001	11.2
2019-01-29 19:53:00	33.212733	-97.15219499999999	11.2
2019-01-29 19:53:00	33.21272800000001	-97.152342	11.2
2019-01-29 19:53:00	33.212725	-97.152503	11.2
2019-01-29 19:53:00	33.212725	-97.152673	11.2
2019-01-29 19:53:00	33.212768	-97.15283000000001	11.2
2019-01-29 19:53:00	33.212882	-97.152865	9.8
2019-01-29 19:53:00	33.212998	-97.15286800000001	9.8
2019-01-29 19:53:00	33.213115	-97.152855	9.8
2019-01-29 19:53:00	33.213228	-97.152842	9.8
2019-01-29 19:53:00	33.213347	-97.152835	9.8
2019-01-29 19:53:00	33.21347	-97.152838	9.8
2019-01-29 19:53:00	33.213588	-97.152835	9.8
2019-01-29 19:53:00	33.213692	-97.152782	9.8
2019-01-29 19:53:00	33.213693	-97.15264499999999	9.8
2019-01-29 19:53:00	33.213688	-97.152555	9.8
2019-01-29 19:53:00	33.213692	-97.152517	9.8
2019-01-29 19:53:00	33.213677000000004	-97.152402	9.8
2019-01-29 19:53:00	33.213658	-97.15222	8.7
2019-01-29 19:53:00	33.213658	-97.15203000000001	8.7
2019-01-29 19:53:00	33.213663000000004	-97.151855	8.7
2019-01-29 19:53:00	33.213657	-97.15167199999999	8.7
2019-01-29 19:53:00	33.213654999999996	-97.151517	8.7
2019-01-29 19:53:00	33.213654999999996	-97.15134499999999	8.7
2019-01-29 19:53:00	33.213643	-97.15118299999999	8.7
2019-01-29 19:53:00	33.213648	-97.151028	8.7
2019-01-29 19:53:00	33.213663000000004	-97.150865	8.7
2019-01-29 19:53:00	33.213657	-97.15069799999999	8.7
2019-01-29 19:53:00	33.213652	-97.150532	8.7
2019-01-29 19:53:00	33.213652	-97.150183	8.7
2019-01-29 19:53:00	33.21365	-97.149905	8.5
2019-01-29 19:53:00	33.213653	-97.14943000000001	8.5
2019-01-29 19:53:00	33.213653	-97.149007	8.5
2019-01-29 19:53:00	33.21365	-97.1486	8.5
2019-01-29 19:53:00	33.213812	-97.148362	8.5
2019-01-29 19:53:00	33.214037	-97.148347	8.5
2019-01-29 19:53:00	33.214205	-97.148353	8.5
2019-01-29 19:53:00	33.214345	-97.148363	8.5
2019-01-29 19:53:00	33.214475	-97.148365	8.5
2019-01-29 19:53:00	33.214595	-97.14835500000001	8.5
2019-01-29 19:53:00	33.214625	-97.14831	8.5
2019-01-29 19:53:00	33.214615	-97.148268	8.5
2019-01-29 19:53:00	33.214607	-97.148123	8.6
2019-01-29 19:53:00	33.214597999999995	-97.147917	8.6
2019-01-29 19:53:00	33.214602	-97.14773199999999	8.6
2019-01-29 19:53:00	33.214591999999996	-97.147518	8.6
2019-01-29 19:53:00	33.214591999999996	-97.147257	8.6
2019-01-29 19:53:00	33.214588	-97.146962	8.6
2019-01-29 19:53:00	33.21459	-97.146672	8.6
2019-01-29 19:53:00	33.214587	-97.14647	8.6
2019-01-29 19:53:00	33.214504999999996	-97.146395	8.6
2019-01-29 19:53:00	33.214385	-97.1463	8.6
2019-01-29 19:53:00	33.214225	-97.146295	8.6
2019-01-29 19:53:00	33.214057000000004	-97.146305	9.1
2019-01-29 19:53:00	33.213895	-97.14631	9.1
2019-01-29 19:53:00	33.213747	-97.146325	9.1
2019-01-29 19:53:00	33.213648	-97.146297	9.1
2019-01-29 19:53:00	33.213613	-97.146153	9.1
2019-01-29 19:53:00	33.213603000000006	-97.145912	9.1
2019-01-29 19:53:00	33.213603000000006	-97.145643	9.1
2019-01-29 19:53:00	33.213603000000006	-97.145375	9.1
2019-01-29 19:53:00	33.213588	-97.145088	9.1
2019-01-29 19:53:00	33.213537	-97.144835	9.1
2019-01-29 19:53:00	33.213538	-97.144633	9.1
2019-01-29 19:53:00	33.213508000000004	-97.14452299999999	9.1
2019-01-29 19:53:00	33.213522999999995	-97.144513	8.5
2019-01-29 19:53:00	33.213532	-97.1445	8.5
2019-01-29 19:53:00	33.21353	-97.1445	8.5
2019-01-29 19:53:00	33.21353	-97.1445	8.5
2019-01-29 19:53:00	33.21353	-97.144498	8.5
