# Supplementary material for: Monitoring, Mapping, and Modeling Spatial–Temporal Patterns of PM2.5 for Improved Understanding of Air Pollution Dynamics Using Portable Sensing Technologies
Source: Int J Environ Res Public Health. 2020 Jul 8;17(14):4914. doi: 10.3390/ijerph17144914 (PMC7400490; doi:10.3390/ijerph17144914)
Supplement: Supplementary file 1 [file ijerph-17-04914-s001.zip › Supplementary File 1/2019_1_30_0700_run.csv]

Timestamp	Latitude	Longitude	PM2.5
2019-01-30 06:53:00	33.213172	-97.148513	12.0
2019-01-30 06:53:00	33.213172	-97.148513	12.0
2019-01-30 06:53:00	33.21317	-97.14851999999999	12.0
2019-01-30 06:53:00	33.213173	-97.148533	12.0
2019-01-30 06:53:00	33.213165000000004	-97.148555	12.0
2019-01-30 06:53:00	33.213188	-97.148577	12.0
2019-01-30 06:53:00	33.213238	-97.148575	12.0
2019-01-30 06:53:00	33.21328	-97.148575	12.0
2019-01-30 06:53:00	33.213408	-97.148478	12.0
2019-01-30 06:53:00	33.213533	-97.148477	12.0
2019-01-30 06:53:00	33.213671999999995	-97.148483	12.0
2019-01-30 06:53:00	33.213757	-97.148427	12.0
2019-01-30 06:53:00	33.213862	-97.14834499999999	9.6
2019-01-30 06:53:00	33.214002	-97.148347	9.6
2019-01-30 06:53:00	33.214148	-97.148335	9.6
2019-01-30 06:53:00	33.214278	-97.148338	9.6
2019-01-30 06:53:00	33.214382	-97.14835500000001	9.6
2019-01-30 06:53:00	33.214438	-97.14834499999999	9.6
2019-01-30 06:53:00	33.214493	-97.14835	9.6
2019-01-30 06:53:00	33.214597999999995	-97.14834499999999	9.6
2019-01-30 06:53:00	33.21465	-97.14824499999999	9.6
2019-01-30 06:53:00	33.214659999999995	-97.148085	9.6
2019-01-30 06:53:00	33.214659999999995	-97.147882	9.6
2019-01-30 06:53:00	33.214663	-97.147643	9.6
2019-01-30 06:53:00	33.214667999999996	-97.147382	10.2
2019-01-30 06:53:00	33.214662	-97.147132	10.2
2019-01-30 06:53:00	33.214638	-97.146888	10.2
2019-01-30 06:53:00	33.214634999999994	-97.14668	10.2
2019-01-30 06:53:00	33.214618	-97.146487	10.2
2019-01-30 06:53:00	33.214523	-97.146343	10.2
2019-01-30 06:53:00	33.214355	-97.146237	10.2
2019-01-30 06:53:00	33.214152	-97.146197	10.2
2019-01-30 06:53:00	33.213928	-97.146287	10.2
2019-01-30 06:53:00	33.213727	-97.14629000000001	10.2
2019-01-30 06:53:00	33.213628	-97.146117	10.2
2019-01-30 06:53:00	33.213637	-97.145853	10.2
2019-01-30 06:53:00	33.213623	-97.145567	10.1
2019-01-30 06:53:00	33.213628	-97.14529300000001	10.1
2019-01-30 06:53:00	33.213613	-97.145012	10.1
2019-01-30 06:53:00	33.213605	-97.14473000000001	10.1
2019-01-30 06:53:00	33.21362	-97.144483	10.1
2019-01-30 06:53:00	33.213573	-97.14431	10.1
2019-01-30 06:53:00	33.213417	-97.14429799999999	10.1
2019-01-30 06:53:00	33.213245	-97.14434	10.1
2019-01-30 06:53:00	33.213065	-97.144387	10.1
2019-01-30 06:53:00	33.21289	-97.144407	10.1
2019-01-30 06:53:00	33.212740000000004	-97.14442199999999	10.1
2019-01-30 06:53:00	33.212575	-97.144423	10.1
2019-01-30 06:53:00	33.212437	-97.14441	11.3
2019-01-30 06:53:00	33.212323	-97.14441500000001	11.3
2019-01-30 06:53:00	33.212212	-97.14441	11.3
2019-01-30 06:53:00	33.212088	-97.144407	11.3
2019-01-30 06:53:00	33.211923	-97.144413	11.3
2019-01-30 06:53:00	33.211765	-97.14442700000001	11.3
2019-01-30 06:53:00	33.211622	-97.144438	11.3
2019-01-30 06:53:00	33.211473	-97.14443299999999	11.3
2019-01-30 06:53:00	33.21132	-97.14443	11.3
2019-01-30 06:53:00	33.211192	-97.144442	11.3
2019-01-30 06:53:00	33.211077	-97.14444499999999	11.3
2019-01-30 06:53:00	33.210937	-97.144448	11.3
2019-01-30 06:53:00	33.210783	-97.144453	10.9
2019-01-30 06:53:00	33.210652	-97.144462	10.9
2019-01-30 06:53:00	33.21054	-97.14445699999999	10.9
2019-01-30 06:53:00	33.210408	-97.144417	10.9
2019-01-30 06:53:00	33.210258	-97.144407	10.9
2019-01-30 06:53:00	33.21014	-97.144408	10.9
2019-01-30 06:53:00	33.210043	-97.144412	10.9
2019-01-30 06:53:00	33.209959999999995	-97.1444	10.9
2019-01-30 06:53:00	33.209818	-97.144428	10.9
2019-01-30 06:53:00	33.20966	-97.14443	10.9
2019-01-30 06:53:00	33.209555	-97.14443	10.9
2019-01-30 06:53:00	33.209458000000005	-97.14442700000001	10.9
2019-01-30 06:53:00	33.209379999999996	-97.144428	12.6
2019-01-30 06:53:00	33.209203	-97.14444	12.6
2019-01-30 06:53:00	33.209007	-97.144453	12.6
2019-01-30 06:53:00	33.208837	-97.144453	12.6
2019-01-30 06:53:00	33.20872	-97.144453	12.6
2019-01-30 06:53:00	33.208568	-97.144453	12.6
2019-01-30 06:53:00	33.20844	-97.144453	12.6
2019-01-30 06:53:00	33.208325	-97.144448	12.6
2019-01-30 06:53:00	33.20825	-97.144512	12.6
2019-01-30 06:53:00	33.208245	-97.144673	12.6
2019-01-30 06:53:00	33.208242999999996	-97.144878	12.6
2019-01-30 06:53:00	33.208225	-97.145093	12.6
2019-01-30 06:53:00	33.208225	-97.145303	12.6
2019-01-30 06:53:00	33.208225	-97.14549	12.6
2019-01-30 06:53:00	33.208233	-97.14565	12.6
2019-01-30 06:53:00	33.208259999999996	-97.145818	12.6
2019-01-30 06:53:00	33.208253000000006	-97.14602	12.6
2019-01-30 06:53:00	33.208238	-97.14619499999999	12.6
2019-01-30 06:53:00	33.208233	-97.146315	12.6
2019-01-30 06:53:00	33.208222	-97.14647	12.6
2019-01-30 06:53:00	33.208217	-97.14663	12.6
2019-01-30 06:53:00	33.208213	-97.146782	12.6
2019-01-30 06:53:00	33.208213	-97.14685	12.6
2019-01-30 06:53:00	33.208222	-97.14690999999999	12.6
2019-01-30 06:53:00	33.208232	-97.146978	14.4
2019-01-30 06:53:00	33.208237	-97.14705	14.4
2019-01-30 06:53:00	33.208237	-97.14712	14.4
2019-01-30 06:53:00	33.208255	-97.147182	14.4
2019-01-30 06:53:00	33.208258	-97.14723199999999	14.4
2019-01-30 06:53:00	33.208263	-97.147287	14.4
2019-01-30 06:53:00	33.208263	-97.147347	14.4
2019-01-30 06:53:00	33.208273	-97.147405	14.4
2019-01-30 06:53:00	33.208285	-97.147467	14.4
2019-01-30 06:53:00	33.208293	-97.147537	14.4
2019-01-30 06:53:00	33.208298	-97.1476	14.4
2019-01-30 06:53:00	33.208293	-97.147663	14.4
2019-01-30 06:53:00	33.208292	-97.147727	14.1
2019-01-30 06:53:00	33.208290000000005	-97.147798	14.1
2019-01-30 06:53:00	33.208298	-97.147867	14.1
2019-01-30 06:53:00	33.208296999999995	-97.147942	14.1
2019-01-30 06:53:00	33.208295	-97.148013	14.1
2019-01-30 06:53:00	33.208283	-97.14808000000001	14.1
2019-01-30 06:53:00	33.208282000000004	-97.14816	14.1
2019-01-30 06:53:00	33.20828	-97.14823299999999	14.1
2019-01-30 06:53:00	33.208273	-97.148298	14.1
2019-01-30 06:53:00	33.20827	-97.148362	14.1
2019-01-30 06:53:00	33.208262	-97.148423	14.1
2019-01-30 06:53:00	33.208262	-97.14849	14.1
2019-01-30 06:53:00	33.208265000000004	-97.148555	14.1
2019-01-30 06:53:00	33.208263	-97.148628	14.1
2019-01-30 06:53:00	33.208258	-97.148677	14.1
2019-01-30 06:53:00	33.208253000000006	-97.14874	14.1
2019-01-30 06:53:00	33.208237	-97.14889699999999	14.1
2019-01-30 06:53:00	33.20823	-97.1491	14.1
2019-01-30 06:53:00	33.208232	-97.149298	14.1
2019-01-30 06:53:00	33.208228000000005	-97.14945999999999	14.1
2019-01-30 06:53:00	33.208233	-97.14961	14.1
2019-01-30 06:53:00	33.20823	-97.14974699999999	14.1
2019-01-30 06:53:00	33.208234999999995	-97.14986999999999	14.1
2019-01-30 06:53:00	33.20824	-97.14999499999999	14.1
2019-01-30 06:53:00	33.208245	-97.150118	14.4
2019-01-30 06:53:00	33.208248	-97.150235	14.4
2019-01-30 06:53:00	33.208247	-97.150352	14.4
2019-01-30 06:53:00	33.208255	-97.150463	14.4
2019-01-30 06:53:00	33.208255	-97.150592	14.4
2019-01-30 06:53:00	33.208223	-97.150763	14.4
2019-01-30 06:53:00	33.208088000000004	-97.150828	14.4
2019-01-30 06:53:00	33.20795	-97.150842	14.4
2019-01-30 06:53:00	33.2078	-97.15084499999999	14.4
2019-01-30 06:53:00	33.207642	-97.150853	14.4
2019-01-30 06:53:00	33.207471999999996	-97.150853	14.4
2019-01-30 06:53:00	33.2073	-97.150852	14.4
2019-01-30 07:53:00	33.207135	-97.150862	24.0
2019-01-30 07:53:00	33.206967	-97.150883	24.0
2019-01-30 07:53:00	33.206838	-97.15090699999999	24.0
2019-01-30 07:53:00	33.206808	-97.151077	24.0
2019-01-30 07:53:00	33.206838	-97.15134300000001	24.0
2019-01-30 07:53:00	33.206868	-97.15164200000001	24.0
2019-01-30 07:53:00	33.206873	-97.151902	24.0
2019-01-30 07:53:00	33.206878	-97.152075	24.0
2019-01-30 07:53:00	33.206875	-97.152247	24.0
2019-01-30 07:53:00	33.206875	-97.15244	24.0
2019-01-30 07:53:00	33.20688	-97.152652	24.0
2019-01-30 07:53:00	33.20688	-97.15283199999999	13.0
2019-01-30 07:53:00	33.206875	-97.152952	13.0
2019-01-30 07:53:00	33.206863	-97.153102	13.0
2019-01-30 07:53:00	33.206843	-97.153255	13.0
2019-01-30 07:53:00	33.206793	-97.153397	13.0
2019-01-30 07:53:00	33.206723	-97.153525	13.0
2019-01-30 07:53:00	33.206625	-97.153663	13.0
2019-01-30 07:53:00	33.206663	-97.153862	13.0
2019-01-30 07:53:00	33.206790000000005	-97.154063	13.0
2019-01-30 07:53:00	33.206917	-97.154288	13.0
2019-01-30 07:53:00	33.207045	-97.154505	13.0
2019-01-30 07:53:00	33.207183	-97.154698	13.0
2019-01-30 07:53:00	33.207363	-97.154875	13.5
2019-01-30 07:53:00	33.207577	-97.154997	13.5
2019-01-30 07:53:00	33.20779	-97.155063	13.5
2019-01-30 07:53:00	33.207995000000004	-97.155068	13.5
2019-01-30 07:53:00	33.208175	-97.155078	13.5
2019-01-30 07:53:00	33.20838	-97.155063	13.5
2019-01-30 07:53:00	33.20858	-97.155047	13.5
2019-01-30 07:53:00	33.208763	-97.155028	13.5
2019-01-30 07:53:00	33.208907	-97.15502	13.5
2019-01-30 07:53:00	33.209042	-97.15502	13.5
2019-01-30 07:53:00	33.209162	-97.155017	13.5
2019-01-30 07:53:00	33.20928	-97.155013	13.5
2019-01-30 07:53:00	33.209387	-97.15499799999999	13.5
2019-01-30 07:53:00	33.20953	-97.154993	13.5
2019-01-30 07:53:00	33.209695	-97.15500300000001	13.5
2019-01-30 07:53:00	33.209855	-97.155002	13.5
2019-01-30 07:53:00	33.210017	-97.15499799999999	13.5
2019-01-30 07:53:00	33.210187	-97.155002	13.5
2019-01-30 07:53:00	33.210368	-97.154997	13.5
2019-01-30 07:53:00	33.210577	-97.154993	13.5
2019-01-30 07:53:00	33.21080300000001	-97.15499	13.5
2019-01-30 07:53:00	33.211	-97.154988	13.5
2019-01-30 07:53:00	33.211172	-97.154978	13.5
2019-01-30 07:53:00	33.211335	-97.154985	13.5
2019-01-30 07:53:00	33.211477	-97.154977	13.9
2019-01-30 07:53:00	33.211533	-97.15486999999999	13.9
2019-01-30 07:53:00	33.211521999999995	-97.154657	13.9
2019-01-30 07:53:00	33.211508	-97.154402	13.9
2019-01-30 07:53:00	33.211503	-97.154163	13.9
2019-01-30 07:53:00	33.211484999999996	-97.153988	13.9
2019-01-30 07:53:00	33.211473	-97.153817	13.9
2019-01-30 07:53:00	33.211483	-97.153648	13.9
2019-01-30 07:53:00	33.2115	-97.153447	13.9
2019-01-30 07:53:00	33.21151	-97.153308	13.9
2019-01-30 07:53:00	33.211507	-97.15321	13.9
2019-01-30 07:53:00	33.211513000000004	-97.153085	13.9
2019-01-30 07:53:00	33.211553	-97.152937	14.8
2019-01-30 07:53:00	33.211687	-97.15285300000001	14.8
2019-01-30 07:53:00	33.211847	-97.152865	14.8
2019-01-30 07:53:00	33.211968	-97.15286800000001	14.8
2019-01-30 07:53:00	33.212018	-97.15288000000001	14.8
2019-01-30 07:53:00	33.212073	-97.152875	14.8
2019-01-30 07:53:00	33.212118	-97.152873	14.8
2019-01-30 07:53:00	33.212173	-97.15288699999999	14.8
2019-01-30 07:53:00	33.212241999999996	-97.152905	14.8
2019-01-30 07:53:00	33.212293	-97.152907	14.8
2019-01-30 07:53:00	33.212340000000005	-97.152907	14.8
2019-01-30 07:53:00	33.212402000000004	-97.15290999999999	14.8
2019-01-30 07:53:00	33.21248	-97.152862	13.3
2019-01-30 07:53:00	33.212548	-97.152843	13.3
2019-01-30 07:53:00	33.2126	-97.152828	13.3
2019-01-30 07:53:00	33.212655	-97.152813	13.3
2019-01-30 07:53:00	33.212702	-97.152812	13.3
2019-01-30 07:53:00	33.212755	-97.152823	13.3
2019-01-30 07:53:00	33.212790000000005	-97.152828	13.3
2019-01-30 07:53:00	33.21285	-97.152843	13.3
2019-01-30 07:53:00	33.212938	-97.152852	13.3
2019-01-30 07:53:00	33.213046999999996	-97.152847	13.3
2019-01-30 07:53:00	33.213143	-97.152847	13.3
2019-01-30 07:53:00	33.213233	-97.15285	13.3
2019-01-30 07:53:00	33.213332	-97.152847	11.7
2019-01-30 07:53:00	33.213417	-97.152847	11.7
2019-01-30 07:53:00	33.2135	-97.152847	11.7
2019-01-30 07:53:00	33.213598	-97.152833	11.7
2019-01-30 07:53:00	33.213683	-97.15280200000001	11.7
2019-01-30 07:53:00	33.213702000000005	-97.15270799999999	11.7
2019-01-30 07:53:00	33.213688	-97.152567	11.7
2019-01-30 07:53:00	33.213678	-97.152395	11.7
2019-01-30 07:53:00	33.213667	-97.15221700000001	11.7
2019-01-30 07:53:00	33.213663000000004	-97.152023	11.7
2019-01-30 07:53:00	33.213658	-97.15180500000001	11.7
2019-01-30 07:53:00	33.213665	-97.151663	11.7
2019-01-30 07:53:00	33.213652	-97.15158000000001	14.2
2019-01-30 07:53:00	33.213671999999995	-97.151448	14.2
2019-01-30 07:53:00	33.213658	-97.151325	14.2
2019-01-30 07:53:00	33.213653	-97.151213	14.2
2019-01-30 07:53:00	33.213643	-97.151075	14.2
2019-01-30 07:53:00	33.213640000000005	-97.150882	14.2
2019-01-30 07:53:00	33.213653	-97.150627	14.2
2019-01-30 07:53:00	33.21365	-97.150338	14.2
2019-01-30 07:53:00	33.213635	-97.150048	14.2
2019-01-30 07:53:00	33.213598	-97.149827	14.2
2019-01-30 07:53:00	33.213598	-97.149553	14.2
2019-01-30 07:53:00	33.213608	-97.14929000000001	14.2
2019-01-30 07:53:00	33.213609999999996	-97.14902	12.2
2019-01-30 07:53:00	33.213609999999996	-97.148733	12.2
2019-01-30 07:53:00	33.213543	-97.148498	12.2
2019-01-30 07:53:00	33.213368	-97.148398	12.2
2019-01-30 07:53:00	33.21318	-97.14842800000001	12.2
2019-01-30 07:53:00	33.213018	-97.14846700000001	12.2
2019-01-30 07:53:00	33.212858000000004	-97.148525	12.2
2019-01-30 07:53:00	33.212713	-97.148567	12.2
2019-01-30 07:53:00	33.212592	-97.14851999999999	12.2
2019-01-30 07:53:00	33.212575	-97.148383	12.2
2019-01-30 07:53:00	33.212571999999994	-97.148188	12.2
2019-01-30 07:53:00	33.212559999999996	-97.148012	12.2
2019-01-30 07:53:00	33.212553	-97.147807	11.6
2019-01-30 07:53:00	33.212557000000004	-97.147642	11.6
2019-01-30 07:53:00	33.212557000000004	-97.147463	11.6
2019-01-30 07:53:00	33.212555	-97.147293	11.6
2019-01-30 07:53:00	33.212534999999995	-97.14714000000001	11.6
2019-01-30 07:53:00	33.212472999999996	-97.14705	11.6
2019-01-30 07:53:00	33.212357	-97.147023	11.6
2019-01-30 07:53:00	33.212235	-97.14702700000001	11.6
2019-01-30 07:53:00	33.212112	-97.147037	11.6
2019-01-30 07:53:00	33.211993	-97.147032	11.6
2019-01-30 07:53:00	33.211877	-97.147032	11.6
2019-01-30 07:53:00	33.211771999999996	-97.147038	11.6
2019-01-30 07:53:00	33.21167	-97.147	12.7
2019-01-30 07:53:00	33.211652	-97.146857	12.7
2019-01-30 07:53:00	33.211636999999996	-97.146665	12.7
2019-01-30 07:53:00	33.211593	-97.146488	12.7
2019-01-30 07:53:00	33.211521999999995	-97.146365	12.7
2019-01-30 07:53:00	33.211395	-97.146375	12.7
2019-01-30 07:53:00	33.211252	-97.1464	12.7
2019-01-30 07:53:00	33.21107	-97.146405	12.7
2019-01-30 07:53:00	33.210888	-97.146425	12.7
2019-01-30 07:53:00	33.210702000000005	-97.14643199999999	12.7
2019-01-30 07:53:00	33.21054	-97.14641	12.7
2019-01-30 07:53:00	33.210398	-97.146383	12.7
2019-01-30 07:53:00	33.21027	-97.146425	14.6
2019-01-30 07:53:00	33.21018	-97.14643000000001	14.6
2019-01-30 07:53:00	33.210078	-97.146408	14.6
2019-01-30 07:53:00	33.209984999999996	-97.146385	14.6
2019-01-30 07:53:00	33.20988	-97.146373	14.6
2019-01-30 07:53:00	33.209748	-97.146375	14.6
2019-01-30 07:53:00	33.209627000000005	-97.146378	14.6
2019-01-30 07:53:00	33.209503000000005	-97.146423	14.6
2019-01-30 07:53:00	33.209378	-97.14645	14.6
2019-01-30 07:53:00	33.209379999999996	-97.146555	14.6
2019-01-30 07:53:00	33.209395	-97.14670500000001	14.6
2019-01-30 07:53:00	33.209393	-97.146883	14.6
2019-01-30 07:53:00	33.2094	-97.14709	13.2
2019-01-30 07:53:00	33.209402000000004	-97.14733000000001	13.2
2019-01-30 07:53:00	33.209408	-97.147515	13.2
2019-01-30 07:53:00	33.209407	-97.147627	13.2
2019-01-30 07:53:00	33.209405	-97.147797	13.2
2019-01-30 07:53:00	33.209413	-97.148015	13.2
2019-01-30 07:53:00	33.209416999999995	-97.148188	13.2
2019-01-30 07:53:00	33.209472999999996	-97.14819200000001	13.2
2019-01-30 07:53:00	33.209533	-97.148173	13.2
2019-01-30 07:53:00	33.20959000000001	-97.14816	13.2
2019-01-30 07:53:00	33.20964	-97.148152	13.2
2019-01-30 07:53:00	33.2097	-97.148152	13.2
2019-01-30 07:53:00	33.209758	-97.148138	14.3
2019-01-30 07:53:00	33.20981	-97.148138	14.3
2019-01-30 07:53:00	33.209875	-97.148128	14.3
2019-01-30 07:53:00	33.209925	-97.14813199999999	14.3
2019-01-30 07:53:00	33.20998	-97.14813199999999	14.3
2019-01-30 07:53:00	33.210033	-97.148138	14.3
2019-01-30 07:53:00	33.210057	-97.148205	14.3
2019-01-30 07:53:00	33.210066999999995	-97.148273	14.3
2019-01-30 07:53:00	33.210097999999995	-97.148337	14.3
2019-01-30 07:53:00	33.210138	-97.148365	14.3
2019-01-30 07:53:00	33.210173	-97.148368	14.3
2019-01-30 07:53:00	33.210238000000004	-97.14838	14.3
2019-01-30 07:53:00	33.210335	-97.148372	15.7
2019-01-30 07:53:00	33.210435	-97.148372	15.7
2019-01-30 07:53:00	33.210555	-97.14836700000001	15.7
2019-01-30 07:53:00	33.21066500000001	-97.148365	15.7
2019-01-30 07:53:00	33.210772	-97.14835699999999	15.7
2019-01-30 07:53:00	33.210865000000005	-97.14834499999999	15.7
2019-01-30 07:53:00	33.210907	-97.148267	15.7
2019-01-30 07:53:00	33.210923	-97.148138	15.7
2019-01-30 07:53:00	33.210985	-97.14801700000001	15.7
2019-01-30 07:53:00	33.21109000000001	-97.147942	15.7
2019-01-30 07:53:00	33.211252	-97.14789499999999	15.7
2019-01-30 07:53:00	33.211438	-97.14795	15.7
2019-01-30 07:53:00	33.21156	-97.14810200000001	14.6
2019-01-30 07:53:00	33.211622999999996	-97.148213	14.6
2019-01-30 07:53:00	33.211645000000004	-97.14832	14.6
2019-01-30 07:53:00	33.211690000000004	-97.14840500000001	14.6
2019-01-30 07:53:00	33.211773	-97.14843	14.6
2019-01-30 07:53:00	33.211863	-97.148457	14.6
2019-01-30 07:53:00	33.21196	-97.148463	14.6
2019-01-30 07:53:00	33.212058	-97.14843	14.6
2019-01-30 07:53:00	33.212227	-97.148427	14.6
2019-01-30 07:53:00	33.212407	-97.148483	14.6
2019-01-30 07:53:00	33.212615	-97.148543	14.6
2019-01-30 07:53:00	33.212807	-97.14859799999999	14.6
2019-01-30 07:53:00	33.213008	-97.148647	14.4
2019-01-30 07:53:00	33.213159999999995	-97.148688	14.4
2019-01-30 07:53:00	33.213212	-97.14869200000001	14.4
2019-01-30 07:53:00	33.213215000000005	-97.14868299999999	14.4
2019-01-30 07:53:00	33.213218	-97.14868	14.4
2019-01-30 07:53:00	33.213218	-97.148677	14.4
2019-01-30 07:53:00	33.213213	-97.148667	14.4
