# Supplementary material for: Monitoring, Mapping, and Modeling Spatial–Temporal Patterns of PM2.5 for Improved Understanding of Air Pollution Dynamics Using Portable Sensing Technologies
Source: Int J Environ Res Public Health. 2020 Jul 8;17(14):4914. doi: 10.3390/ijerph17144914 (PMC7400490; doi:10.3390/ijerph17144914)
Supplement: Supplementary file 1 [file ijerph-17-04914-s001.zip › Supplementary File 1/2019_1_30_1100_run.csv]

Timestamp	Latitude	Longitude	PM2.5
2019-01-30 10:53:00	33.21396	-97.15064699999999	8.1
2019-01-30 10:53:00	33.21396	-97.150648	8.1
2019-01-30 10:53:00	33.213957	-97.15065200000001	8.1
2019-01-30 10:53:00	33.213955	-97.150653	8.1
2019-01-30 10:53:00	33.213952	-97.150717	8.1
2019-01-30 10:53:00	33.213947	-97.150772	8.1
2019-01-30 10:53:00	33.213938	-97.15081500000001	8.1
2019-01-30 10:53:00	33.21394	-97.15083	8.1
2019-01-30 10:53:00	33.21394	-97.15084499999999	8.1
2019-01-30 10:53:00	33.213938	-97.150862	8.1
2019-01-30 10:53:00	33.213923	-97.150912	8.1
2019-01-30 10:53:00	33.213935	-97.150935	9.0
2019-01-30 10:53:00	33.213935	-97.150938	9.0
2019-01-30 10:53:00	33.213938	-97.150942	9.0
2019-01-30 10:53:00	33.21394	-97.150943	9.0
2019-01-30 10:53:00	33.213947	-97.15096199999999	9.0
2019-01-30 10:53:00	33.213932	-97.150953	9.0
2019-01-30 10:53:00	33.2139	-97.150908	9.0
2019-01-30 10:53:00	33.213853	-97.150862	9.0
2019-01-30 10:53:00	33.213812	-97.15083	9.0
2019-01-30 10:53:00	33.213757	-97.150802	9.0
2019-01-30 10:53:00	33.213715	-97.150733	9.0
2019-01-30 10:53:00	33.213671999999995	-97.150657	9.0
2019-01-30 10:53:00	33.213602	-97.150562	9.2
2019-01-30 10:53:00	33.213597	-97.150482	9.2
2019-01-30 10:53:00	33.213597	-97.150382	9.2
2019-01-30 10:53:00	33.213597	-97.150297	9.2
2019-01-30 10:53:00	33.213598	-97.150215	9.2
2019-01-30 10:53:00	33.213597	-97.150133	9.2
2019-01-30 10:53:00	33.213597	-97.15006	9.2
2019-01-30 10:53:00	33.213613	-97.14999499999999	9.2
2019-01-30 10:53:00	33.213642	-97.149828	9.2
2019-01-30 10:53:00	33.213638	-97.149617	9.2
2019-01-30 10:53:00	33.213638	-97.149395	9.2
2019-01-30 10:53:00	33.213628	-97.14918	9.2
2019-01-30 10:53:00	33.213637	-97.148987	10.5
2019-01-30 10:53:00	33.213637	-97.148787	10.5
2019-01-30 10:53:00	33.213623	-97.148608	10.5
2019-01-30 10:53:00	33.213623	-97.148477	10.5
2019-01-30 10:53:00	33.213652	-97.148413	10.5
2019-01-30 10:53:00	33.213741999999996	-97.148398	10.5
2019-01-30 10:53:00	33.213877000000004	-97.148398	10.5
2019-01-30 10:53:00	33.214022	-97.148402	10.5
2019-01-30 10:53:00	33.214163	-97.148402	10.5
2019-01-30 10:53:00	33.21431	-97.148397	10.5
2019-01-30 10:53:00	33.214448	-97.148393	10.5
2019-01-30 10:53:00	33.214568	-97.148385	10.5
2019-01-30 10:53:00	33.214625	-97.148278	10.6
2019-01-30 10:53:00	33.214622999999996	-97.148093	10.6
2019-01-30 10:53:00	33.214622999999996	-97.14789499999999	10.6
2019-01-30 10:53:00	33.214622	-97.147673	10.6
2019-01-30 10:53:00	33.214622	-97.14747	10.6
2019-01-30 10:53:00	33.21463	-97.147287	10.6
2019-01-30 10:53:00	33.214622	-97.14712800000001	10.6
2019-01-30 10:53:00	33.214620000000004	-97.146945	10.6
2019-01-30 10:53:00	33.214618	-97.14676999999999	10.6
2019-01-30 10:53:00	33.214615	-97.146613	10.6
2019-01-30 10:53:00	33.214607	-97.14648299999999	10.6
2019-01-30 10:53:00	33.214517	-97.146377	10.6
2019-01-30 10:53:00	33.214393	-97.14626700000001	11.0
2019-01-30 10:53:00	33.214255	-97.146197	11.0
2019-01-30 10:53:00	33.214117	-97.14619	11.0
2019-01-30 10:53:00	33.21396	-97.1462	11.0
2019-01-30 10:53:00	33.213805	-97.14620699999999	11.0
2019-01-30 10:53:00	33.213668	-97.146225	11.0
2019-01-30 10:53:00	33.213598	-97.14619	11.0
2019-01-30 10:53:00	33.213565	-97.146215	11.0
2019-01-30 10:53:00	33.213557	-97.14622	11.0
2019-01-30 10:53:00	33.213557	-97.14622	11.0
2019-01-30 10:53:00	33.213557	-97.14622	11.0
2019-01-30 10:53:00	33.213557	-97.14622	11.0
2019-01-30 10:53:00	33.213557	-97.146222	13.1
2019-01-30 10:53:00	33.213553000000005	-97.146218	13.1
2019-01-30 10:53:00	33.213545	-97.146162	13.1
2019-01-30 10:53:00	33.213565	-97.14609200000001	13.1
2019-01-30 10:53:00	33.213613	-97.14604200000001	13.1
2019-01-30 10:53:00	33.213618	-97.145877	13.1
2019-01-30 10:53:00	33.213617	-97.145682	13.1
2019-01-30 10:53:00	33.213607	-97.14548	13.1
2019-01-30 10:53:00	33.213598	-97.14527	13.1
2019-01-30 10:53:00	33.213587	-97.14506999999999	13.1
2019-01-30 10:53:00	33.213583	-97.144873	13.1
2019-01-30 10:53:00	33.213583	-97.14468000000001	13.1
2019-01-30 10:53:00	33.213577	-97.1445	12.4
2019-01-30 10:53:00	33.213558	-97.144363	12.4
2019-01-30 10:53:00	33.213483000000004	-97.144338	12.4
2019-01-30 10:53:00	33.213358	-97.144337	12.4
2019-01-30 10:53:00	33.213215000000005	-97.14434	12.4
2019-01-30 10:53:00	33.213048	-97.14434	12.4
2019-01-30 10:53:00	33.212897999999996	-97.144352	12.4
2019-01-30 10:53:00	33.212767	-97.144358	12.4
2019-01-30 10:53:00	33.212621999999996	-97.144382	12.4
2019-01-30 10:53:00	33.212437	-97.144405	12.4
2019-01-30 10:53:00	33.212315000000004	-97.144405	12.4
2019-01-30 10:53:00	33.212198	-97.144408	12.4
2019-01-30 10:53:00	33.212027	-97.144408	10.8
2019-01-30 10:53:00	33.211897	-97.14441	10.8
2019-01-30 10:53:00	33.211763	-97.144428	10.8
2019-01-30 10:53:00	33.211617	-97.14443	10.8
2019-01-30 10:53:00	33.211478	-97.144423	10.8
2019-01-30 10:53:00	33.211348	-97.144432	10.8
2019-01-30 10:53:00	33.211211999999996	-97.14443	10.8
2019-01-30 10:53:00	33.211071999999994	-97.14443299999999	10.8
2019-01-30 10:53:00	33.210935	-97.144432	10.8
2019-01-30 10:53:00	33.210805	-97.144437	10.8
2019-01-30 10:53:00	33.210695	-97.144438	10.8
2019-01-30 10:53:00	33.210595	-97.144437	10.8
2019-01-30 10:53:00	33.210478	-97.144452	7.9
2019-01-30 10:53:00	33.210368	-97.144483	7.9
2019-01-30 10:53:00	33.210285	-97.14448	7.9
2019-01-30 10:53:00	33.210198	-97.144487	7.9
2019-01-30 10:53:00	33.210097999999995	-97.1445	7.9
2019-01-30 10:53:00	33.209990000000005	-97.144503	7.9
2019-01-30 10:53:00	33.209885	-97.14451	7.9
2019-01-30 10:53:00	33.20978	-97.144518	7.9
2019-01-30 10:53:00	33.20966	-97.144518	7.9
2019-01-30 10:53:00	33.209557000000004	-97.14452	7.9
2019-01-30 10:53:00	33.209452	-97.144522	7.9
2019-01-30 10:53:00	33.20935	-97.144508	7.9
2019-01-30 10:53:00	33.209228	-97.14451	15.2
2019-01-30 10:53:00	33.209145	-97.144513	15.2
2019-01-30 10:53:00	33.209043	-97.144513	15.2
2019-01-30 10:53:00	33.208938	-97.144518	15.2
2019-01-30 10:53:00	33.208838	-97.144522	15.2
2019-01-30 10:53:00	33.208735	-97.144522	15.2
2019-01-30 10:53:00	33.208648	-97.144518	15.2
2019-01-30 10:53:00	33.208563	-97.144522	15.2
2019-01-30 10:53:00	33.208462	-97.144522	15.2
2019-01-30 10:53:00	33.208372	-97.144532	15.2
2019-01-30 10:53:00	33.208325	-97.144538	15.2
2019-01-30 10:53:00	33.20831	-97.14458499999999	15.2
2019-01-30 10:53:00	33.20831	-97.14461999999999	15.0
2019-01-30 10:53:00	33.208312	-97.144655	15.0
2019-01-30 10:53:00	33.208313000000004	-97.14465200000001	15.0
2019-01-30 10:53:00	33.208315	-97.144648	15.0
2019-01-30 10:53:00	33.208315	-97.144643	15.0
2019-01-30 10:53:00	33.208315	-97.14466	15.0
2019-01-30 10:53:00	33.20831	-97.144757	15.0
2019-01-30 10:53:00	33.208325	-97.144888	15.0
2019-01-30 10:53:00	33.208342	-97.145032	15.0
2019-01-30 10:53:00	33.208363	-97.14513199999999	15.0
2019-01-30 10:53:00	33.20831	-97.14523	15.0
2019-01-30 10:53:00	33.208208	-97.145323	14.3
2019-01-30 10:53:00	33.208218	-97.145462	14.3
2019-01-30 10:53:00	33.208247	-97.145635	14.3
2019-01-30 10:53:00	33.208268	-97.145803	14.3
2019-01-30 10:53:00	33.208263	-97.145953	14.3
2019-01-30 10:53:00	33.208253000000006	-97.146087	14.3
2019-01-30 10:53:00	33.208273	-97.14625	14.3
2019-01-30 10:53:00	33.2083	-97.146393	14.3
2019-01-30 10:53:00	33.2083	-97.146488	14.3
2019-01-30 10:53:00	33.208292	-97.146602	14.3
2019-01-30 10:53:00	33.208295	-97.14674699999999	14.3
2019-01-30 10:53:00	33.208285	-97.146877	14.3
2019-01-30 10:53:00	33.208278	-97.146968	14.9
2019-01-30 10:53:00	33.208267	-97.147038	14.9
2019-01-30 10:53:00	33.208265000000004	-97.147147	14.9
2019-01-30 10:53:00	33.208265000000004	-97.147257	14.9
2019-01-30 10:53:00	33.208262	-97.147368	14.9
2019-01-30 10:53:00	33.208278	-97.14747	14.9
2019-01-30 10:53:00	33.208293	-97.147582	14.9
2019-01-30 10:53:00	33.208293	-97.14769	14.9
2019-01-30 10:53:00	33.208292	-97.147788	14.9
2019-01-30 10:53:00	33.208292	-97.147873	14.9
2019-01-30 10:53:00	33.208285	-97.147995	14.9
2019-01-30 10:53:00	33.208282000000004	-97.148117	14.9
2019-01-30 10:53:00	33.208278	-97.148248	19.3
2019-01-30 10:53:00	33.208282000000004	-97.14835	19.3
2019-01-30 10:53:00	33.208259999999996	-97.148427	19.3
2019-01-30 10:53:00	33.20825	-97.14851800000001	19.3
2019-01-30 10:53:00	33.208258	-97.148637	19.3
2019-01-30 10:53:00	33.208255	-97.148748	19.3
2019-01-30 10:53:00	33.208259999999996	-97.14885699999999	19.3
2019-01-30 10:53:00	33.208267	-97.148987	19.3
2019-01-30 10:53:00	33.208263	-97.1491	19.3
2019-01-30 10:53:00	33.208258	-97.149218	19.3
2019-01-30 10:53:00	33.20825	-97.149345	19.3
2019-01-30 10:53:00	33.208252	-97.149498	19.3
2019-01-30 10:53:00	33.208252	-97.149625	16.8
2019-01-30 10:53:00	33.208247	-97.149713	16.8
2019-01-30 10:53:00	33.208248	-97.149838	16.8
2019-01-30 10:53:00	33.208253000000006	-97.14998299999999	16.8
2019-01-30 10:53:00	33.20825	-97.15015	16.8
2019-01-30 10:53:00	33.208252	-97.150262	16.8
2019-01-30 10:53:00	33.208252	-97.15037	16.8
2019-01-30 10:53:00	33.208258	-97.15049300000001	16.8
2019-01-30 10:53:00	33.208268	-97.150588	16.8
2019-01-30 10:53:00	33.208273	-97.15063	16.8
2019-01-30 10:53:00	33.20828	-97.150637	16.8
2019-01-30 10:53:00	33.20828	-97.150637	16.8
2019-01-30 10:53:00	33.20828	-97.15064	16.1
2019-01-30 10:53:00	33.20828	-97.15064	16.1
2019-01-30 10:53:00	33.20828	-97.15064	16.1
2019-01-30 10:53:00	33.20828	-97.150642	16.1
2019-01-30 10:53:00	33.208203000000005	-97.150723	16.1
2019-01-30 10:53:00	33.208242999999996	-97.150707	16.1
2019-01-30 10:53:00	33.20818	-97.15070300000001	16.1
2019-01-30 10:53:00	33.208135	-97.150805	16.1
2019-01-30 10:53:00	33.208034999999995	-97.15083299999999	16.1
2019-01-30 10:53:00	33.207892	-97.15084	16.1
2019-01-30 10:53:00	33.20775	-97.15084499999999	16.3
2019-01-30 10:53:00	33.20758	-97.15085699999999	16.3
2019-01-30 10:53:00	33.207417	-97.15087199999999	16.3
2019-01-30 10:53:00	33.207243	-97.150852	16.3
2019-01-30 10:53:00	33.207083000000004	-97.15087	16.3
2019-01-30 10:53:00	33.206959999999995	-97.150897	16.3
2019-01-30 10:53:00	33.20686	-97.15089300000001	16.3
2019-01-30 10:53:00	33.20684	-97.15092299999999	16.3
2019-01-30 10:53:00	33.206843	-97.150932	16.3
2019-01-30 10:53:00	33.206843	-97.15094	16.3
2019-01-30 10:53:00	33.206843	-97.15094	16.3
2019-01-30 10:53:00	33.206843	-97.15094	16.3
2019-01-30 10:53:00	33.206845	-97.150943	16.9
2019-01-30 10:53:00	33.206845	-97.150943	16.9
2019-01-30 10:53:00	33.206815	-97.150943	16.9
2019-01-30 10:53:00	33.206863	-97.15089	16.9
2019-01-30 10:53:00	33.206835	-97.150842	16.9
2019-01-30 10:53:00	33.206722	-97.150807	16.9
2019-01-30 10:53:00	33.206565000000005	-97.150802	16.9
2019-01-30 10:53:00	33.206396999999996	-97.1508	16.9
2019-01-30 10:53:00	33.206232	-97.15080999999999	16.9
2019-01-30 10:53:00	33.206052	-97.150818	18.6
2019-01-30 10:53:00	33.205887	-97.150823	18.6
2019-01-30 10:53:00	33.205721999999994	-97.150827	18.6
2019-01-30 10:53:00	33.205565	-97.15083	18.6
2019-01-30 10:53:00	33.20541	-97.15083299999999	18.6
2019-01-30 10:53:00	33.205257	-97.150835	18.6
2019-01-30 10:53:00	33.2051	-97.15084	18.6
2019-01-30 10:53:00	33.20495	-97.150837	18.6
2019-01-30 10:53:00	33.204803000000005	-97.150842	18.6
2019-01-30 10:53:00	33.204662	-97.15084499999999	18.6
2019-01-30 10:53:00	33.204535	-97.150858	18.6
2019-01-30 10:53:00	33.204427	-97.150865	18.6
2019-01-30 10:53:00	33.204817	-97.152235	16.5
2019-01-30 10:53:00	33.204863	-97.152342	16.5
2019-01-30 10:53:00	33.204912	-97.15244799999999	16.5
2019-01-30 10:53:00	33.204958000000005	-97.15255	16.5
2019-01-30 10:53:00	33.205003000000005	-97.15265699999999	16.5
2019-01-30 10:53:00	33.20505	-97.152757	16.5
2019-01-30 10:53:00	33.205127000000005	-97.15281999999999	16.5
2019-01-30 10:53:00	33.205213	-97.15285300000001	16.5
2019-01-30 10:53:00	33.205317	-97.15285	16.5
2019-01-30 10:53:00	33.205442	-97.15285	16.5
2019-01-30 10:53:00	33.205558	-97.15285300000001	16.5
2019-01-30 10:53:00	33.20568	-97.152855	16.5
2019-01-30 10:53:00	33.205805	-97.15288199999999	17.4
2019-01-30 10:53:00	33.20593	-97.152907	17.4
2019-01-30 10:53:00	33.206055	-97.15294300000001	17.4
2019-01-30 10:53:00	33.206154999999995	-97.152988	17.4
2019-01-30 10:53:00	33.206245	-97.15304300000001	17.4
2019-01-30 10:53:00	33.206337	-97.153115	17.4
2019-01-30 10:53:00	33.206396999999996	-97.153215	17.4
2019-01-30 10:53:00	33.206445	-97.153327	17.4
2019-01-30 10:53:00	33.206503000000005	-97.153453	17.4
2019-01-30 10:53:00	33.206588	-97.153612	17.4
2019-01-30 10:53:00	33.206677	-97.153762	17.4
2019-01-30 10:53:00	33.206758	-97.153903	17.4
2019-01-30 10:53:00	33.208447	-97.155043	16.9
2019-01-30 10:53:00	33.208587	-97.15503299999999	16.9
2019-01-30 10:53:00	33.208721999999995	-97.155023	16.9
2019-01-30 10:53:00	33.208857	-97.155023	16.9
2019-01-30 10:53:00	33.208991999999995	-97.155017	16.9
2019-01-30 10:53:00	33.209125	-97.155018	16.9
2019-01-30 10:53:00	33.209237	-97.15502	16.9
2019-01-30 10:53:00	33.209309999999995	-97.155005	16.9
2019-01-30 10:53:00	33.209307	-97.155005	16.9
2019-01-30 10:53:00	33.209307	-97.155005	16.9
2019-01-30 10:53:00	33.209312	-97.15499799999999	16.9
2019-01-30 10:53:00	33.209385	-97.155002	16.9
2019-01-30 10:53:00	33.212407	-97.15299499999999	16.6
2019-01-30 10:53:00	33.212523	-97.15299	16.6
2019-01-30 10:53:00	33.212587	-97.152988	16.6
2019-01-30 10:53:00	33.212592	-97.152987	16.6
2019-01-30 10:53:00	33.212592	-97.152987	16.6
2019-01-30 10:53:00	33.212596999999995	-97.152985	16.6
2019-01-30 10:53:00	33.212637	-97.152948	16.6
2019-01-30 10:53:00	33.212621999999996	-97.15286	16.6
2019-01-30 10:53:00	33.212598	-97.152737	16.6
2019-01-30 10:53:00	33.212602000000004	-97.152615	16.6
2019-01-30 10:53:00	33.212617	-97.152498	16.6
2019-01-30 10:53:00	33.21261	-97.15235200000001	16.6
2019-01-30 10:53:00	33.21262	-97.15221700000001	15.8
2019-01-30 10:53:00	33.21262	-97.1521	15.8
2019-01-30 10:53:00	33.212617	-97.15199	15.8
2019-01-30 10:53:00	33.212632	-97.151865	15.8
2019-01-30 10:53:00	33.212658000000005	-97.15172700000001	15.8
2019-01-30 10:53:00	33.212685	-97.15159799999999	15.8
2019-01-30 10:53:00	33.212666999999996	-97.151483	15.8
2019-01-30 10:53:00	33.212655	-97.151328	15.8
2019-01-30 10:53:00	33.21266	-97.151157	15.8
2019-01-30 10:53:00	33.212666999999996	-97.15103	15.8
2019-01-30 10:53:00	33.212653	-97.150898	15.8
2019-01-30 10:53:00	33.212647	-97.15071800000001	15.8
2019-01-30 10:53:00	33.21262	-97.150552	16.5
2019-01-30 10:53:00	33.212615	-97.150377	16.5
2019-01-30 10:53:00	33.212625	-97.1502	16.5
2019-01-30 10:53:00	33.21263	-97.150052	16.5
2019-01-30 10:53:00	33.21261	-97.149907	16.5
2019-01-30 10:53:00	33.212637	-97.149752	16.5
2019-01-30 10:53:00	33.212655	-97.149627	16.5
2019-01-30 10:53:00	33.212702	-97.14947	16.5
2019-01-30 10:53:00	33.212705	-97.149338	16.5
2019-01-30 10:53:00	33.212707	-97.14922	16.5
2019-01-30 10:53:00	33.212717	-97.149055	16.5
2019-01-30 10:53:00	33.212708	-97.14888499999999	16.5
2019-01-30 11:53:00	33.212707	-97.14874	15.9
2019-01-30 11:53:00	33.212675	-97.148595	15.9
2019-01-30 11:53:00	33.212695000000004	-97.14846800000001	15.9
2019-01-30 11:53:00	33.212692	-97.148337	15.9
2019-01-30 11:53:00	33.212715	-97.148188	15.9
2019-01-30 11:53:00	33.212715	-97.148027	15.9
2019-01-30 11:53:00	33.212652	-97.147858	15.9
2019-01-30 11:53:00	33.212502	-97.147725	15.9
2019-01-30 11:53:00	33.212392	-97.14761800000001	15.9
2019-01-30 11:53:00	33.212315000000004	-97.147532	15.9
2019-01-30 11:53:00	33.21229	-97.14751700000001	15.9
2019-01-30 11:53:00	33.21229	-97.147515	15.9
2019-01-30 11:53:00	33.212283	-97.1475	15.7
2019-01-30 11:53:00	33.212235	-97.14744499999999	15.7
2019-01-30 11:53:00	33.212171999999995	-97.14734200000001	15.7
2019-01-30 11:53:00	33.212088	-97.14721800000001	15.7
2019-01-30 11:53:00	33.21199	-97.14710500000001	15.7
2019-01-30 11:53:00	33.211890000000004	-97.14698299999999	15.7
2019-01-30 11:53:00	33.211763	-97.146938	15.7
2019-01-30 11:53:00	33.211653000000005	-97.146953	15.7
2019-01-30 11:53:00	33.211568	-97.14695999999999	15.7
2019-01-30 11:53:00	33.211477	-97.147042	15.7
2019-01-30 11:53:00	33.211482000000004	-97.14715799999999	15.7
2019-01-30 11:53:00	33.211538	-97.147285	15.7
2019-01-30 11:53:00	33.211566999999995	-97.147413	18.7
2019-01-30 11:53:00	33.211558000000004	-97.147533	18.7
2019-01-30 11:53:00	33.21156	-97.147622	18.7
2019-01-30 11:53:00	33.21156	-97.147622	18.7
2019-01-30 11:53:00	33.21156	-97.147622	18.7
2019-01-30 11:53:00	33.21156	-97.147623	18.7
2019-01-30 11:53:00	33.21156	-97.147623	18.7
2019-01-30 11:53:00	33.21156	-97.147623	18.7
2019-01-30 11:53:00	33.21156	-97.147623	18.7
2019-01-30 11:53:00	33.21156	-97.14763	18.7
2019-01-30 11:53:00	33.211568	-97.14765200000001	18.7
2019-01-30 11:53:00	33.21158	-97.14771999999999	18.7
2019-01-30 11:53:00	33.211603000000004	-97.147812	18.4
2019-01-30 11:53:00	33.211588	-97.14795	18.4
2019-01-30 11:53:00	33.211566999999995	-97.148077	18.4
2019-01-30 11:53:00	33.211504999999995	-97.148125	18.4
2019-01-30 11:53:00	33.211434999999994	-97.14806800000001	18.4
2019-01-30 11:53:00	33.211355	-97.14799000000001	18.4
2019-01-30 11:53:00	33.211263	-97.14799000000001	18.4
2019-01-30 11:53:00	33.211207	-97.148002	18.4
2019-01-30 11:53:00	33.211153	-97.148028	18.4
2019-01-30 11:53:00	33.211147	-97.14800799999999	18.4
2019-01-30 11:53:00	33.211183	-97.147995	18.4
2019-01-30 11:53:00	33.211255	-97.147927	18.4
2019-01-30 11:53:00	33.21137	-97.147807	15.4
2019-01-30 11:53:00	33.211477	-97.147707	15.4
2019-01-30 11:53:00	33.211608	-97.147575	15.4
2019-01-30 11:53:00	33.211615	-97.147372	15.4
2019-01-30 11:53:00	33.21156	-97.147182	15.4
2019-01-30 11:53:00	33.211484999999996	-97.14696500000001	15.4
2019-01-30 11:53:00	33.211448	-97.14675799999999	15.4
2019-01-30 11:53:00	33.211362	-97.14653299999999	15.4
2019-01-30 11:53:00	33.211273	-97.14636	15.4
2019-01-30 11:53:00	33.211145	-97.146327	15.4
2019-01-30 11:53:00	33.211	-97.146343	15.4
2019-01-30 11:53:00	33.21085	-97.146395	15.4
2019-01-30 11:53:00	33.210705	-97.146395	14.7
2019-01-30 11:53:00	33.210570000000004	-97.14636800000001	14.7
2019-01-30 11:53:00	33.210467	-97.146323	14.7
2019-01-30 11:53:00	33.210342	-97.14635	14.7
2019-01-30 11:53:00	33.210283000000004	-97.146355	14.7
2019-01-30 11:53:00	33.210287	-97.146353	14.7
2019-01-30 11:53:00	33.210287	-97.146357	14.7
2019-01-30 11:53:00	33.210287	-97.146357	14.7
2019-01-30 11:53:00	33.210283000000004	-97.146357	14.7
2019-01-30 11:53:00	33.210243	-97.146348	14.7
2019-01-30 11:53:00	33.210157	-97.14634000000001	14.7
2019-01-30 11:53:00	33.210023	-97.146275	14.7
2019-01-30 11:53:00	33.209407	-97.14668	16.4
2019-01-30 11:53:00	33.209405	-97.146817	16.4
2019-01-30 11:53:00	33.209427000000005	-97.14699300000001	16.4
2019-01-30 11:53:00	33.209398	-97.147118	16.4
2019-01-30 11:53:00	33.209379999999996	-97.147255	16.4
2019-01-30 11:53:00	33.209367	-97.147375	16.4
2019-01-30 11:53:00	33.209368	-97.147497	16.4
2019-01-30 11:53:00	33.209357000000004	-97.147607	16.4
2019-01-30 11:53:00	33.209340000000005	-97.147705	16.4
2019-01-30 11:53:00	33.20933	-97.147825	16.4
2019-01-30 11:53:00	33.209333	-97.147968	16.4
2019-01-30 11:53:00	33.209334999999996	-97.148117	16.4
2019-01-30 11:53:00	33.209340000000005	-97.148253	14.6
2019-01-30 11:53:00	33.209338	-97.148375	14.6
2019-01-30 11:53:00	33.209340000000005	-97.1485	14.6
2019-01-30 11:53:00	33.209371999999995	-97.1486	14.6
2019-01-30 11:53:00	33.209387	-97.14869499999999	14.6
2019-01-30 11:53:00	33.209402000000004	-97.14874300000001	14.6
2019-01-30 11:53:00	33.209407	-97.148748	14.6
2019-01-30 11:53:00	33.209407	-97.14875	14.6
2019-01-30 11:53:00	33.209413	-97.148812	14.6
2019-01-30 11:53:00	33.2094	-97.148888	14.6
2019-01-30 11:53:00	33.2094	-97.148987	14.6
2019-01-30 11:53:00	33.209392	-97.14911	14.6
2019-01-30 11:53:00	33.20939	-97.149233	14.2
2019-01-30 11:53:00	33.209393	-97.149365	14.2
2019-01-30 11:53:00	33.209396999999996	-97.14949	14.2
2019-01-30 11:53:00	33.209402000000004	-97.149622	14.2
2019-01-30 11:53:00	33.209402000000004	-97.149748	14.2
2019-01-30 11:53:00	33.2094	-97.14986999999999	14.2
2019-01-30 11:53:00	33.2094	-97.15000500000001	14.2
2019-01-30 11:53:00	33.209402000000004	-97.150142	14.2
2019-01-30 11:53:00	33.209413	-97.15026800000001	14.2
2019-01-30 11:53:00	33.209416999999995	-97.15039499999999	14.2
2019-01-30 11:53:00	33.209427000000005	-97.15052299999999	14.2
2019-01-30 11:53:00	33.20945	-97.150628	14.2
2019-01-30 11:53:00	33.209505	-97.150637	13.1
2019-01-30 11:53:00	33.209522	-97.150667	13.1
2019-01-30 11:53:00	33.209562	-97.150672	13.1
2019-01-30 11:53:00	33.209613	-97.150662	13.1
2019-01-30 11:53:00	33.209702	-97.150663	13.1
2019-01-30 11:53:00	33.209790000000005	-97.150663	13.1
2019-01-30 11:53:00	33.209891999999996	-97.150662	13.1
2019-01-30 11:53:00	33.209990000000005	-97.15065200000001	13.1
2019-01-30 11:53:00	33.210093	-97.15065799999999	13.1
2019-01-30 11:53:00	33.21018	-97.15065200000001	13.1
2019-01-30 11:53:00	33.210267	-97.150643	13.1
2019-01-30 11:53:00	33.210368	-97.150648	13.1
2019-01-30 11:53:00	33.210453	-97.150653	13.0
2019-01-30 11:53:00	33.210518	-97.15065	13.0
2019-01-30 11:53:00	33.210602	-97.150657	13.0
2019-01-30 11:53:00	33.21069	-97.150667	13.0
2019-01-30 11:53:00	33.210795000000005	-97.150667	13.0
2019-01-30 11:53:00	33.2109	-97.15065	13.0
2019-01-30 11:53:00	33.211038	-97.150653	13.0
2019-01-30 11:53:00	33.211172	-97.15065	13.0
2019-01-30 11:53:00	33.211317	-97.150637	13.0
2019-01-30 11:53:00	33.211488	-97.15063	13.0
2019-01-30 11:53:00	33.211667	-97.150622	13.0
2019-01-30 11:53:00	33.211838	-97.1506	13.0
2019-01-30 11:53:00	33.212022999999995	-97.150592	11.1
2019-01-30 11:53:00	33.212196999999996	-97.150603	11.1
2019-01-30 11:53:00	33.212346999999994	-97.150612	11.1
2019-01-30 11:53:00	33.212492	-97.150603	11.1
2019-01-30 11:53:00	33.21262	-97.150603	11.1
2019-01-30 11:53:00	33.212742999999996	-97.15060799999999	11.1
2019-01-30 11:53:00	33.212857	-97.150602	11.1
2019-01-30 11:53:00	33.212962	-97.150583	11.1
2019-01-30 11:53:00	33.21307	-97.150582	11.1
2019-01-30 11:53:00	33.213192	-97.150577	11.1
2019-01-30 11:53:00	33.21332	-97.150577	11.1
2019-01-30 11:53:00	33.213475	-97.150577	11.1
2019-01-30 11:53:00	33.213607	-97.150575	11.3
2019-01-30 11:53:00	33.213715	-97.1506	11.3
2019-01-30 11:53:00	33.213743	-97.150715	11.3
2019-01-30 11:53:00	33.213786999999996	-97.150798	11.3
2019-01-30 11:53:00	33.213855	-97.15087700000001	11.3
2019-01-30 11:53:00	33.213871999999995	-97.150897	11.3
2019-01-30 11:53:00	33.213882	-97.150897	11.3
2019-01-30 11:53:00	33.213887	-97.150898	11.3
2019-01-30 11:53:00	33.213895	-97.150903	11.3
2019-01-30 11:53:00	33.213912	-97.150912	11.3
2019-01-30 11:53:00	33.213916999999995	-97.150913	11.3
2019-01-30 11:53:00	33.21392	-97.150917	11.3
2019-01-30 11:53:00	33.21392	-97.150917	11.2
2019-01-30 11:53:00	33.21392	-97.150917	11.2
2019-01-30 11:53:00	33.213922	-97.150917	11.2
2019-01-30 11:53:00	33.213925	-97.150918	11.2
2019-01-30 11:53:00	33.213922	-97.150922	11.2
2019-01-30 11:53:00	33.21392	-97.15092299999999	11.2
2019-01-30 11:53:00	33.21392	-97.15092299999999	11.2
2019-01-30 11:53:00	33.21392	-97.15092299999999	11.2
2019-01-30 11:53:00	33.21392	-97.15092299999999	11.2
2019-01-30 11:53:00	33.21392	-97.15092299999999	11.2
2019-01-30 11:53:00	33.213927000000005	-97.15093	11.2
2019-01-30 11:53:00	33.213952	-97.150947	11.2
