# Supplementary material for: Monitoring, Mapping, and Modeling Spatial–Temporal Patterns of PM2.5 for Improved Understanding of Air Pollution Dynamics Using Portable Sensing Technologies
Source: Int J Environ Res Public Health. 2020 Jul 8;17(14):4914. doi: 10.3390/ijerph17144914 (PMC7400490; doi:10.3390/ijerph17144914)
Supplement: Supplementary file 1 [file ijerph-17-04914-s001.zip › Supplementary File 1/2019_1_30_1900_run.csv]

Timestamp	Latitude	Longitude	PM2.5
2019-01-30 18:53:00	33.20975	-97.144483	30.6
2019-01-30 18:53:00	33.209583	-97.144483	30.6
2019-01-30 18:53:00	33.209445	-97.144483	30.6
2019-01-30 18:53:00	33.209322	-97.144483	30.6
2019-01-30 18:53:00	33.20921	-97.14449499999999	30.6
2019-01-30 18:53:00	33.20912	-97.144483	30.6
2019-01-30 18:53:00	33.208983	-97.144482	30.6
2019-01-30 18:53:00	33.208857	-97.144482	30.6
2019-01-30 18:53:00	33.208737	-97.144483	30.6
2019-01-30 18:53:00	33.208628000000004	-97.14448	30.6
2019-01-30 18:53:00	33.208527000000004	-97.144482	30.6
2019-01-30 18:53:00	33.208427	-97.144488	30.6
2019-01-30 18:53:00	33.208338	-97.144483	28.6
2019-01-30 18:53:00	33.208262	-97.14449	28.6
2019-01-30 18:53:00	33.208232	-97.144603	28.6
2019-01-30 18:53:00	33.208238	-97.14478299999999	28.6
2019-01-30 18:53:00	33.20825	-97.144963	28.6
2019-01-30 18:53:00	33.208277	-97.145158	28.6
2019-01-30 18:53:00	33.208288	-97.145338	28.6
2019-01-30 18:53:00	33.208288	-97.14550200000001	28.6
2019-01-30 18:53:00	33.208283	-97.14563000000001	28.6
2019-01-30 18:53:00	33.208277	-97.14574300000001	28.6
2019-01-30 18:53:00	33.208298	-97.14591300000001	28.6
2019-01-30 18:53:00	33.208321999999995	-97.146108	28.6
2019-01-30 18:53:00	33.208303	-97.146373	28.9
2019-01-30 18:53:00	33.208303	-97.146557	28.9
2019-01-30 18:53:00	33.208304999999996	-97.14669	28.9
2019-01-30 18:53:00	33.2083	-97.146843	28.9
2019-01-30 18:53:00	33.208296999999995	-97.14697	28.9
2019-01-30 18:53:00	33.208298	-97.147123	28.9
2019-01-30 18:53:00	33.208303	-97.147273	28.9
2019-01-30 18:53:00	33.208304999999996	-97.147428	28.9
2019-01-30 18:53:00	33.208308	-97.147542	28.9
2019-01-30 18:53:00	33.208298	-97.147677	28.9
2019-01-30 18:53:00	33.2083	-97.147825	28.9
2019-01-30 18:53:00	33.20833	-97.147993	28.9
2019-01-30 18:53:00	33.208338	-97.148177	33.3
2019-01-30 18:53:00	33.20833	-97.14835	33.3
2019-01-30 18:53:00	33.20832	-97.148475	33.3
2019-01-30 18:53:00	33.208338	-97.148628	33.3
2019-01-30 18:53:00	33.20835	-97.14877	33.3
2019-01-30 18:53:00	33.208328	-97.148912	33.3
2019-01-30 18:53:00	33.20832	-97.149035	33.3
2019-01-30 18:53:00	33.20832	-97.149118	33.3
2019-01-30 18:53:00	33.208315	-97.14921700000001	33.3
2019-01-30 18:53:00	33.208312	-97.14935	33.3
2019-01-30 18:53:00	33.208295	-97.149447	33.3
2019-01-30 18:53:00	33.208292	-97.149537	33.3
2019-01-30 18:53:00	33.208290000000005	-97.149625	33.8
2019-01-30 18:53:00	33.208296999999995	-97.149713	33.8
2019-01-30 18:53:00	33.208304999999996	-97.149773	33.8
2019-01-30 18:53:00	33.208303	-97.14985300000001	33.8
2019-01-30 18:53:00	33.208295	-97.14997	33.8
2019-01-30 18:53:00	33.208290000000005	-97.15012	33.8
2019-01-30 18:53:00	33.208278	-97.150215	33.8
2019-01-30 18:53:00	33.208293	-97.150275	33.8
2019-01-30 18:53:00	33.208298	-97.15029	33.8
2019-01-30 18:53:00	33.2083	-97.15031	33.8
2019-01-30 18:53:00	33.208303	-97.150313	33.8
2019-01-30 18:53:00	33.208303	-97.150313	33.8
2019-01-30 18:53:00	33.208307	-97.150313	31.0
2019-01-30 18:53:00	33.208304999999996	-97.150313	31.0
2019-01-30 18:53:00	33.208303	-97.150317	31.0
2019-01-30 18:53:00	33.208293	-97.150347	31.0
2019-01-30 18:53:00	33.208282000000004	-97.15037	31.0
2019-01-30 18:53:00	33.208252	-97.150452	31.0
2019-01-30 18:53:00	33.208228000000005	-97.150607	31.0
2019-01-30 18:53:00	33.208188	-97.150743	31.0
2019-01-30 18:53:00	33.208082	-97.15079300000001	31.0
2019-01-30 18:53:00	33.207937	-97.150812	31.0
2019-01-30 18:53:00	33.207775	-97.15082199999999	31.0
2019-01-30 18:53:00	33.2076	-97.150823	31.0
2019-01-30 18:53:00	33.207405	-97.15082	32.1
2019-01-30 18:53:00	33.207197	-97.15082199999999	32.1
2019-01-30 18:53:00	33.206993	-97.150847	32.1
2019-01-30 18:53:00	33.20688	-97.15087	32.1
2019-01-30 18:53:00	33.206863	-97.150875	32.1
2019-01-30 18:53:00	33.206835	-97.15098	32.1
2019-01-30 18:53:00	33.20685	-97.151187	32.1
2019-01-30 18:53:00	33.20686	-97.151412	32.1
2019-01-30 18:53:00	33.206865	-97.15163299999999	32.1
2019-01-30 18:53:00	33.20686	-97.151827	32.1
2019-01-30 18:53:00	33.206853	-97.15203000000001	32.1
2019-01-30 18:53:00	33.206855	-97.152242	32.1
2019-01-30 18:53:00	33.206853	-97.15244	29.6
2019-01-30 18:53:00	33.20686	-97.15264499999999	29.6
2019-01-30 18:53:00	33.20686	-97.152835	29.6
2019-01-30 18:53:00	33.20686	-97.153018	29.6
2019-01-30 18:53:00	33.206845	-97.153177	29.6
2019-01-30 18:53:00	33.206804999999996	-97.153323	29.6
2019-01-30 18:53:00	33.20675	-97.15344499999999	29.6
2019-01-30 18:53:00	33.206675	-97.15355799999999	29.6
2019-01-30 18:53:00	33.206632	-97.153642	29.6
2019-01-30 18:53:00	33.206688	-97.15374200000001	29.6
2019-01-30 18:53:00	33.206757	-97.153858	29.6
2019-01-30 18:53:00	33.206835	-97.153998	29.6
2019-01-30 18:53:00	33.206932	-97.154158	27.3
2019-01-30 18:53:00	33.207029999999996	-97.154328	27.3
2019-01-30 18:53:00	33.207142	-97.15453000000001	27.3
2019-01-30 18:53:00	33.20728	-97.154697	27.3
2019-01-30 18:53:00	33.207467	-97.15486	27.3
2019-01-30 18:53:00	33.207682	-97.15496	27.3
2019-01-30 18:53:00	33.20789	-97.154993	27.3
2019-01-30 18:53:00	33.208085	-97.15501	27.3
2019-01-30 18:53:00	33.208277	-97.155027	27.3
2019-01-30 18:53:00	33.20845	-97.155023	27.3
2019-01-30 18:53:00	33.208602	-97.155018	27.3
2019-01-30 18:53:00	33.208757	-97.15502	27.3
2019-01-30 18:53:00	33.208917	-97.15501	31.0
2019-01-30 18:53:00	33.20908	-97.15501	31.0
2019-01-30 18:53:00	33.209237	-97.155005	31.0
2019-01-30 18:53:00	33.209365000000005	-97.155	31.0
2019-01-30 18:53:00	33.209518	-97.155007	31.0
2019-01-30 18:53:00	33.209668	-97.155007	31.0
2019-01-30 18:53:00	33.209835	-97.155002	31.0
2019-01-30 18:53:00	33.21002	-97.154993	31.0
2019-01-30 18:53:00	33.210203	-97.154995	31.0
2019-01-30 18:53:00	33.210383	-97.15499	31.0
2019-01-30 18:53:00	33.210570000000004	-97.154988	31.0
2019-01-30 18:53:00	33.210745	-97.15499	31.0
2019-01-30 18:53:00	33.210903	-97.154995	33.5
2019-01-30 18:53:00	33.211062	-97.15499	33.5
2019-01-30 18:53:00	33.211223	-97.154988	33.5
2019-01-30 18:53:00	33.211368	-97.154987	33.5
2019-01-30 18:53:00	33.211452	-97.15495	33.5
2019-01-30 18:53:00	33.211455	-97.15484000000001	33.5
2019-01-30 18:53:00	33.21145	-97.154588	33.5
2019-01-30 18:53:00	33.21145	-97.154427	33.5
2019-01-30 18:53:00	33.211448	-97.15421500000001	33.5
2019-01-30 18:53:00	33.211447	-97.154077	33.5
2019-01-30 18:53:00	33.21144	-97.153915	33.5
2019-01-30 18:53:00	33.211437	-97.153777	33.5
2019-01-30 18:53:00	33.211443	-97.15361800000001	32.9
2019-01-30 18:53:00	33.211463	-97.15350500000001	32.9
2019-01-30 18:53:00	33.211527000000004	-97.153377	32.9
2019-01-30 18:53:00	33.211555	-97.153225	32.9
2019-01-30 18:53:00	33.211566999999995	-97.153082	32.9
2019-01-30 18:53:00	33.211627	-97.152973	32.9
2019-01-30 18:53:00	33.211748	-97.152923	32.9
2019-01-30 18:53:00	33.211825	-97.152897	32.9
2019-01-30 18:53:00	33.211890000000004	-97.152883	32.9
2019-01-30 18:53:00	33.21196	-97.152875	32.9
2019-01-30 18:53:00	33.212022	-97.152885	32.9
2019-01-30 18:53:00	33.212092999999996	-97.152877	32.9
2019-01-30 19:53:00	33.21217	-97.152877	35.4
2019-01-30 19:53:00	33.212253000000004	-97.152877	35.4
2019-01-30 19:53:00	33.212286999999996	-97.152867	35.4
2019-01-30 19:53:00	33.212293	-97.15286800000001	35.4
2019-01-30 19:53:00	33.212343	-97.152872	35.4
2019-01-30 19:53:00	33.212437	-97.152863	35.4
2019-01-30 19:53:00	33.212540000000004	-97.152855	35.4
2019-01-30 19:53:00	33.21264	-97.152803	35.4
2019-01-30 19:53:00	33.212657	-97.152663	35.4
2019-01-30 19:53:00	33.212652	-97.152513	35.4
2019-01-30 19:53:00	33.212643	-97.152372	35.4
2019-01-30 19:53:00	33.212628	-97.152233	35.4
2019-01-30 19:53:00	33.212632	-97.152105	34.2
2019-01-30 19:53:00	33.212635	-97.15194699999999	34.2
2019-01-30 19:53:00	33.212632	-97.15180500000001	34.2
2019-01-30 19:53:00	33.212635	-97.15165	34.2
2019-01-30 19:53:00	33.21263	-97.151522	34.2
2019-01-30 19:53:00	33.212617	-97.151382	34.2
2019-01-30 19:53:00	33.212617	-97.15124	34.2
2019-01-30 19:53:00	33.212608	-97.151115	34.2
2019-01-30 19:53:00	33.212613	-97.151002	34.2
2019-01-30 19:53:00	33.212595	-97.15089300000001	34.2
2019-01-30 19:53:00	33.212596999999995	-97.15082	34.2
2019-01-30 19:53:00	33.212604999999996	-97.150638	34.2
2019-01-30 19:53:00	33.212604999999996	-97.150373	30.9
2019-01-30 19:53:00	33.21263	-97.150062	30.9
2019-01-30 19:53:00	33.212637	-97.14970799999999	30.9
2019-01-30 19:53:00	33.21261	-97.149412	30.9
2019-01-30 19:53:00	33.212534999999995	-97.149237	30.9
2019-01-30 19:53:00	33.212527	-97.149075	30.9
2019-01-30 19:53:00	33.212538	-97.148915	30.9
2019-01-30 19:53:00	33.212542	-97.148763	30.9
2019-01-30 19:53:00	33.21255	-97.14858199999999	30.9
2019-01-30 19:53:00	33.212672999999995	-97.148527	30.9
2019-01-30 19:53:00	33.212818	-97.14850799999999	30.9
2019-01-30 19:53:00	33.212920000000004	-97.148475	30.9
2019-01-30 19:53:00	33.212885	-97.14840799999999	31.0
2019-01-30 19:53:00	33.212782000000004	-97.14837	31.0
2019-01-30 19:53:00	33.212707	-97.14829499999999	31.0
2019-01-30 19:53:00	33.2127	-97.14814	31.0
2019-01-30 19:53:00	33.212702	-97.14796700000001	31.0
2019-01-30 19:53:00	33.212707	-97.147787	31.0
2019-01-30 19:53:00	33.212708	-97.147578	31.0
2019-01-30 19:53:00	33.212697	-97.147403	31.0
2019-01-30 19:53:00	33.212697	-97.147223	31.0
2019-01-30 19:53:00	33.212672	-97.14704300000001	31.0
2019-01-30 19:53:00	33.212565000000005	-97.146987	31.0
2019-01-30 19:53:00	33.21246	-97.147003	31.0
2019-01-30 19:53:00	33.212295000000005	-97.14700699999999	29.5
2019-01-30 19:53:00	33.212142	-97.14700699999999	29.5
2019-01-30 19:53:00	33.212002000000005	-97.147008	29.5
2019-01-30 19:53:00	33.211833	-97.147003	29.5
2019-01-30 19:53:00	33.211723	-97.14698299999999	29.5
2019-01-30 19:53:00	33.211675	-97.146902	29.5
2019-01-30 19:53:00	33.211682	-97.146738	29.5
2019-01-30 19:53:00	33.211628000000005	-97.14656	29.5
2019-01-30 19:53:00	33.211548	-97.14638000000001	29.5
2019-01-30 19:53:00	33.21141	-97.146357	29.5
2019-01-30 19:53:00	33.211275	-97.14636800000001	29.5
2019-01-30 19:53:00	33.211132	-97.14636800000001	29.5
2019-01-30 19:53:00	33.210975	-97.146385	30.1
2019-01-30 19:53:00	33.210827	-97.146387	30.1
2019-01-30 19:53:00	33.210683	-97.146387	30.1
2019-01-30 19:53:00	33.210562	-97.14635200000001	30.1
2019-01-30 19:53:00	33.210437	-97.146333	30.1
2019-01-30 19:53:00	33.210322	-97.14635200000001	30.1
2019-01-30 19:53:00	33.210178000000006	-97.146322	30.1
2019-01-30 19:53:00	33.210017	-97.14626700000001	30.1
2019-01-30 19:53:00	33.209863	-97.146243	30.1
2019-01-30 19:53:00	33.209703000000005	-97.146297	30.1
2019-01-30 19:53:00	33.209571999999994	-97.14636800000001	30.1
2019-01-30 19:53:00	33.209485	-97.146412	30.1
2019-01-30 19:53:00	33.209427000000005	-97.146475	33.2
2019-01-30 19:53:00	33.20943	-97.14661	33.2
2019-01-30 19:53:00	33.209416999999995	-97.14675799999999	33.2
2019-01-30 19:53:00	33.209402000000004	-97.146957	33.2
2019-01-30 19:53:00	33.20939	-97.147163	33.2
2019-01-30 19:53:00	33.209407	-97.147363	33.2
2019-01-30 19:53:00	33.209402000000004	-97.147548	33.2
2019-01-30 19:53:00	33.20941	-97.147737	33.2
2019-01-30 19:53:00	33.209416999999995	-97.147938	33.2
2019-01-30 19:53:00	33.209416999999995	-97.148092	33.2
2019-01-30 19:53:00	33.2095	-97.148138	33.2
2019-01-30 19:53:00	33.209648	-97.148128	33.2
2019-01-30 19:53:00	33.209804999999996	-97.148128	31.1
2019-01-30 19:53:00	33.209952	-97.14813000000001	31.1
2019-01-30 19:53:00	33.210053	-97.148178	31.1
2019-01-30 19:53:00	33.21007	-97.14829	31.1
2019-01-30 19:53:00	33.210125	-97.148333	31.1
2019-01-30 19:53:00	33.210202	-97.148328	31.1
2019-01-30 19:53:00	33.210273	-97.148337	31.1
2019-01-30 19:53:00	33.210345000000004	-97.148332	31.1
2019-01-30 19:53:00	33.210432	-97.148337	31.1
2019-01-30 19:53:00	33.210525	-97.148337	31.1
2019-01-30 19:53:00	33.210623	-97.148333	31.1
2019-01-30 19:53:00	33.21072	-97.14834	31.1
2019-01-30 19:53:00	33.210807	-97.14834	32.0
2019-01-30 19:53:00	33.21087	-97.14830699999999	32.0
2019-01-30 19:53:00	33.210885	-97.148195	32.0
2019-01-30 19:53:00	33.210941999999996	-97.14805	32.0
2019-01-30 19:53:00	33.211032	-97.147975	32.0
2019-01-30 19:53:00	33.211177	-97.147922	32.0
2019-01-30 19:53:00	33.211346999999996	-97.147915	32.0
2019-01-30 19:53:00	33.211462	-97.148032	32.0
2019-01-30 19:53:00	33.211545	-97.148155	32.0
2019-01-30 19:53:00	33.21163	-97.14829499999999	32.0
2019-01-30 19:53:00	33.211705	-97.148397	32.0
2019-01-30 19:53:00	33.211853000000005	-97.148445	32.0
2019-01-30 19:53:00	33.212007	-97.148457	31.7
2019-01-30 19:53:00	33.21218	-97.148403	31.7
2019-01-30 19:53:00	33.212379999999996	-97.148335	31.7
2019-01-30 19:53:00	33.212615	-97.14827700000001	31.7
2019-01-30 19:53:00	33.212815	-97.148353	31.7
2019-01-30 19:53:00	33.21295	-97.14843	31.7
2019-01-30 19:53:00	33.213055	-97.148487	31.7
2019-01-30 19:53:00	33.213188	-97.14850799999999	31.7
2019-01-30 19:53:00	33.213343	-97.14850799999999	31.7
2019-01-30 19:53:00	33.21344000000001	-97.14858000000001	31.7
2019-01-30 19:53:00	33.213398	-97.14867199999999	31.7
2019-01-30 19:53:00	33.213221999999995	-97.148668	31.7
2019-01-30 19:53:00	33.212992	-97.14859	33.3
2019-01-30 19:53:00	33.2128	-97.148588	33.3
2019-01-30 19:53:00	33.212757	-97.14868299999999	33.3
2019-01-30 19:53:00	33.212762	-97.148848	33.3
2019-01-30 19:53:00	33.21275	-97.149047	33.3
2019-01-30 19:53:00	33.212683	-97.149233	33.3
2019-01-30 19:53:00	33.21269	-97.149435	33.3
2019-01-30 19:53:00	33.212693	-97.149647	33.3
2019-01-30 19:53:00	33.212697999999996	-97.149883	33.3
2019-01-30 19:53:00	33.212723	-97.15005	33.3
2019-01-30 19:53:00	33.212715	-97.150217	33.3
2019-01-30 19:53:00	33.212705	-97.150368	33.3
2019-01-30 19:53:00	33.212693	-97.150472	29.6
2019-01-30 19:53:00	33.212675	-97.150583	29.6
2019-01-30 19:53:00	33.212705	-97.1507	29.6
2019-01-30 19:53:00	33.212703000000005	-97.150828	29.6
2019-01-30 19:53:00	33.212695000000004	-97.150902	29.6
2019-01-30 19:53:00	33.212705	-97.15098499999999	29.6
2019-01-30 19:53:00	33.212703000000005	-97.151103	29.6
2019-01-30 19:53:00	33.2127	-97.151222	29.6
2019-01-30 19:53:00	33.212707	-97.15135500000001	29.6
2019-01-30 19:53:00	33.212708	-97.151498	29.6
2019-01-30 19:53:00	33.212707	-97.15167	29.6
2019-01-30 19:53:00	33.212707	-97.15183499999999	29.6
2019-01-30 19:53:00	33.212703000000005	-97.151993	32.7
2019-01-30 19:53:00	33.212697	-97.15215	32.7
2019-01-30 19:53:00	33.212697	-97.152315	32.7
2019-01-30 19:53:00	33.212703000000005	-97.15248199999999	32.7
2019-01-30 19:53:00	33.212703000000005	-97.15264300000001	32.7
2019-01-30 19:53:00	33.212720000000004	-97.152787	32.7
2019-01-30 19:53:00	33.212818	-97.152847	32.7
2019-01-30 19:53:00	33.212957	-97.152847	32.7
2019-01-30 19:53:00	33.213091999999996	-97.15281999999999	32.7
2019-01-30 19:53:00	33.213246999999996	-97.152817	32.7
2019-01-30 19:53:00	33.213383	-97.152828	32.7
2019-01-30 19:53:00	33.213522999999995	-97.152827	32.7
2019-01-30 19:53:00	33.21367	-97.152783	33.5
2019-01-30 19:53:00	33.213692	-97.152627	33.5
2019-01-30 19:53:00	33.213677000000004	-97.15243199999999	33.5
2019-01-30 19:53:00	33.21367	-97.15222	33.5
2019-01-30 19:53:00	33.213658	-97.15203199999999	33.5
2019-01-30 19:53:00	33.213653	-97.151865	33.5
2019-01-30 19:53:00	33.213653	-97.151715	33.5
2019-01-30 19:53:00	33.21365	-97.151573	33.5
2019-01-30 19:53:00	33.21365	-97.151443	33.5
2019-01-30 19:53:00	33.21365	-97.151317	33.5
2019-01-30 19:53:00	33.213652	-97.151193	33.5
2019-01-30 19:53:00	33.21365	-97.151053	33.5
2019-01-30 19:53:00	33.213648	-97.150888	30.7
2019-01-30 19:53:00	33.213646999999995	-97.150712	30.7
2019-01-30 19:53:00	33.213654999999996	-97.150483	30.7
2019-01-30 19:53:00	33.213646999999995	-97.150193	30.7
2019-01-30 19:53:00	33.213648	-97.14986	30.7
2019-01-30 19:53:00	33.21365	-97.14948000000001	30.7
2019-01-30 19:53:00	33.21365	-97.149088	30.7
2019-01-30 19:53:00	33.213640000000005	-97.14873	30.7
2019-01-30 19:53:00	33.213673	-97.14840500000001	30.7
2019-01-30 19:53:00	33.213887	-97.148323	30.7
2019-01-30 19:53:00	33.214107	-97.148335	30.7
2019-01-30 19:53:00	33.214295	-97.14834499999999	30.7
2019-01-30 19:53:00	33.214445	-97.14835	30.4
2019-01-30 19:53:00	33.214543	-97.14835699999999	30.4
2019-01-30 19:53:00	33.214636999999996	-97.148288	30.4
2019-01-30 19:53:00	33.214645000000004	-97.148067	30.4
2019-01-30 19:53:00	33.214643	-97.147717	30.4
2019-01-30 19:53:00	33.214638	-97.14739200000001	30.4
2019-01-30 19:53:00	33.214628000000005	-97.147132	30.4
2019-01-30 19:53:00	33.214622	-97.14676	30.4
2019-01-30 19:53:00	33.21461	-97.14650300000001	30.4
2019-01-30 19:53:00	33.214495	-97.14634000000001	30.4
2019-01-30 19:53:00	33.214317	-97.146245	30.4
2019-01-30 19:53:00	33.214127000000005	-97.14623	30.4
2019-01-30 19:53:00	33.213947	-97.146232	33.5
2019-01-30 19:53:00	33.213770000000004	-97.146237	33.5
2019-01-30 19:53:00	33.213618	-97.146183	33.5
2019-01-30 19:53:00	33.213592	-97.145953	33.5
2019-01-30 19:53:00	33.213598	-97.14562	33.5
2019-01-30 19:53:00	33.213592	-97.145258	33.5
2019-01-30 19:53:00	33.213568	-97.144948	33.5
2019-01-30 19:53:00	33.213547999999996	-97.144705	33.5
2019-01-30 19:53:00	33.213512	-97.144512	33.5
2019-01-30 19:53:00	33.213522999999995	-97.144452	33.5
2019-01-30 19:53:00	33.213522999999995	-97.144453	33.5
2019-01-30 19:53:00	33.213522999999995	-97.144453	33.5
2019-01-30 19:53:00	33.213522999999995	-97.144453	32.6
2019-01-30 19:53:00	33.213522999999995	-97.144453	32.6
2019-01-30 19:53:00	33.213522999999995	-97.144453	32.6
2019-01-30 19:53:00	33.213522999999995	-97.144453	32.6
2019-01-30 19:53:00	33.213522999999995	-97.144453	32.6
2019-01-30 19:53:00	33.213522999999995	-97.144453	32.6
2019-01-30 19:53:00	33.213487	-97.144487	32.6
2019-01-30 19:53:00	33.213475	-97.144512	32.6
2019-01-30 19:53:00	33.213477000000005	-97.14451700000001	32.6
2019-01-30 19:53:00	33.213482	-97.144513	32.6
2019-01-30 19:53:00	33.213482	-97.144513	32.6
2019-01-30 19:53:00	33.213491999999995	-97.144518	30.3
