# Supplementary material for: Monitoring, Mapping, and Modeling Spatial–Temporal Patterns of PM2.5 for Improved Understanding of Air Pollution Dynamics Using Portable Sensing Technologies
Source: Int J Environ Res Public Health. 2020 Jul 8;17(14):4914. doi: 10.3390/ijerph17144914 (PMC7400490; doi:10.3390/ijerph17144914)
Supplement: Supplementary file 1 [file ijerph-17-04914-s001.zip › Supplementary File 1/2019_1_31_0700_run.csv]

Timestamp	Latitude	Longitude	PM2.5
2019-01-31 06:53:00	33.214434999999995	-97.14634699999999	11.9
2019-01-31 06:53:00	33.214137	-97.146283	11.9
2019-01-31 06:53:00	33.213846999999994	-97.146275	11.9
2019-01-31 06:53:00	33.213628	-97.146057	11.9
2019-01-31 06:53:00	33.213535	-97.145662	11.9
2019-01-31 06:53:00	33.213478	-97.14529300000001	11.9
2019-01-31 06:53:00	33.213415000000005	-97.14494499999999	11.9
2019-01-31 06:53:00	33.21344000000001	-97.14455	11.9
2019-01-31 06:53:00	33.213443	-97.144297	11.9
2019-01-31 06:53:00	33.213392999999996	-97.144213	11.9
2019-01-31 06:53:00	33.213258	-97.144258	11.9
2019-01-31 06:53:00	33.21309	-97.144285	11.9
2019-01-31 06:53:00	33.212835	-97.14434200000001	11.3
2019-01-31 06:53:00	33.212587	-97.144357	11.3
2019-01-31 06:53:00	33.212377000000004	-97.14435300000001	11.3
2019-01-31 06:53:00	33.212208000000004	-97.144375	11.3
2019-01-31 06:53:00	33.212053000000004	-97.144372	11.3
2019-01-31 06:53:00	33.21192	-97.14439	11.3
2019-01-31 06:53:00	33.211762	-97.1444	11.3
2019-01-31 06:53:00	33.211573	-97.144382	11.3
2019-01-31 06:53:00	33.211408	-97.14438	11.3
2019-01-31 06:53:00	33.211267	-97.14438299999999	11.3
2019-01-31 06:53:00	33.211125	-97.14439	11.3
2019-01-31 06:53:00	33.210997	-97.144402	11.3
2019-01-31 06:53:00	33.210882	-97.144412	10.8
2019-01-31 06:53:00	33.210758	-97.144423	10.8
2019-01-31 06:53:00	33.210595	-97.144412	10.8
2019-01-31 06:53:00	33.210427	-97.144405	10.8
2019-01-31 06:53:00	33.21027	-97.14439200000001	10.8
2019-01-31 06:53:00	33.210097	-97.14439300000001	10.8
2019-01-31 06:53:00	33.209942	-97.144402	10.8
2019-01-31 06:53:00	33.209817	-97.1444	10.8
2019-01-31 06:53:00	33.20966	-97.144412	10.8
2019-01-31 06:53:00	33.209517	-97.144412	10.8
2019-01-31 06:53:00	33.209375	-97.14442700000001	10.8
2019-01-31 06:53:00	33.209215	-97.14442700000001	10.8
2019-01-31 06:53:00	33.209073	-97.14444300000001	10.4
2019-01-31 06:53:00	33.208948	-97.144447	10.4
2019-01-31 06:53:00	33.208828000000004	-97.144442	10.4
2019-01-31 06:53:00	33.208727	-97.144448	10.4
2019-01-31 06:53:00	33.208607	-97.144453	10.4
2019-01-31 06:53:00	33.208492	-97.144452	10.4
2019-01-31 06:53:00	33.208385	-97.14445699999999	10.4
2019-01-31 06:53:00	33.208325	-97.14457800000001	10.4
2019-01-31 06:53:00	33.208325	-97.14482	10.4
2019-01-31 06:53:00	33.208313000000004	-97.145072	10.4
2019-01-31 06:53:00	33.208333	-97.145315	10.4
2019-01-31 06:53:00	33.208343	-97.145567	10.4
2019-01-31 06:53:00	33.20835	-97.14577	10.9
2019-01-31 06:53:00	33.20836	-97.145942	10.9
2019-01-31 06:53:00	33.208353	-97.14609300000001	10.9
2019-01-31 06:53:00	33.20834	-97.146305	10.9
2019-01-31 06:53:00	33.208337	-97.146487	10.9
2019-01-31 06:53:00	33.208335	-97.14667800000001	10.9
2019-01-31 06:53:00	33.208335	-97.146862	10.9
2019-01-31 06:53:00	33.208405	-97.146945	10.9
2019-01-31 06:53:00	33.208517	-97.14699	10.9
2019-01-31 06:53:00	33.208546999999996	-97.147083	10.9
2019-01-31 06:53:00	33.208542	-97.147172	10.9
2019-01-31 06:53:00	33.20851500000001	-97.14723000000001	10.9
2019-01-31 06:53:00	33.208448	-97.14728199999999	11.3
2019-01-31 06:53:00	33.208405	-97.147347	11.3
2019-01-31 06:53:00	33.208375	-97.147417	11.3
2019-01-31 06:53:00	33.208358000000004	-97.147472	11.3
2019-01-31 06:53:00	33.20836	-97.147542	11.3
2019-01-31 06:53:00	33.208345	-97.147595	11.3
2019-01-31 06:53:00	33.208333	-97.147673	11.3
2019-01-31 06:53:00	33.20833	-97.14775300000001	11.3
2019-01-31 06:53:00	33.208323	-97.147823	11.3
2019-01-31 06:53:00	33.208323	-97.14790500000001	11.3
2019-01-31 06:53:00	33.208328	-97.14797800000001	11.3
2019-01-31 06:53:00	33.208337	-97.148067	11.3
2019-01-31 06:53:00	33.20834	-97.148163	12.1
2019-01-31 06:53:00	33.208296999999995	-97.14823	12.1
2019-01-31 06:53:00	33.208263	-97.14829	12.1
2019-01-31 06:53:00	33.20824	-97.148348	12.1
2019-01-31 06:53:00	33.20824	-97.14841700000001	12.1
2019-01-31 06:53:00	33.208242999999996	-97.148478	12.1
2019-01-31 06:53:00	33.208242999999996	-97.148507	12.1
2019-01-31 06:53:00	33.208233	-97.148678	12.1
2019-01-31 06:53:00	33.208232	-97.148823	12.1
2019-01-31 06:53:00	33.20823	-97.14903199999999	12.1
2019-01-31 06:53:00	33.208225	-97.149188	12.1
2019-01-31 06:53:00	33.208228000000005	-97.149323	12.1
2019-01-31 06:53:00	33.20824	-97.149452	15.1
2019-01-31 06:53:00	33.208259999999996	-97.14959	15.1
2019-01-31 06:53:00	33.208268	-97.149703	15.1
2019-01-31 06:53:00	33.20827	-97.149817	15.1
2019-01-31 06:53:00	33.20828	-97.149927	15.1
2019-01-31 06:53:00	33.208275	-97.15004300000001	15.1
2019-01-31 06:53:00	33.208259999999996	-97.15019000000001	15.1
2019-01-31 06:53:00	33.208265000000004	-97.150335	15.1
2019-01-31 06:53:00	33.208268	-97.150463	15.1
2019-01-31 06:53:00	33.208273	-97.150592	15.1
2019-01-31 06:53:00	33.20827	-97.150717	15.1
2019-01-31 06:53:00	33.208193	-97.150817	15.1
2019-01-31 06:53:00	33.208062	-97.15084499999999	17.4
2019-01-31 06:53:00	33.207903	-97.150823	17.4
2019-01-31 06:53:00	33.207741999999996	-97.150832	17.4
2019-01-31 06:53:00	33.207545	-97.15083299999999	17.4
2019-01-31 06:53:00	33.207358	-97.150818	17.4
2019-01-31 06:53:00	33.20718	-97.15082199999999	17.4
2019-01-31 06:53:00	33.206998	-97.15083	17.4
2019-01-31 06:53:00	33.206862	-97.15084300000001	17.4
2019-01-31 06:53:00	33.206812	-97.151027	17.4
2019-01-31 06:53:00	33.206855	-97.151348	17.4
2019-01-31 06:53:00	33.206873	-97.151663	17.4
2019-01-31 06:53:00	33.206885	-97.151928	17.4
2019-01-31 06:53:00	33.206895	-97.15215699999999	15.7
2019-01-31 06:53:00	33.206891999999996	-97.152433	15.7
2019-01-31 06:53:00	33.206888	-97.152697	15.7
2019-01-31 06:53:00	33.20688	-97.15288199999999	15.7
2019-01-31 06:53:00	33.20688	-97.15309	15.7
2019-01-31 06:53:00	33.206853	-97.153228	15.7
2019-01-31 06:53:00	33.206804999999996	-97.153345	15.7
2019-01-31 06:53:00	33.206733	-97.153472	15.7
2019-01-31 06:53:00	33.206638	-97.1536	15.7
2019-01-31 06:53:00	33.20661	-97.153785	15.7
2019-01-31 06:53:00	33.20673	-97.153998	15.7
2019-01-31 06:53:00	33.206883000000005	-97.154228	15.7
2019-01-31 06:53:00	33.207017	-97.154457	13.0
2019-01-31 06:53:00	33.207163	-97.154687	13.0
2019-01-31 06:53:00	33.207347999999996	-97.15486800000001	13.0
2019-01-31 06:53:00	33.207584999999995	-97.154997	13.0
2019-01-31 06:53:00	33.207832	-97.15505	13.0
2019-01-31 06:53:00	33.20805	-97.15506500000001	13.0
2019-01-31 06:53:00	33.208282000000004	-97.155073	13.0
2019-01-31 06:53:00	33.2085	-97.15506500000001	13.0
2019-01-31 06:53:00	33.20872	-97.15505	13.0
2019-01-31 06:53:00	33.208942	-97.155035	13.0
2019-01-31 06:53:00	33.209167	-97.155035	13.0
2019-01-31 06:53:00	33.209367	-97.15502	13.0
2019-01-31 06:53:00	33.209557000000004	-97.155013	12.5
2019-01-31 06:53:00	33.209758	-97.15500300000001	12.5
2019-01-31 06:53:00	33.209965000000004	-97.154995	12.5
2019-01-31 06:53:00	33.210177	-97.15499	12.5
2019-01-31 06:53:00	33.210402	-97.15499	12.5
2019-01-31 06:53:00	33.21062	-97.154987	12.5
2019-01-31 06:53:00	33.210842	-97.154985	12.5
2019-01-31 06:53:00	33.211027	-97.154975	12.5
2019-01-31 06:53:00	33.211203000000005	-97.154975	12.5
2019-01-31 06:53:00	33.211343	-97.154973	12.5
2019-01-31 06:53:00	33.211462	-97.154978	12.5
2019-01-31 06:53:00	33.211545	-97.154818	12.5
2019-01-31 06:53:00	33.211529999999996	-97.154475	12.4
2019-01-31 06:53:00	33.2115	-97.154173	12.4
2019-01-31 06:53:00	33.211475	-97.15396700000001	12.4
2019-01-31 06:53:00	33.211484999999996	-97.153803	12.4
2019-01-31 06:53:00	33.211483	-97.15361700000001	12.4
2019-01-31 06:53:00	33.211492	-97.153397	12.4
2019-01-31 06:53:00	33.211507	-97.153225	12.4
2019-01-31 06:53:00	33.211537	-97.1531	12.4
2019-01-31 06:53:00	33.211593	-97.152927	12.4
2019-01-31 06:53:00	33.211758	-97.15286	12.4
2019-01-31 06:53:00	33.211952000000004	-97.152838	12.4
2019-01-31 06:53:00	33.212088	-97.15284	12.4
2019-01-31 06:53:00	33.212205	-97.152865	12.5
2019-01-31 06:53:00	33.212343	-97.152852	12.5
2019-01-31 06:53:00	33.212472999999996	-97.15284	12.5
2019-01-31 06:53:00	33.212575	-97.152835	12.5
2019-01-31 06:53:00	33.212687	-97.152835	12.5
2019-01-31 06:53:00	33.212792	-97.152827	12.5
2019-01-31 06:53:00	33.212875	-97.152825	12.5
2019-01-31 06:53:00	33.21294	-97.15283199999999	12.5
2019-01-31 06:53:00	33.213025	-97.15283000000001	12.5
2019-01-31 06:53:00	33.213115	-97.152817	12.5
2019-01-31 06:53:00	33.213198	-97.15281	12.5
2019-01-31 06:53:00	33.213291999999996	-97.152817	12.5
2019-01-31 06:53:00	33.213388	-97.152815	14.0
2019-01-31 06:53:00	33.213498	-97.152823	14.0
2019-01-31 06:53:00	33.213628	-97.15279699999999	14.0
2019-01-31 06:53:00	33.21368	-97.152665	14.0
2019-01-31 06:53:00	33.213665	-97.152475	14.0
2019-01-31 06:53:00	33.213668	-97.15226700000001	14.0
2019-01-31 06:53:00	33.21365	-97.152055	14.0
2019-01-31 06:53:00	33.213621999999994	-97.151883	14.0
2019-01-31 06:53:00	33.213643	-97.151752	14.0
2019-01-31 06:53:00	33.213646999999995	-97.151593	14.0
2019-01-31 06:53:00	33.213662	-97.151457	14.0
2019-01-31 06:53:00	33.213642	-97.151318	14.0
2019-01-31 06:53:00	33.213654999999996	-97.15120300000001	13.4
2019-01-31 06:53:00	33.213662	-97.151078	13.4
2019-01-31 06:53:00	33.213662	-97.15093	13.4
2019-01-31 06:53:00	33.213658	-97.150738	13.4
2019-01-31 06:53:00	33.213673	-97.150508	13.4
2019-01-31 06:53:00	33.213663000000004	-97.150258	13.4
2019-01-31 06:53:00	33.213668	-97.149973	13.4
2019-01-31 06:53:00	33.21367	-97.14966	13.4
2019-01-31 06:53:00	33.213667	-97.149332	13.4
2019-01-31 06:53:00	33.213662	-97.148997	13.4
2019-01-31 06:53:00	33.213653	-97.14869	13.4
2019-01-31 06:53:00	33.213633	-97.14853000000001	13.4
2019-01-31 06:53:00	33.213635	-97.148553	13.5
2019-01-31 06:53:00	33.213625	-97.148585	13.5
2019-01-31 06:53:00	33.213625	-97.148585	13.5
