# Supplementary material for: Monitoring, Mapping, and Modeling Spatial–Temporal Patterns of PM2.5 for Improved Understanding of Air Pollution Dynamics Using Portable Sensing Technologies
Source: Int J Environ Res Public Health. 2020 Jul 8;17(14):4914. doi: 10.3390/ijerph17144914 (PMC7400490; doi:10.3390/ijerph17144914)
Supplement: Supplementary file 1 [file ijerph-17-04914-s001.zip › Supplementary File 1/2019_1_31_1100_run.csv]

Timestamp	Latitude	Longitude	PM2.5
2019-01-31 10:53:00	33.213463	-97.145045	12.8
2019-01-31 10:53:00	33.21349	-97.14483299999999	12.8
2019-01-31 10:53:00	33.213503	-97.144697	12.8
2019-01-31 10:53:00	33.213508000000004	-97.144565	12.8
2019-01-31 10:53:00	33.213457	-97.144388	12.8
2019-01-31 10:53:00	33.213318	-97.14433299999999	12.8
2019-01-31 10:53:00	33.213115	-97.144307	12.8
2019-01-31 10:53:00	33.212848	-97.144375	12.8
2019-01-31 10:53:00	33.212641999999995	-97.14439300000001	12.8
2019-01-31 10:53:00	33.212422	-97.144352	12.8
2019-01-31 10:53:00	33.212216999999995	-97.14435	12.8
2019-01-31 10:53:00	33.212035	-97.144345	12.8
2019-01-31 10:53:00	33.21187800000001	-97.14435300000001	13.3
2019-01-31 10:53:00	33.211742	-97.144368	13.3
2019-01-31 10:53:00	33.21159	-97.144377	13.3
2019-01-31 10:53:00	33.211434999999994	-97.14439200000001	13.3
2019-01-31 10:53:00	33.21122800000001	-97.144402	13.3
2019-01-31 10:53:00	33.211008	-97.144407	13.3
2019-01-31 10:53:00	33.210817999999996	-97.144412	13.3
2019-01-31 10:53:00	33.210654999999996	-97.14441500000001	13.3
2019-01-31 10:53:00	33.210513	-97.144403	13.3
2019-01-31 10:53:00	33.210333	-97.14438	13.3
2019-01-31 10:53:00	33.210083000000004	-97.144378	13.3
2019-01-31 10:53:00	33.209833	-97.144377	13.3
2019-01-31 10:53:00	33.209641999999995	-97.144378	12.3
2019-01-31 10:53:00	33.209537	-97.14437	12.3
2019-01-31 10:53:00	33.209509999999995	-97.14437	12.3
2019-01-31 10:53:00	33.209387	-97.144382	12.3
2019-01-31 10:53:00	33.209252	-97.144438	12.3
2019-01-31 10:53:00	33.209137	-97.14444300000001	12.3
2019-01-31 10:53:00	33.209003	-97.144447	12.3
2019-01-31 10:53:00	33.20885	-97.144452	12.3
2019-01-31 10:53:00	33.208707000000004	-97.14445699999999	12.3
2019-01-31 10:53:00	33.208591999999996	-97.144463	12.3
2019-01-31 10:53:00	33.208478	-97.144467	12.3
2019-01-31 10:53:00	33.208372999999995	-97.144473	12.3
2019-01-31 10:53:00	33.208313000000004	-97.144602	12.3
2019-01-31 10:53:00	33.20831	-97.144818	12.3
2019-01-31 10:53:00	33.20831	-97.145038	12.3
2019-01-31 10:53:00	33.208308	-97.145195	12.3
2019-01-31 10:53:00	33.208265000000004	-97.145262	12.3
2019-01-31 10:53:00	33.20827	-97.145383	12.3
2019-01-31 10:53:00	33.20827	-97.145505	12.3
2019-01-31 10:53:00	33.208277	-97.14565999999999	12.3
2019-01-31 10:53:00	33.208267	-97.145765	12.3
2019-01-31 10:53:00	33.208267	-97.145765	12.3
2019-01-31 10:53:00	33.208262	-97.14577299999999	12.3
2019-01-31 10:53:00	33.208265000000004	-97.145843	12.3
2019-01-31 10:53:00	33.208267	-97.145922	12.8
2019-01-31 10:53:00	33.208283	-97.145995	12.8
2019-01-31 10:53:00	33.20828	-97.146068	12.8
2019-01-31 10:53:00	33.208247	-97.146137	12.8
2019-01-31 10:53:00	33.208217	-97.146213	12.8
2019-01-31 10:53:00	33.2082	-97.146292	12.8
2019-01-31 10:53:00	33.20819	-97.146373	12.8
2019-01-31 10:53:00	33.20821	-97.146437	12.8
2019-01-31 10:53:00	33.208215	-97.146495	12.8
2019-01-31 10:53:00	33.208223	-97.14656	12.8
2019-01-31 10:53:00	33.208225	-97.146632	12.8
2019-01-31 10:53:00	33.20823	-97.1467	12.8
2019-01-31 10:53:00	33.208245	-97.14676800000001	13.3
2019-01-31 10:53:00	33.208255	-97.14683199999999	13.3
2019-01-31 10:53:00	33.20827	-97.146897	13.3
2019-01-31 10:53:00	33.208277	-97.146963	13.3
2019-01-31 10:53:00	33.208285	-97.147038	13.3
2019-01-31 10:53:00	33.208295	-97.14711700000001	13.3
2019-01-31 10:53:00	33.208296999999995	-97.147188	13.3
2019-01-31 10:53:00	33.208292	-97.14726800000001	13.3
2019-01-31 10:53:00	33.208285	-97.147343	13.3
2019-01-31 10:53:00	33.208318	-97.147425	13.3
2019-01-31 10:53:00	33.208352000000005	-97.147522	13.3
2019-01-31 10:53:00	33.20837	-97.14761999999999	13.3
2019-01-31 10:53:00	33.208372	-97.147697	13.2
2019-01-31 10:53:00	33.208365	-97.147775	13.2
2019-01-31 10:53:00	33.20837	-97.14786	13.2
2019-01-31 10:53:00	33.20838	-97.14794300000001	13.2
2019-01-31 10:53:00	33.208368	-97.14801999999999	13.2
2019-01-31 10:53:00	33.208365	-97.14810200000001	13.2
2019-01-31 10:53:00	33.20836	-97.14817	13.2
2019-01-31 10:53:00	33.208366999999996	-97.148255	13.2
2019-01-31 10:53:00	33.20839	-97.14834499999999	13.2
2019-01-31 10:53:00	33.20839	-97.148413	13.2
2019-01-31 10:53:00	33.208372	-97.148478	13.2
2019-01-31 10:53:00	33.208353	-97.148543	13.2
2019-01-31 10:53:00	33.208343	-97.148615	17.7
2019-01-31 10:53:00	33.208338	-97.14869	17.7
2019-01-31 10:53:00	33.208337	-97.148763	17.7
2019-01-31 10:53:00	33.20833	-97.148825	17.7
2019-01-31 10:53:00	33.20833	-97.148902	17.7
2019-01-31 10:53:00	33.20833	-97.14898000000001	17.7
2019-01-31 10:53:00	33.208328	-97.149062	17.7
2019-01-31 10:53:00	33.208328	-97.149138	17.7
2019-01-31 10:53:00	33.208328	-97.149212	17.7
2019-01-31 10:53:00	33.208313000000004	-97.14928	17.7
2019-01-31 10:53:00	33.208282000000004	-97.149313	17.7
2019-01-31 10:53:00	33.208263	-97.14938199999999	17.7
2019-01-31 10:53:00	33.208205	-97.149475	15.8
2019-01-31 10:53:00	33.208157	-97.149548	15.8
2019-01-31 10:53:00	33.208153	-97.149612	15.8
2019-01-31 10:53:00	33.20815	-97.14975	15.8
2019-01-31 10:53:00	33.208157	-97.149973	15.8
2019-01-31 10:53:00	33.208165	-97.15024	15.8
2019-01-31 10:53:00	33.208168	-97.15044	15.8
2019-01-31 10:53:00	33.20817	-97.150588	15.8
2019-01-31 10:53:00	33.208178000000004	-97.150677	15.8
2019-01-31 10:53:00	33.208168	-97.150802	15.8
2019-01-31 10:53:00	33.208	-97.150827	15.8
2019-01-31 10:53:00	33.207793	-97.150818	15.8
2019-01-31 10:53:00	33.207562	-97.150798	17.6
2019-01-31 10:53:00	33.207338	-97.15078299999999	17.6
2019-01-31 10:53:00	33.207108000000005	-97.15078199999999	17.6
2019-01-31 10:53:00	33.206908	-97.150813	17.6
2019-01-31 10:53:00	33.206775	-97.150943	17.6
2019-01-31 10:53:00	33.206825	-97.151248	17.6
2019-01-31 10:53:00	33.20685	-97.151347	17.6
2019-01-31 10:53:00	33.206846999999996	-97.151352	17.6
2019-01-31 10:53:00	33.206848	-97.15140699999999	17.6
2019-01-31 10:53:00	33.206823	-97.15156999999999	17.6
2019-01-31 10:53:00	33.20682	-97.151803	17.6
2019-01-31 10:53:00	33.20683	-97.15205300000001	17.6
2019-01-31 10:53:00	33.206832	-97.152315	23.9
2019-01-31 10:53:00	33.206823	-97.152505	23.9
2019-01-31 10:53:00	33.206825	-97.152697	23.9
2019-01-31 10:53:00	33.20683	-97.152922	23.9
2019-01-31 10:53:00	33.206825	-97.153153	23.9
2019-01-31 10:53:00	33.206795	-97.153327	23.9
2019-01-31 10:53:00	33.20673	-97.153477	23.9
2019-01-31 10:53:00	33.206625	-97.153612	23.9
2019-01-31 10:53:00	33.206603	-97.153765	23.9
2019-01-31 10:53:00	33.206715	-97.153968	23.9
2019-01-31 10:53:00	33.20685	-97.15420999999999	23.9
2019-01-31 10:53:00	33.207002	-97.15448	23.9
2019-01-31 10:53:00	33.207183	-97.15474	20.8
2019-01-31 10:53:00	33.207435	-97.15495	20.8
2019-01-31 10:53:00	33.207727	-97.15505	20.8
2019-01-31 10:53:00	33.207993	-97.155068	20.8
2019-01-31 10:53:00	33.208245	-97.155072	20.8
2019-01-31 10:53:00	33.208472	-97.155068	20.8
2019-01-31 10:53:00	33.208659999999995	-97.155055	20.8
2019-01-31 10:53:00	33.20882	-97.155057	20.8
2019-01-31 10:53:00	33.209	-97.15505999999999	20.8
2019-01-31 10:53:00	33.209225	-97.15507	20.8
2019-01-31 10:53:00	33.209458000000005	-97.155057	20.8
2019-01-31 10:53:00	33.209685	-97.155058	20.8
2019-01-31 10:53:00	33.209913	-97.15505999999999	36.4
2019-01-31 10:53:00	33.210132	-97.155055	36.4
2019-01-31 10:53:00	33.210352	-97.15505300000001	36.4
2019-01-31 10:53:00	33.210572	-97.155048	36.4
2019-01-31 10:53:00	33.210775	-97.155045	36.4
2019-01-31 10:53:00	33.210957	-97.155048	36.4
2019-01-31 10:53:00	33.211175	-97.155035	36.4
2019-01-31 10:53:00	33.211372999999995	-97.155038	36.4
2019-01-31 10:53:00	33.2115	-97.154938	36.4
2019-01-31 10:53:00	33.211498	-97.15477299999999	36.4
2019-01-31 10:53:00	33.211518	-97.15456999999999	36.4
2019-01-31 10:53:00	33.211527000000004	-97.154323	36.4
2019-01-31 10:53:00	33.21151500000001	-97.154078	17.9
2019-01-31 10:53:00	33.211507	-97.153913	17.9
2019-01-31 10:53:00	33.211513000000004	-97.153728	17.9
2019-01-31 10:53:00	33.211542	-97.153512	17.9
2019-01-31 10:53:00	33.211575	-97.153352	17.9
2019-01-31 10:53:00	33.211583000000005	-97.153193	17.9
2019-01-31 10:53:00	33.211593	-97.15305500000001	17.9
2019-01-31 10:53:00	33.211665	-97.15293299999999	17.9
2019-01-31 10:53:00	33.211778	-97.152893	17.9
2019-01-31 10:53:00	33.211898	-97.15289200000001	17.9
2019-01-31 10:53:00	33.21201	-97.152877	17.9
2019-01-31 10:53:00	33.212121999999994	-97.152888	16.0
2019-01-31 10:53:00	33.212227	-97.15286800000001	16.0
2019-01-31 10:53:00	33.21232	-97.152873	16.0
2019-01-31 10:53:00	33.212463	-97.152873	16.0
2019-01-31 10:53:00	33.212617	-97.15286800000001	16.0
2019-01-31 10:53:00	33.212762	-97.152883	16.0
2019-01-31 10:53:00	33.212855	-97.15288199999999	16.0
2019-01-31 10:53:00	33.212932	-97.152885	16.0
2019-01-31 10:53:00	33.21301	-97.152898	16.0
2019-01-31 10:53:00	33.213091999999996	-97.152888	16.0
2019-01-31 10:53:00	33.21318	-97.152873	16.0
2019-01-31 10:53:00	33.21326	-97.152867	16.0
2019-01-31 10:53:00	33.213352	-97.152875	15.2
2019-01-31 10:53:00	33.213452000000004	-97.15287	15.2
2019-01-31 10:53:00	33.213567	-97.152865	15.2
2019-01-31 10:53:00	33.21368	-97.152813	15.2
2019-01-31 10:53:00	33.213713	-97.152688	15.2
2019-01-31 10:53:00	33.213707	-97.152517	15.2
2019-01-31 10:53:00	33.213698	-97.152303	15.2
2019-01-31 10:53:00	33.213692	-97.15209	15.2
2019-01-31 10:53:00	33.213693	-97.15194699999999	15.2
2019-01-31 10:53:00	33.213707	-97.15181199999999	15.2
2019-01-31 10:53:00	33.213692	-97.151643	15.2
2019-01-31 10:53:00	33.213682	-97.151492	15.2
2019-01-31 10:53:00	33.213687	-97.15135	15.4
2019-01-31 10:53:00	33.213688	-97.151208	15.4
2019-01-31 10:53:00	33.213688	-97.151085	15.4
2019-01-31 10:53:00	33.213696999999996	-97.150942	15.4
2019-01-31 10:53:00	33.213716999999995	-97.150752	15.4
2019-01-31 10:53:00	33.213725	-97.150508	15.4
2019-01-31 10:53:00	33.213725	-97.1502	15.4
2019-01-31 10:53:00	33.213725	-97.149842	15.4
2019-01-31 10:53:00	33.213715	-97.149452	15.4
2019-01-31 10:53:00	33.213712	-97.149073	15.4
2019-01-31 10:53:00	33.213723	-97.148723	15.4
2019-01-31 10:53:00	33.213767	-97.148422	15.4
2019-01-31 10:53:00	33.213937	-97.14836700000001	15.6
2019-01-31 10:53:00	33.214088000000004	-97.14837	15.6
2019-01-31 10:53:00	33.214202	-97.148375	15.6
2019-01-31 10:53:00	33.214352000000005	-97.148388	15.6
2019-01-31 10:53:00	33.214543	-97.148395	15.6
2019-01-31 10:53:00	33.214628000000005	-97.14837299999999	15.6
2019-01-31 10:53:00	33.214658	-97.148185	15.6
2019-01-31 10:53:00	33.214655	-97.147965	15.6
2019-01-31 10:53:00	33.214658	-97.14769799999999	15.6
2019-01-31 10:53:00	33.214663	-97.147467	15.6
2019-01-31 10:53:00	33.214673	-97.147262	15.6
2019-01-31 10:53:00	33.21468	-97.147038	15.6
2019-01-31 10:53:00	33.21468	-97.14679699999999	14.6
2019-01-31 10:53:00	33.214673	-97.146567	14.6
2019-01-31 10:53:00	33.214595	-97.146462	14.6
2019-01-31 10:53:00	33.214565	-97.146477	14.6
