# Supplementary material for: Monitoring, Mapping, and Modeling Spatial–Temporal Patterns of PM2.5 for Improved Understanding of Air Pollution Dynamics Using Portable Sensing Technologies
Source: Int J Environ Res Public Health. 2020 Jul 8;17(14):4914. doi: 10.3390/ijerph17144914 (PMC7400490; doi:10.3390/ijerph17144914)
Supplement: Supplementary file 1 [file ijerph-17-04914-s001.zip › Supplementary File 1/2019_1_31_1500_run.csv]

Timestamp	Latitude	Longitude	PM2.5
2019-01-31 14:53:00	33.211432	-97.14434200000001	19.0
2019-01-31 14:53:00	33.211257	-97.14435999999999	19.0
2019-01-31 14:53:00	33.21107	-97.144352	19.0
2019-01-31 14:53:00	33.210882	-97.14435	19.0
2019-01-31 14:53:00	33.210725	-97.144345	19.0
2019-01-31 14:53:00	33.210582	-97.14434	19.0
2019-01-31 14:53:00	33.210482	-97.144357	19.0
2019-01-31 14:53:00	33.210465	-97.144388	19.0
2019-01-31 14:53:00	33.210465	-97.144385	19.0
2019-01-31 14:53:00	33.210367	-97.144408	19.0
2019-01-31 14:53:00	33.210217	-97.14442	19.0
2019-01-31 14:53:00	33.21005	-97.14443299999999	19.0
2019-01-31 14:53:00	33.209875	-97.144438	19.9
2019-01-31 14:53:00	33.2097	-97.14444	19.9
2019-01-31 14:53:00	33.209565000000005	-97.144448	19.9
2019-01-31 14:53:00	33.209445	-97.14445	19.9
2019-01-31 14:53:00	33.209393	-97.144448	19.9
2019-01-31 14:53:00	33.209393	-97.144448	19.9
2019-01-31 14:53:00	33.20939	-97.144438	19.9
2019-01-31 14:53:00	33.20939	-97.144437	19.9
2019-01-31 14:53:00	33.209387	-97.14443	19.9
2019-01-31 14:53:00	33.209338	-97.144423	19.9
2019-01-31 14:53:00	33.209212	-97.144438	19.9
2019-01-31 14:53:00	33.209084999999995	-97.144442	19.9
2019-01-31 14:53:00	33.208925	-97.144438	19.5
2019-01-31 14:53:00	33.208768	-97.144448	19.5
2019-01-31 14:53:00	33.208618	-97.14444499999999	19.5
2019-01-31 14:53:00	33.20848	-97.14445	19.5
2019-01-31 14:53:00	33.208357	-97.144453	19.5
2019-01-31 14:53:00	33.208245	-97.144477	19.5
2019-01-31 14:53:00	33.208238	-97.144678	19.5
2019-01-31 14:53:00	33.208238	-97.14492	19.5
2019-01-31 14:53:00	33.208255	-97.145127	19.5
2019-01-31 14:53:00	33.208248	-97.14535	19.5
2019-01-31 14:53:00	33.208237	-97.145575	19.5
2019-01-31 14:53:00	33.208233	-97.145798	19.5
2019-01-31 14:53:00	33.20823	-97.145945	21.3
2019-01-31 14:53:00	33.208232	-97.14608	21.3
2019-01-31 14:53:00	33.208238	-97.146292	21.3
2019-01-31 14:53:00	33.208220000000004	-97.14649200000001	21.3
2019-01-31 14:53:00	33.208234999999995	-97.1467	21.3
2019-01-31 14:53:00	33.208255	-97.14688199999999	21.3
2019-01-31 14:53:00	33.208265000000004	-97.14704499999999	21.3
2019-01-31 14:53:00	33.208267	-97.147217	21.3
2019-01-31 14:53:00	33.208277	-97.147368	21.3
2019-01-31 14:53:00	33.20827	-97.14753	21.3
2019-01-31 14:53:00	33.208277	-97.147672	21.3
2019-01-31 14:53:00	33.208265000000004	-97.147797	21.3
2019-01-31 14:53:00	33.208268	-97.14792299999999	18.3
2019-01-31 14:53:00	33.208267	-97.148073	18.3
2019-01-31 14:53:00	33.208255	-97.148213	18.3
2019-01-31 14:53:00	33.208255	-97.148342	18.3
2019-01-31 14:53:00	33.208255	-97.148463	18.3
2019-01-31 14:53:00	33.20825	-97.148583	18.3
2019-01-31 14:53:00	33.208262	-97.14869200000001	18.3
2019-01-31 14:53:00	33.208282000000004	-97.14883	18.3
2019-01-31 14:53:00	33.20828	-97.148972	18.3
2019-01-31 14:53:00	33.208277	-97.149103	18.3
2019-01-31 14:53:00	33.20827	-97.149232	18.3
2019-01-31 14:53:00	33.208268	-97.149355	18.3
2019-01-31 14:53:00	33.20824	-97.149478	14.9
2019-01-31 14:53:00	33.208237	-97.149588	14.9
2019-01-31 14:53:00	33.208225	-97.149697	14.9
2019-01-31 14:53:00	33.208222	-97.149795	14.9
2019-01-31 14:53:00	33.20823	-97.149908	14.9
2019-01-31 14:53:00	33.208247	-97.150033	14.9
2019-01-31 14:53:00	33.20821	-97.150162	14.9
2019-01-31 14:53:00	33.208193	-97.15031	14.9
2019-01-31 14:53:00	33.208183	-97.150442	14.9
2019-01-31 14:53:00	33.208187	-97.150562	14.9
2019-01-31 14:53:00	33.208165	-97.150713	14.9
2019-01-31 14:53:00	33.208053	-97.15082199999999	14.9
2019-01-31 14:53:00	33.207877	-97.15079300000001	12.4
2019-01-31 14:53:00	33.207722	-97.150748	12.4
2019-01-31 14:53:00	33.207567	-97.150727	12.4
2019-01-31 14:53:00	33.207412	-97.15071800000001	12.4
2019-01-31 14:53:00	33.207253	-97.150712	12.4
2019-01-31 14:53:00	33.207093	-97.150723	12.4
2019-01-31 14:53:00	33.206955	-97.150763	12.4
2019-01-31 14:53:00	33.206877	-97.15078000000001	12.4
2019-01-31 14:53:00	33.20682	-97.15089300000001	12.4
2019-01-31 14:53:00	33.206828	-97.151123	12.4
2019-01-31 14:53:00	33.206838	-97.151372	12.4
2019-01-31 14:53:00	33.206842	-97.15159200000001	12.4
2019-01-31 14:53:00	33.206833	-97.15181199999999	13.5
2019-01-31 14:53:00	33.20682	-97.152027	13.5
2019-01-31 14:53:00	33.206846999999996	-97.15222800000001	13.5
2019-01-31 14:53:00	33.20685	-97.152403	13.5
2019-01-31 14:53:00	33.206848	-97.15260699999999	13.5
2019-01-31 14:53:00	33.206842	-97.152803	13.5
2019-01-31 14:53:00	33.206828	-97.153	13.5
2019-01-31 14:53:00	33.20682	-97.153163	13.5
2019-01-31 14:53:00	33.206768	-97.153345	13.5
2019-01-31 14:53:00	33.206715	-97.15347299999999	13.5
2019-01-31 14:53:00	33.20663	-97.153607	13.5
2019-01-31 14:53:00	33.206635	-97.153808	13.5
2019-01-31 14:53:00	33.206753000000006	-97.154022	12.4
2019-01-31 14:53:00	33.206887	-97.154253	12.4
2019-01-31 14:53:00	33.207025	-97.15450200000001	12.4
2019-01-31 14:53:00	33.207195	-97.15475500000001	12.4
2019-01-31 14:53:00	33.207438	-97.154948	12.4
2019-01-31 14:53:00	33.207725	-97.15505	12.4
2019-01-31 14:53:00	33.208003000000005	-97.155073	12.4
2019-01-31 14:53:00	33.208262	-97.155068	12.4
2019-01-31 14:53:00	33.208495	-97.155063	12.4
2019-01-31 14:53:00	33.208698	-97.15505999999999	12.4
2019-01-31 14:53:00	33.208884999999995	-97.155055	12.4
2019-01-31 14:53:00	33.209070000000004	-97.155048	12.4
2019-01-31 14:53:00	33.209284999999994	-97.155045	17.2
2019-01-31 14:53:00	33.209482	-97.15504200000001	17.2
2019-01-31 14:53:00	33.209675	-97.15504200000001	17.2
2019-01-31 14:53:00	33.209895	-97.155038	17.2
2019-01-31 14:53:00	33.210112	-97.155037	17.2
2019-01-31 14:53:00	33.210337	-97.15504	17.2
2019-01-31 14:53:00	33.210592999999996	-97.155038	17.2
2019-01-31 14:53:00	33.210837	-97.15504200000001	17.2
2019-01-31 14:53:00	33.211040000000004	-97.15504	17.2
2019-01-31 14:53:00	33.211223	-97.155035	17.2
2019-01-31 14:53:00	33.211387	-97.15503199999999	17.2
2019-01-31 14:53:00	33.211463	-97.15502	17.2
2019-01-31 14:53:00	33.211529999999996	-97.154907	17.6
2019-01-31 14:53:00	33.211529999999996	-97.154638	17.6
2019-01-31 14:53:00	33.211528	-97.154375	17.6
2019-01-31 14:53:00	33.211529999999996	-97.154157	17.6
2019-01-31 14:53:00	33.211528	-97.153952	17.6
2019-01-31 14:53:00	33.211527000000004	-97.153775	17.6
2019-01-31 14:53:00	33.211548	-97.153588	17.6
2019-01-31 14:53:00	33.211548	-97.153438	17.6
2019-01-31 14:53:00	33.211628000000005	-97.153317	17.6
2019-01-31 14:53:00	33.21168	-97.153175	17.6
2019-01-31 14:53:00	33.211673	-97.153025	17.6
2019-01-31 14:53:00	33.211693	-97.1529	20.8
2019-01-31 14:53:00	33.211802	-97.152877	20.8
2019-01-31 14:53:00	33.211923	-97.152895	20.8
2019-01-31 14:53:00	33.212032	-97.152905	20.8
2019-01-31 14:53:00	33.212127	-97.152907	20.8
2019-01-31 14:53:00	33.21223	-97.15292	20.8
2019-01-31 14:53:00	33.212334999999996	-97.152918	20.8
2019-01-31 14:53:00	33.212428	-97.15293199999999	20.8
2019-01-31 14:53:00	33.212562	-97.152967	20.8
2019-01-31 14:53:00	33.212641999999995	-97.15290300000001	20.8
2019-01-31 14:53:00	33.2127	-97.152743	20.8
2019-01-31 14:53:00	33.212707	-97.152598	20.8
2019-01-31 14:53:00	33.212702	-97.152435	20.0
2019-01-31 14:53:00	33.212692	-97.15228499999999	20.0
2019-01-31 14:53:00	33.21269	-97.152132	20.0
2019-01-31 14:53:00	33.212695000000004	-97.15199	20.0
2019-01-31 14:53:00	33.212687	-97.15184	20.0
2019-01-31 14:53:00	33.212683	-97.151705	20.0
2019-01-31 14:53:00	33.212675	-97.151573	20.0
2019-01-31 14:53:00	33.212675	-97.151433	20.0
2019-01-31 14:53:00	33.212668	-97.151287	20.0
2019-01-31 14:53:00	33.212665	-97.15113000000001	20.0
2019-01-31 14:53:00	33.212658000000005	-97.15097	20.0
2019-01-31 14:53:00	33.21264	-97.15082199999999	20.0
2019-01-31 15:53:00	33.212623	-97.150677	21.1
2019-01-31 15:53:00	33.212641999999995	-97.15048	21.1
2019-01-31 15:53:00	33.212665	-97.150237	21.1
2019-01-31 15:53:00	33.21267	-97.149947	21.1
2019-01-31 15:53:00	33.212666999999996	-97.14967299999999	21.1
2019-01-31 15:53:00	33.212645	-97.149468	21.1
2019-01-31 15:53:00	33.212575	-97.149328	21.1
2019-01-31 15:53:00	33.212557000000004	-97.149198	21.1
2019-01-31 15:53:00	33.212585	-97.14904	21.1
2019-01-31 15:53:00	33.212587	-97.148907	21.1
2019-01-31 15:53:00	33.21257	-97.148788	21.1
2019-01-31 15:53:00	33.212562	-97.1487	21.1
2019-01-31 15:53:00	33.212583	-97.148618	20.8
2019-01-31 15:53:00	33.212645	-97.148563	20.8
2019-01-31 15:53:00	33.212742999999996	-97.14856999999999	20.8
2019-01-31 15:53:00	33.212808	-97.14856800000001	20.8
2019-01-31 15:53:00	33.212897999999996	-97.148533	20.8
2019-01-31 15:53:00	33.21294	-97.148517	20.8
2019-01-31 15:53:00	33.212905	-97.148432	20.8
2019-01-31 15:53:00	33.21284	-97.148318	20.8
2019-01-31 15:53:00	33.212795	-97.148223	20.8
2019-01-31 15:53:00	33.21277	-97.148088	20.8
2019-01-31 15:53:00	33.212767	-97.147935	20.8
2019-01-31 15:53:00	33.21277	-97.147758	20.8
2019-01-31 15:53:00	33.212763	-97.147552	20.5
2019-01-31 15:53:00	33.212759999999996	-97.147375	20.5
2019-01-31 15:53:00	33.212745	-97.147257	20.5
2019-01-31 15:53:00	33.212742	-97.14712800000001	20.5
2019-01-31 15:53:00	33.212707	-97.14702700000001	20.5
2019-01-31 15:53:00	33.212598	-97.14695999999999	20.5
2019-01-31 15:53:00	33.212472	-97.146967	20.5
2019-01-31 15:53:00	33.212332	-97.146987	20.5
2019-01-31 15:53:00	33.212215	-97.146978	20.5
2019-01-31 15:53:00	33.212073	-97.146977	20.5
2019-01-31 15:53:00	33.211933	-97.14697199999999	20.5
2019-01-31 15:53:00	33.211788	-97.14699499999999	20.5
2019-01-31 15:53:00	33.211683	-97.146945	19.7
2019-01-31 15:53:00	33.211662	-97.146812	19.7
2019-01-31 15:53:00	33.211675	-97.146652	19.7
2019-01-31 15:53:00	33.211665	-97.146477	19.7
2019-01-31 15:53:00	33.211553	-97.146322	19.7
2019-01-31 15:53:00	33.211420000000004	-97.14631	19.7
2019-01-31 15:53:00	33.211290000000005	-97.146323	19.7
2019-01-31 15:53:00	33.211165	-97.14635	19.7
2019-01-31 15:53:00	33.211023	-97.146327	19.7
2019-01-31 15:53:00	33.21092	-97.146343	19.7
2019-01-31 15:53:00	33.210772999999996	-97.146357	19.7
2019-01-31 15:53:00	33.210623	-97.146335	19.7
2019-01-31 15:53:00	33.210491999999995	-97.146282	15.9
2019-01-31 15:53:00	33.210363	-97.146313	15.9
2019-01-31 15:53:00	33.210227	-97.146323	15.9
2019-01-31 15:53:00	33.210093	-97.14625699999999	15.9
2019-01-31 15:53:00	33.20994	-97.146175	15.9
2019-01-31 15:53:00	33.209771999999994	-97.14614499999999	15.9
2019-01-31 15:53:00	33.20961	-97.146218	15.9
2019-01-31 15:53:00	33.209472	-97.1463	15.9
2019-01-31 15:53:00	33.209392	-97.146327	15.9
2019-01-31 15:53:00	33.20935	-97.146425	15.9
2019-01-31 15:53:00	33.209353	-97.146602	15.9
2019-01-31 15:53:00	33.209348	-97.146827	15.9
2019-01-31 15:53:00	33.209342	-97.147083	12.9
2019-01-31 15:53:00	33.209332	-97.14735999999999	12.9
2019-01-31 15:53:00	33.20932	-97.14761800000001	12.9
2019-01-31 15:53:00	33.209305	-97.147837	12.9
2019-01-31 15:53:00	33.209302	-97.148028	12.9
2019-01-31 15:53:00	33.20930300000001	-97.148175	12.9
2019-01-31 15:53:00	33.209357000000004	-97.148258	12.9
2019-01-31 15:53:00	33.209497999999996	-97.148238	12.9
2019-01-31 15:53:00	33.20965	-97.14822	12.9
2019-01-31 15:53:00	33.209793	-97.148208	12.9
2019-01-31 15:53:00	33.20993	-97.14820300000001	12.9
2019-01-31 15:53:00	33.210018	-97.148238	12.9
2019-01-31 15:53:00	33.210004999999995	-97.148317	14.6
2019-01-31 15:53:00	33.210035	-97.148388	14.6
2019-01-31 15:53:00	33.210127	-97.148403	14.6
2019-01-31 15:53:00	33.210208	-97.148418	14.6
2019-01-31 15:53:00	33.21029	-97.148415	14.6
2019-01-31 15:53:00	33.210395	-97.14840500000001	14.6
2019-01-31 15:53:00	33.210515	-97.1484	14.6
2019-01-31 15:53:00	33.21063	-97.14841	14.6
2019-01-31 15:53:00	33.210784999999994	-97.14840500000001	14.6
2019-01-31 15:53:00	33.210873	-97.148403	14.6
2019-01-31 15:53:00	33.210923	-97.14834300000001	14.6
2019-01-31 15:53:00	33.210938	-97.148282	14.6
2019-01-31 15:53:00	33.210965	-97.14814799999999	11.6
2019-01-31 15:53:00	33.211005	-97.148035	11.6
2019-01-31 15:53:00	33.211071999999994	-97.14799000000001	11.6
2019-01-31 15:53:00	33.211192	-97.14796700000001	11.6
2019-01-31 15:53:00	33.211368	-97.14800799999999	11.6
2019-01-31 15:53:00	33.211504999999995	-97.148188	11.6
2019-01-31 15:53:00	33.211582	-97.14832	11.6
2019-01-31 15:53:00	33.21164	-97.148437	11.6
2019-01-31 15:53:00	33.211777000000005	-97.148478	11.6
2019-01-31 15:53:00	33.211888	-97.148535	11.6
2019-01-31 15:53:00	33.212022999999995	-97.148542	11.6
2019-01-31 15:53:00	33.212207	-97.148492	11.6
2019-01-31 15:53:00	33.212392	-97.148445	12.4
2019-01-31 15:53:00	33.212632	-97.1484	12.4
2019-01-31 15:53:00	33.212821999999996	-97.14845799999999	12.4
2019-01-31 15:53:00	33.212943	-97.14855	12.4
2019-01-31 15:53:00	33.21301	-97.14860300000001	12.4
2019-01-31 15:53:00	33.213127	-97.14860300000001	12.4
2019-01-31 15:53:00	33.213229999999996	-97.148638	12.4
2019-01-31 15:53:00	33.213267	-97.148662	12.4
2019-01-31 15:53:00	33.21315	-97.148638	12.4
2019-01-31 15:53:00	33.213	-97.14858199999999	12.4
2019-01-31 15:53:00	33.212835	-97.148475	12.4
2019-01-31 15:53:00	33.21272800000001	-97.14858000000001	12.4
2019-01-31 15:53:00	33.212707	-97.14875	13.4
2019-01-31 15:53:00	33.212697	-97.148928	13.4
2019-01-31 15:53:00	33.212666999999996	-97.14914300000001	13.4
2019-01-31 15:53:00	33.212621999999996	-97.149198	13.4
2019-01-31 15:53:00	33.212587	-97.149398	13.4
2019-01-31 15:53:00	33.212602000000004	-97.149602	13.4
2019-01-31 15:53:00	33.212613	-97.14976999999999	13.4
2019-01-31 15:53:00	33.212621999999996	-97.149927	13.4
2019-01-31 15:53:00	33.21263	-97.150072	13.4
2019-01-31 15:53:00	33.21264	-97.150215	13.4
2019-01-31 15:53:00	33.212643	-97.150362	13.4
2019-01-31 15:53:00	33.212635	-97.150497	13.4
2019-01-31 15:53:00	33.212632	-97.150607	19.8
2019-01-31 15:53:00	33.212645	-97.150772	19.8
2019-01-31 15:53:00	33.21266	-97.1509	19.8
2019-01-31 15:53:00	33.212672	-97.15101800000001	19.8
2019-01-31 15:53:00	33.212682	-97.151122	19.8
2019-01-31 15:53:00	33.212668	-97.151235	19.8
2019-01-31 15:53:00	33.212663	-97.151363	19.8
2019-01-31 15:53:00	33.212653	-97.1515	19.8
2019-01-31 15:53:00	33.212647	-97.15165	19.8
2019-01-31 15:53:00	33.21265	-97.151785	19.8
2019-01-31 15:53:00	33.212652	-97.15193199999999	19.8
2019-01-31 15:53:00	33.212647	-97.15208	19.8
2019-01-31 15:53:00	33.212645	-97.152235	21.8
2019-01-31 15:53:00	33.21265	-97.152378	21.8
2019-01-31 15:53:00	33.212643	-97.15252	21.8
2019-01-31 15:53:00	33.212645	-97.152662	21.8
2019-01-31 15:53:00	33.212657	-97.152813	21.8
2019-01-31 15:53:00	33.212703000000005	-97.152928	21.8
2019-01-31 15:53:00	33.212828	-97.15293199999999	21.8
2019-01-31 15:53:00	33.212945	-97.152928	21.8
2019-01-31 15:53:00	33.213103000000004	-97.15293	21.8
2019-01-31 15:53:00	33.213262	-97.15292	21.8
2019-01-31 15:53:00	33.213425	-97.152905	21.8
2019-01-31 15:53:00	33.21358	-97.152897	21.8
2019-01-31 15:53:00	33.213695	-97.152765	20.9
2019-01-31 15:53:00	33.213695	-97.152603	20.9
2019-01-31 15:53:00	33.213707	-97.152445	20.9
2019-01-31 15:53:00	33.213707	-97.152253	20.9
2019-01-31 15:53:00	33.213707	-97.152043	20.9
2019-01-31 15:53:00	33.213702000000005	-97.15188	20.9
2019-01-31 15:53:00	33.2137	-97.151715	20.9
2019-01-31 15:53:00	33.213707	-97.151573	20.9
2019-01-31 15:53:00	33.213713	-97.151443	20.9
2019-01-31 15:53:00	33.213708000000004	-97.151298	20.9
2019-01-31 15:53:00	33.213698	-97.151145	20.9
2019-01-31 15:53:00	33.213698	-97.150968	20.9
2019-01-31 15:53:00	33.213698	-97.15079300000001	20.8
2019-01-31 15:53:00	33.213702000000005	-97.150625	20.8
2019-01-31 15:53:00	33.213696999999996	-97.15037199999999	20.8
2019-01-31 15:53:00	33.213705	-97.150063	20.8
2019-01-31 15:53:00	33.213712	-97.149692	20.8
2019-01-31 15:53:00	33.21371	-97.14925699999999	20.8
2019-01-31 15:53:00	33.213713	-97.148803	20.8
2019-01-31 15:53:00	33.213735	-97.148425	20.8
2019-01-31 15:53:00	33.213947	-97.1484	20.8
2019-01-31 15:53:00	33.214138	-97.148422	20.8
2019-01-31 15:53:00	33.214335	-97.14842800000001	20.8
2019-01-31 15:53:00	33.214504999999996	-97.14843499999999	20.8
2019-01-31 15:53:00	33.214595	-97.148427	22.4
2019-01-31 15:53:00	33.214593	-97.148423	22.4
2019-01-31 15:53:00	33.214622999999996	-97.148392	22.4
2019-01-31 15:53:00	33.214667	-97.148228	22.4
2019-01-31 15:53:00	33.214675	-97.147947	22.4
2019-01-31 15:53:00	33.214673	-97.147625	22.4
2019-01-31 15:53:00	33.214695	-97.147278	22.4
2019-01-31 15:53:00	33.214703	-97.146938	22.4
2019-01-31 15:53:00	33.2147	-97.14676999999999	22.4
2019-01-31 15:53:00	33.214712	-97.14660500000001	22.4
2019-01-31 15:53:00	33.214620000000004	-97.146398	22.4
2019-01-31 15:53:00	33.21443	-97.14626	22.4
2019-01-31 15:53:00	33.214223	-97.14619300000001	22.5
2019-01-31 15:53:00	33.214025	-97.14618	22.5
2019-01-31 15:53:00	33.213807	-97.146188	22.5
2019-01-31 15:53:00	33.213654999999996	-97.14613	22.5
2019-01-31 15:53:00	33.213648	-97.14586700000001	22.5
2019-01-31 15:53:00	33.213657	-97.14558199999999	22.5
2019-01-31 15:53:00	33.213658	-97.14531	22.5
2019-01-31 15:53:00	33.213642	-97.14505	22.5
2019-01-31 15:53:00	33.213595	-97.14483299999999	22.5
2019-01-31 15:53:00	33.213582	-97.14465200000001	22.5
2019-01-31 15:53:00	33.213553000000005	-97.144527	22.5
2019-01-31 15:53:00	33.213561999999996	-97.144508	22.5
2019-01-31 15:53:00	33.21356	-97.1445	22.7
2019-01-31 15:53:00	33.213558	-97.14449	22.7
2019-01-31 15:53:00	33.213558	-97.14449	22.7
2019-01-31 15:53:00	33.213558	-97.14449	22.7
2019-01-31 15:53:00	33.21355	-97.144483	22.7
2019-01-31 15:53:00	33.213542	-97.144452	22.7
2019-01-31 15:53:00	33.213508000000004	-97.144412	22.7
2019-01-31 15:53:00	33.213463	-97.1444	22.7
2019-01-31 15:53:00	33.213413	-97.144398	22.7
2019-01-31 15:53:00	33.213368	-97.14439300000001	22.7
2019-01-31 15:53:00	33.213322999999995	-97.14439	22.7
2019-01-31 15:53:00	33.213267	-97.144387	22.7
2019-01-31 15:53:00	33.213207000000004	-97.14439300000001	20.9
2019-01-31 15:53:00	33.213158	-97.144388	20.9
2019-01-31 15:53:00	33.213112	-97.144378	20.9
2019-01-31 15:53:00	33.213065	-97.14439300000001	20.9
2019-01-31 15:53:00	33.213021999999995	-97.144402	20.9
2019-01-31 15:53:00	33.212977	-97.14441	20.9
2019-01-31 15:53:00	33.212932	-97.14441	20.9
2019-01-31 15:53:00	33.212887	-97.144397	20.9
2019-01-31 15:53:00	33.212845	-97.144397	20.9
2019-01-31 15:53:00	33.212807	-97.14441	20.9
2019-01-31 15:53:00	33.212773	-97.144447	20.9
2019-01-31 15:53:00	33.212740000000004	-97.144463	20.9
