# Supplementary material for: Monitoring, Mapping, and Modeling Spatial–Temporal Patterns of PM2.5 for Improved Understanding of Air Pollution Dynamics Using Portable Sensing Technologies
Source: Int J Environ Res Public Health. 2020 Jul 8;17(14):4914. doi: 10.3390/ijerph17144914 (PMC7400490; doi:10.3390/ijerph17144914)
Supplement: Supplementary file 1 [file ijerph-17-04914-s001.zip › Supplementary File 1/2019_1_31_1900_run.csv]

Timestamp	Latitude	Longitude	PM2.5
2019-01-31 18:53:00	33.209468	-97.144472	21.2
2019-01-31 18:53:00	33.209363	-97.144477	21.2
2019-01-31 18:53:00	33.209232	-97.144482	21.2
2019-01-31 18:53:00	33.209113	-97.14449	21.2
2019-01-31 18:53:00	33.208991999999995	-97.14449300000001	21.2
2019-01-31 18:53:00	33.208828000000004	-97.14449	21.2
2019-01-31 18:53:00	33.208677	-97.14449	21.2
2019-01-31 18:53:00	33.208532	-97.144488	21.2
2019-01-31 18:53:00	33.20839	-97.14449300000001	21.2
2019-01-31 18:53:00	33.208255	-97.144488	21.2
2019-01-31 18:53:00	33.20818	-97.144603	21.2
2019-01-31 18:53:00	33.208178000000004	-97.144803	21.2
2019-01-31 18:53:00	33.208183	-97.14502	21.8
2019-01-31 18:53:00	33.208197999999996	-97.14523299999999	21.8
2019-01-31 18:53:00	33.208215	-97.14543	21.8
2019-01-31 18:53:00	33.208202	-97.145645	21.8
2019-01-31 18:53:00	33.208197999999996	-97.145838	21.8
2019-01-31 18:53:00	33.208195	-97.146002	21.8
2019-01-31 18:53:00	33.208218	-97.14618	21.8
2019-01-31 18:53:00	33.208215	-97.146387	21.8
2019-01-31 18:53:00	33.208208	-97.146563	21.8
2019-01-31 18:53:00	33.208218	-97.14674699999999	21.8
2019-01-31 18:53:00	33.208225	-97.146957	21.8
2019-01-31 18:53:00	33.208222	-97.147192	21.8
2019-01-31 18:53:00	33.208223	-97.147363	22.0
2019-01-31 18:53:00	33.208213	-97.14748	22.0
2019-01-31 18:53:00	33.208195	-97.147588	22.0
2019-01-31 18:53:00	33.208193	-97.147712	22.0
2019-01-31 18:53:00	33.208203000000005	-97.147837	22.0
2019-01-31 18:53:00	33.208223	-97.147953	22.0
2019-01-31 18:53:00	33.208228000000005	-97.14808000000001	22.0
2019-01-31 18:53:00	33.20824	-97.148177	22.0
2019-01-31 18:53:00	33.208245	-97.14830500000001	22.0
2019-01-31 18:53:00	33.20824	-97.148427	22.0
2019-01-31 18:53:00	33.208252	-97.14860999999999	22.0
2019-01-31 18:53:00	33.20827	-97.148785	22.0
2019-01-31 18:53:00	33.208275	-97.148895	22.7
2019-01-31 18:53:00	33.208268	-97.148987	22.7
2019-01-31 18:53:00	33.208273	-97.14909	22.7
2019-01-31 18:53:00	33.20827	-97.14919	22.7
2019-01-31 18:53:00	33.208255	-97.1493	22.7
2019-01-31 18:53:00	33.20825	-97.1494	22.7
2019-01-31 18:53:00	33.208223	-97.1495	22.7
2019-01-31 18:53:00	33.208218	-97.149602	22.7
2019-01-31 18:53:00	33.208225	-97.149722	22.7
2019-01-31 18:53:00	33.20823	-97.14985	22.7
2019-01-31 18:53:00	33.20824	-97.149975	22.7
2019-01-31 18:53:00	33.208234999999995	-97.150082	22.7
2019-01-31 18:53:00	33.208195	-97.150205	22.2
2019-01-31 18:53:00	33.208185	-97.150328	22.2
2019-01-31 18:53:00	33.208177	-97.150437	22.2
2019-01-31 18:53:00	33.208188	-97.150543	22.2
2019-01-31 18:53:00	33.208183	-97.150672	22.2
2019-01-31 18:53:00	33.208158000000005	-97.15079300000001	22.2
2019-01-31 18:53:00	33.207957	-97.15079	22.2
2019-01-31 18:53:00	33.207733000000005	-97.15078000000001	22.2
2019-01-31 18:53:00	33.207516999999996	-97.15078299999999	22.2
2019-01-31 18:53:00	33.207302	-97.150777	22.2
2019-01-31 18:53:00	33.207093	-97.15078000000001	22.2
2019-01-31 18:53:00	33.20688	-97.1508	22.2
2019-01-31 18:53:00	33.206804999999996	-97.150993	23.4
2019-01-31 18:53:00	33.20681	-97.151252	23.4
2019-01-31 18:53:00	33.206815	-97.151513	23.4
2019-01-31 18:53:00	33.206813000000004	-97.15175699999999	23.4
2019-01-31 18:53:00	33.206818	-97.152002	23.4
2019-01-31 18:53:00	33.206812	-97.152215	23.4
2019-01-31 18:53:00	33.20681	-97.152423	23.4
2019-01-31 18:53:00	33.206808	-97.15262299999999	23.4
2019-01-31 18:53:00	33.206817	-97.152817	23.4
2019-01-31 18:53:00	33.206804999999996	-97.153023	23.4
2019-01-31 18:53:00	33.206784999999996	-97.15321800000001	23.4
2019-01-31 18:53:00	33.206759999999996	-97.153415	23.4
2019-01-31 18:53:00	33.206737	-97.153545	22.8
2019-01-31 18:53:00	33.206643	-97.153645	22.8
2019-01-31 18:53:00	33.206665	-97.153727	22.8
2019-01-31 18:53:00	33.206713	-97.153832	22.8
2019-01-31 18:53:00	33.206782000000004	-97.153948	22.8
2019-01-31 18:53:00	33.206865	-97.154108	22.8
2019-01-31 18:53:00	33.206984999999996	-97.154333	22.8
2019-01-31 18:53:00	33.207078	-97.154507	22.8
2019-01-31 18:53:00	33.207193	-97.15464200000001	22.8
2019-01-31 18:53:00	33.207352	-97.15481	22.8
2019-01-31 18:53:00	33.207553000000004	-97.15494699999999	22.8
2019-01-31 18:53:00	33.207772	-97.155015	22.8
2019-01-31 18:53:00	33.208005	-97.15503199999999	21.8
2019-01-31 18:53:00	33.20823	-97.155058	21.8
2019-01-31 18:53:00	33.208447	-97.155058	21.8
2019-01-31 18:53:00	33.208638	-97.15505999999999	21.8
2019-01-31 18:53:00	33.208828000000004	-97.15505	21.8
2019-01-31 18:53:00	33.209015	-97.155045	21.8
2019-01-31 18:53:00	33.209177000000004	-97.155043	21.8
2019-01-31 18:53:00	33.209332	-97.155037	21.8
2019-01-31 18:53:00	33.209527	-97.155037	21.8
2019-01-31 18:53:00	33.209718	-97.155028	21.8
2019-01-31 18:53:00	33.209915	-97.155027	21.8
2019-01-31 18:53:00	33.210136999999996	-97.155025	21.8
2019-01-31 18:53:00	33.210357	-97.15502	22.4
2019-01-31 18:53:00	33.210582	-97.155015	22.4
2019-01-31 18:53:00	33.210813	-97.155018	22.4
2019-01-31 18:53:00	33.211017	-97.15502	22.4
2019-01-31 18:53:00	33.211211999999996	-97.155013	22.4
2019-01-31 18:53:00	33.211393	-97.155018	22.4
2019-01-31 18:53:00	33.21152	-97.15496	22.4
2019-01-31 18:53:00	33.21152	-97.154728	22.4
2019-01-31 18:53:00	33.211543	-97.154457	22.4
2019-01-31 18:53:00	33.21156	-97.154158	22.4
2019-01-31 18:53:00	33.21157	-97.153875	22.4
2019-01-31 18:53:00	33.21158	-97.153683	22.4
2019-01-31 18:53:00	33.211572	-97.153513	24.6
2019-01-31 18:53:00	33.211595	-97.153368	24.6
2019-01-31 18:53:00	33.211573	-97.153258	24.6
2019-01-31 18:53:00	33.211575	-97.153225	24.6
2019-01-31 18:53:00	33.211583000000005	-97.153192	24.6
2019-01-31 18:53:00	33.211603000000004	-97.153085	24.6
2019-01-31 18:53:00	33.211653000000005	-97.152987	24.6
2019-01-31 18:53:00	33.211742	-97.152928	24.6
2019-01-31 18:53:00	33.211863	-97.152925	24.6
2019-01-31 18:53:00	33.211988	-97.15293	24.6
2019-01-31 18:53:00	33.212113	-97.152953	24.6
2019-01-31 18:53:00	33.212255	-97.15298	24.6
2019-01-31 18:53:00	33.212382	-97.15298	22.5
2019-01-31 18:53:00	33.212507	-97.15297199999999	22.5
2019-01-31 18:53:00	33.212607	-97.15293199999999	22.5
2019-01-31 18:53:00	33.212677	-97.15278	22.5
2019-01-31 18:53:00	33.212688	-97.152558	22.5
2019-01-31 18:53:00	33.212695000000004	-97.15231	22.5
2019-01-31 18:53:00	33.21269	-97.15203299999999	22.5
2019-01-31 18:53:00	33.21266	-97.15180500000001	22.5
2019-01-31 18:53:00	33.212655	-97.15163299999999	22.5
2019-01-31 18:53:00	33.212657	-97.151503	22.5
2019-01-31 18:53:00	33.21264	-97.151385	22.5
2019-01-31 18:53:00	33.212632	-97.151303	22.5
2019-01-31 18:53:00	33.212621999999996	-97.151285	22.9
2019-01-31 18:53:00	33.212621999999996	-97.151263	22.9
2019-01-31 18:53:00	33.212635	-97.15118000000001	22.9
2019-01-31 18:53:00	33.212645	-97.151062	22.9
2019-01-31 18:53:00	33.212643	-97.15093	22.9
2019-01-31 18:53:00	33.212637	-97.15078199999999	22.9
2019-01-31 18:53:00	33.212632	-97.15059699999999	22.9
2019-01-31 18:53:00	33.21265	-97.15038	22.9
2019-01-31 18:53:00	33.212647	-97.150102	22.9
2019-01-31 18:53:00	33.212638	-97.149778	22.9
2019-01-31 18:53:00	33.212632	-97.149458	22.9
2019-01-31 18:53:00	33.212533	-97.149295	22.9
2019-01-31 18:53:00	33.212534999999995	-97.149113	22.4
2019-01-31 18:53:00	33.212555	-97.148907	22.4
2019-01-31 18:53:00	33.212545	-97.148697	22.4
2019-01-31 18:53:00	33.21261	-97.148517	22.4
2019-01-31 18:53:00	33.212821999999996	-97.14849699999999	22.4
2019-01-31 18:53:00	33.212978	-97.14843	22.4
2019-01-31 18:53:00	33.212863	-97.148298	22.4
2019-01-31 18:53:00	33.212737	-97.14816	22.4
2019-01-31 18:53:00	33.212737	-97.14796	22.4
2019-01-31 18:53:00	33.21275	-97.14775300000001	22.4
2019-01-31 18:53:00	33.212733	-97.147522	22.4
2019-01-31 18:53:00	33.212732	-97.147302	22.4
2019-01-31 18:53:00	33.212718	-97.147077	23.1
2019-01-31 18:53:00	33.212598	-97.14697	23.1
2019-01-31 18:53:00	33.212455	-97.146975	23.1
2019-01-31 18:53:00	33.212275	-97.146957	23.1
2019-01-31 18:53:00	33.212082	-97.14693	23.1
2019-01-31 18:53:00	33.211921999999994	-97.146935	23.1
2019-01-31 18:53:00	33.211787	-97.146957	23.1
2019-01-31 18:53:00	33.211696999999994	-97.146948	23.1
2019-01-31 18:53:00	33.211657	-97.146865	23.1
2019-01-31 18:53:00	33.211665	-97.146677	23.1
2019-01-31 18:53:00	33.211627	-97.146477	23.1
2019-01-31 18:53:00	33.211528	-97.146343	23.1
2019-01-31 18:53:00	33.211358000000004	-97.14635	22.4
2019-01-31 18:53:00	33.211188	-97.146357	22.4
2019-01-31 18:53:00	33.211027	-97.146357	22.4
2019-01-31 18:53:00	33.210879999999996	-97.146362	22.4
2019-01-31 18:53:00	33.210716999999995	-97.146365	22.4
2019-01-31 18:53:00	33.210577	-97.146345	22.4
2019-01-31 18:53:00	33.210437	-97.146282	22.4
2019-01-31 18:53:00	33.210271999999996	-97.146315	22.4
2019-01-31 18:53:00	33.210135	-97.146275	22.4
2019-01-31 18:53:00	33.209988	-97.14622	22.4
2019-01-31 18:53:00	33.209803	-97.14617	22.4
2019-01-31 18:53:00	33.209648	-97.146243	22.4
2019-01-31 18:53:00	33.209497	-97.1463	21.6
2019-01-31 18:53:00	33.209357000000004	-97.146327	21.6
2019-01-31 18:53:00	33.209342	-97.146512	21.6
2019-01-31 18:53:00	33.209337	-97.146713	21.6
2019-01-31 18:53:00	33.209338	-97.146922	21.6
2019-01-31 18:53:00	33.209332	-97.14714000000001	21.6
2019-01-31 18:53:00	33.209317	-97.147317	21.6
2019-01-31 18:53:00	33.209317999999996	-97.147485	21.6
2019-01-31 18:53:00	33.209315000000004	-97.147638	21.6
2019-01-31 18:53:00	33.209307	-97.14781500000001	21.6
2019-01-31 18:53:00	33.209315000000004	-97.147988	21.6
2019-01-31 18:53:00	33.209340000000005	-97.148157	21.6
2019-01-31 18:53:00	33.20945	-97.148208	23.1
2019-01-31 18:53:00	33.209645	-97.14821500000001	23.1
2019-01-31 18:53:00	33.209818	-97.14822	23.1
2019-01-31 18:53:00	33.20998	-97.148207	23.1
2019-01-31 18:53:00	33.210033	-97.148282	23.1
2019-01-31 18:53:00	33.210095	-97.148413	23.1
2019-01-31 18:53:00	33.210202	-97.148425	23.1
2019-01-31 18:53:00	33.210308000000005	-97.148425	23.1
2019-01-31 18:53:00	33.210408	-97.148413	23.1
2019-01-31 18:53:00	33.210518	-97.14841700000001	23.1
2019-01-31 18:53:00	33.210623	-97.148403	23.1
2019-01-31 18:53:00	33.21074	-97.14841700000001	23.1
2019-01-31 18:53:00	33.210840000000005	-97.148418	22.6
2019-01-31 18:53:00	33.210902000000004	-97.148325	22.6
2019-01-31 18:53:00	33.210922	-97.148165	22.6
2019-01-31 18:53:00	33.210972	-97.148042	22.6
2019-01-31 18:53:00	33.211053	-97.147987	22.6
2019-01-31 18:53:00	33.211157	-97.147977	22.6
2019-01-31 18:53:00	33.211328	-97.147977	22.6
2019-01-31 18:53:00	33.211462	-97.148087	22.6
2019-01-31 18:53:00	33.211573	-97.148238	22.6
2019-01-31 18:53:00	33.211658	-97.148427	22.6
2019-01-31 18:53:00	33.211818	-97.14849	22.6
2019-01-31 18:53:00	33.211993	-97.148512	22.6
2019-01-31 18:53:00	33.212198	-97.14845799999999	22.5
2019-01-31 18:53:00	33.212433000000004	-97.148387	22.5
2019-01-31 18:53:00	33.212688	-97.14835	22.5
2019-01-31 18:53:00	33.212897999999996	-97.14845799999999	22.5
2019-01-31 18:53:00	33.213033	-97.14856	22.5
2019-01-31 18:53:00	33.213159999999995	-97.148573	22.5
2019-01-31 18:53:00	33.213297999999995	-97.14860999999999	22.5
2019-01-31 18:53:00	33.213413	-97.148635	22.5
2019-01-31 18:53:00	33.213325	-97.148655	22.5
2019-01-31 18:53:00	33.213167	-97.148662	22.5
2019-01-31 18:53:00	33.212977	-97.148547	22.5
2019-01-31 18:53:00	33.21289	-97.14846	22.5
2019-01-31 19:53:00	33.212902	-97.148477	23.7
2019-01-31 19:53:00	33.212897999999996	-97.148475	23.7
2019-01-31 19:53:00	33.212897999999996	-97.148473	23.7
2019-01-31 19:53:00	33.212897999999996	-97.148475	23.7
2019-01-31 19:53:00	33.212853	-97.148478	23.7
2019-01-31 19:53:00	33.212732	-97.148485	23.7
2019-01-31 19:53:00	33.21268	-97.14867199999999	23.7
2019-01-31 19:53:00	33.212655	-97.14889000000001	23.7
2019-01-31 19:53:00	33.212641999999995	-97.149107	23.7
2019-01-31 19:53:00	33.212647	-97.149242	23.7
2019-01-31 19:53:00	33.212617	-97.149425	23.7
2019-01-31 19:53:00	33.212607	-97.14964	23.7
2019-01-31 19:53:00	33.212612	-97.149812	23.1
2019-01-31 19:53:00	33.212607	-97.149973	23.1
2019-01-31 19:53:00	33.212632	-97.150148	23.1
2019-01-31 19:53:00	33.212635	-97.150277	23.1
2019-01-31 19:53:00	33.212653	-97.1504	23.1
2019-01-31 19:53:00	33.21265	-97.15053499999999	23.1
2019-01-31 19:53:00	33.21266	-97.150663	23.1
2019-01-31 19:53:00	33.212652	-97.150805	23.1
2019-01-31 19:53:00	33.212672999999995	-97.15097800000001	23.1
2019-01-31 19:53:00	33.212677	-97.151175	23.1
2019-01-31 19:53:00	33.212668	-97.151338	23.1
2019-01-31 19:53:00	33.212677	-97.15150200000001	23.1
2019-01-31 19:53:00	33.212682	-97.151673	25.0
2019-01-31 19:53:00	33.212682	-97.151848	25.0
2019-01-31 19:53:00	33.212672	-97.152018	25.0
2019-01-31 19:53:00	33.212668	-97.1522	25.0
2019-01-31 19:53:00	33.212672	-97.15238000000001	25.0
2019-01-31 19:53:00	33.212665	-97.152558	25.0
2019-01-31 19:53:00	33.212645	-97.15273	25.0
2019-01-31 19:53:00	33.212685	-97.15285300000001	25.0
2019-01-31 19:53:00	33.212845	-97.15288699999999	25.0
2019-01-31 19:53:00	33.213046999999996	-97.152902	25.0
2019-01-31 19:53:00	33.213232	-97.152907	25.0
2019-01-31 19:53:00	33.213445	-97.152907	25.0
2019-01-31 19:53:00	33.213638	-97.152907	24.2
2019-01-31 19:53:00	33.213703	-97.152688	24.2
2019-01-31 19:53:00	33.213692	-97.152462	24.2
2019-01-31 19:53:00	33.213695	-97.152252	24.2
2019-01-31 19:53:00	33.213712	-97.152022	24.2
2019-01-31 19:53:00	33.213713	-97.15182	24.2
2019-01-31 19:53:00	33.213715	-97.151673	24.2
2019-01-31 19:53:00	33.213718	-97.151505	24.2
2019-01-31 19:53:00	33.21371	-97.15135	24.2
2019-01-31 19:53:00	33.21371	-97.151202	24.2
2019-01-31 19:53:00	33.213703	-97.151022	24.2
2019-01-31 19:53:00	33.213695	-97.15083299999999	24.2
2019-01-31 19:53:00	33.21368	-97.150663	22.8
2019-01-31 19:53:00	33.213682	-97.15042199999999	22.8
2019-01-31 19:53:00	33.213673	-97.150122	22.8
2019-01-31 19:53:00	33.213683	-97.149773	22.8
2019-01-31 19:53:00	33.213683	-97.149385	22.8
2019-01-31 19:53:00	33.213665	-97.148927	22.8
2019-01-31 19:53:00	33.213665	-97.148588	22.8
2019-01-31 19:53:00	33.213753000000004	-97.148335	22.8
2019-01-31 19:53:00	33.213967	-97.14836700000001	22.8
2019-01-31 19:53:00	33.214205	-97.148402	22.8
2019-01-31 19:53:00	33.214438	-97.14840500000001	22.8
2019-01-31 19:53:00	33.214618	-97.148397	22.8
2019-01-31 19:53:00	33.21465300000001	-97.148178	22.3
2019-01-31 19:53:00	33.214652	-97.147882	22.3
2019-01-31 19:53:00	33.21465	-97.147553	22.3
2019-01-31 19:53:00	33.214638	-97.147203	22.3
2019-01-31 19:53:00	33.21464	-97.146863	22.3
2019-01-31 19:53:00	33.214625	-97.146588	22.3
2019-01-31 19:53:00	33.214595	-97.146428	22.3
2019-01-31 19:53:00	33.214428000000005	-97.146275	22.3
2019-01-31 19:53:00	33.214213	-97.146158	22.3
2019-01-31 19:53:00	33.214007	-97.146165	22.3
2019-01-31 19:53:00	33.213823	-97.146175	22.3
2019-01-31 19:53:00	33.213643	-97.146128	22.3
2019-01-31 19:53:00	33.213568	-97.145975	21.9
2019-01-31 19:53:00	33.213602	-97.145705	21.9
2019-01-31 19:53:00	33.213623	-97.145382	21.9
2019-01-31 19:53:00	33.213637	-97.14509699999999	21.9
2019-01-31 19:53:00	33.213583	-97.144857	21.9
2019-01-31 19:53:00	33.213583	-97.144675	21.9
2019-01-31 19:53:00	33.213513	-97.144537	21.9
2019-01-31 19:53:00	33.21353	-97.144468	21.9
2019-01-31 19:53:00	33.213535	-97.144463	21.9
2019-01-31 19:53:00	33.213533	-97.144462	21.9
2019-01-31 19:53:00	33.21353	-97.14446	21.9
2019-01-31 19:53:00	33.213528000000004	-97.144458	21.9
2019-01-31 19:53:00	33.213528000000004	-97.14445699999999	22.1
2019-01-31 19:53:00	33.213528000000004	-97.14445699999999	22.1
2019-01-31 19:53:00	33.213527	-97.14445699999999	22.1
2019-01-31 19:53:00	33.213527	-97.144453	22.1
2019-01-31 19:53:00	33.213522	-97.14447	22.1
