# Supplementary material for: Monitoring, Mapping, and Modeling Spatial–Temporal Patterns of PM2.5 for Improved Understanding of Air Pollution Dynamics Using Portable Sensing Technologies
Source: Int J Environ Res Public Health. 2020 Jul 8;17(14):4914. doi: 10.3390/ijerph17144914 (PMC7400490; doi:10.3390/ijerph17144914)
Supplement: Supplementary file 1 [file ijerph-17-04914-s001.zip › Supplementary File 1/2019_2_1_1100_run.csv]

Timestamp	Latitude	Longitude	PM2.5
2019-02-01 10:53:00	33.213777	-97.14631700000001	9.4
2019-02-01 10:53:00	33.213621999999994	-97.146168	9.4
2019-02-01 10:53:00	33.213632000000004	-97.145758	9.4
2019-02-01 10:53:00	33.213623	-97.145282	9.4
2019-02-01 10:53:00	33.213613	-97.144873	9.4
2019-02-01 10:53:00	33.213583	-97.144488	9.4
2019-02-01 10:53:00	33.213557	-97.144273	9.4
2019-02-01 10:53:00	33.213395	-97.144187	9.4
2019-02-01 10:53:00	33.213093	-97.14420799999999	9.4
2019-02-01 10:53:00	33.212795	-97.144273	9.4
2019-02-01 10:53:00	33.212553	-97.144312	9.4
2019-02-01 10:53:00	33.212334999999996	-97.144327	9.4
2019-02-01 10:53:00	33.21029	-97.144448	11.0
2019-02-01 10:53:00	33.21029	-97.144448	11.0
2019-02-01 10:53:00	33.210278	-97.144462	11.0
2019-02-01 10:53:00	33.210252000000004	-97.14445699999999	11.0
2019-02-01 10:53:00	33.210162	-97.144458	11.0
2019-02-01 10:53:00	33.210029999999996	-97.144453	11.0
2019-02-01 10:53:00	33.209862	-97.144453	11.0
2019-02-01 10:53:00	33.209683	-97.14446	11.0
2019-02-01 10:53:00	33.209527	-97.14446	11.0
2019-02-01 10:53:00	33.209428	-97.14445	11.0
2019-02-01 10:53:00	33.209315000000004	-97.14445	11.0
2019-02-01 10:53:00	33.209162	-97.144453	11.0
2019-02-01 10:53:00	33.209028	-97.14446	10.2
2019-02-01 10:53:00	33.208903	-97.144463	10.2
2019-02-01 10:53:00	33.208768	-97.144465	10.2
2019-02-01 10:53:00	33.208627	-97.144468	10.2
2019-02-01 10:53:00	33.208493	-97.144472	10.2
2019-02-01 10:53:00	33.208385	-97.144483	10.2
2019-02-01 10:53:00	33.208315	-97.144592	10.2
2019-02-01 10:53:00	33.208315	-97.144813	10.2
2019-02-01 10:53:00	33.208315	-97.14503	10.2
2019-02-01 10:53:00	33.20831	-97.145172	10.2
2019-02-01 10:53:00	33.208296999999995	-97.145213	10.2
2019-02-01 10:53:00	33.2083	-97.145223	10.2
2019-02-01 10:53:00	33.2083	-97.14528	9.7
2019-02-01 10:53:00	33.208295	-97.145362	9.7
2019-02-01 10:53:00	33.208285	-97.14543499999999	9.7
2019-02-01 10:53:00	33.208282000000004	-97.145517	9.7
2019-02-01 10:53:00	33.20828	-97.14560300000001	9.7
2019-02-01 10:53:00	33.208278	-97.145697	9.7
2019-02-01 10:53:00	33.208273	-97.145785	9.7
2019-02-01 10:53:00	33.208295	-97.145875	9.7
2019-02-01 10:53:00	33.208307	-97.145953	9.7
2019-02-01 10:53:00	33.208337	-97.14605	9.7
2019-02-01 10:53:00	33.208345	-97.146125	9.7
2019-02-01 10:53:00	33.208345	-97.146215	9.7
2019-02-01 10:53:00	33.20834	-97.14631	9.7
2019-02-01 10:53:00	33.208342	-97.14639	11.4
2019-02-01 10:53:00	33.208337	-97.146468	11.4
2019-02-01 10:53:00	33.208343	-97.146567	11.4
2019-02-01 10:53:00	33.208355	-97.14666700000001	11.4
2019-02-01 10:53:00	33.208355	-97.14676	11.4
2019-02-01 10:53:00	33.20836	-97.146842	11.4
2019-02-01 10:53:00	33.208365	-97.146925	11.4
2019-02-01 10:53:00	33.208366999999996	-97.147017	11.4
2019-02-01 10:53:00	33.20837	-97.147085	11.4
2019-02-01 10:53:00	33.208363	-97.147185	11.4
2019-02-01 10:53:00	33.208353	-97.147272	11.4
2019-02-01 10:53:00	33.208358000000004	-97.147358	11.4
2019-02-01 10:53:00	33.208378	-97.147437	12.5
2019-02-01 10:53:00	33.208397999999995	-97.14753	12.5
2019-02-01 10:53:00	33.208408	-97.147625	12.5
2019-02-01 10:53:00	33.208413	-97.14771	12.5
2019-02-01 10:53:00	33.208418	-97.147798	12.5
2019-02-01 10:53:00	33.208408	-97.147878	12.5
2019-02-01 10:53:00	33.2084	-97.14796	12.5
2019-02-01 10:53:00	33.20839	-97.148043	12.5
2019-02-01 10:53:00	33.208385	-97.148127	12.5
2019-02-01 10:53:00	33.208375	-97.148212	12.5
2019-02-01 10:53:00	33.208372999999995	-97.14829499999999	12.5
2019-02-01 10:53:00	33.208372	-97.14836700000001	12.5
2019-02-01 10:53:00	33.208355	-97.14844000000001	12.7
2019-02-01 10:53:00	33.208333	-97.148517	12.7
2019-02-01 10:53:00	33.20833	-97.1486	12.7
2019-02-01 10:53:00	33.208338	-97.14869499999999	12.7
2019-02-01 10:53:00	33.20833	-97.148775	12.7
2019-02-01 10:53:00	33.20832	-97.14883	12.7
2019-02-01 10:53:00	33.208263	-97.148907	12.7
2019-02-01 10:53:00	33.208220000000004	-97.148987	12.7
2019-02-01 10:53:00	33.208222	-97.14904	12.7
2019-02-01 10:53:00	33.208225	-97.149045	12.7
2019-02-01 10:53:00	33.208225	-97.149118	12.7
2019-02-01 10:53:00	33.208207	-97.149288	12.7
2019-02-01 10:53:00	33.208202	-97.14949	12.7
2019-02-01 10:53:00	33.2082	-97.14970799999999	12.7
2019-02-01 10:53:00	33.208197999999996	-97.149918	12.7
2019-02-01 10:53:00	33.208207	-97.15012800000001	12.7
2019-02-01 10:53:00	33.208192	-97.15033199999999	12.7
2019-02-01 10:53:00	33.208192	-97.150515	12.7
2019-02-01 10:53:00	33.208193	-97.15066	12.7
2019-02-01 10:53:00	33.208168	-97.150823	12.7
2019-02-01 10:53:00	33.208013	-97.150858	12.7
2019-02-01 10:53:00	33.207785	-97.150835	12.7
2019-02-01 10:53:00	33.20756	-97.150837	12.7
2019-02-01 10:53:00	33.207352	-97.150875	12.7
2019-02-01 10:53:00	33.207178000000006	-97.150865	14.3
2019-02-01 10:53:00	33.207003	-97.150865	14.3
2019-02-01 10:53:00	33.206872	-97.150883	14.3
2019-02-01 10:53:00	33.20686	-97.151045	14.3
2019-02-01 10:53:00	33.20688	-97.151213	14.3
2019-02-01 10:53:00	33.206902	-97.15136	14.3
2019-02-01 10:53:00	33.206907	-97.151503	14.3
2019-02-01 10:53:00	33.206895	-97.15167	14.3
2019-02-01 10:53:00	33.206868	-97.151865	14.3
2019-02-01 10:53:00	33.206877	-97.15206500000001	14.3
2019-02-01 10:53:00	33.20688	-97.152303	14.3
2019-02-01 10:53:00	33.206893	-97.15252199999999	14.3
2019-02-01 10:53:00	33.20688	-97.15270500000001	14.0
2019-02-01 10:53:00	33.20691	-97.152898	14.0
2019-02-01 10:53:00	33.206917	-97.153112	14.0
2019-02-01 10:53:00	33.20688	-97.153245	14.0
2019-02-01 10:53:00	33.206787	-97.153488	14.0
2019-02-01 10:53:00	33.206665	-97.153663	14.0
2019-02-01 10:53:00	33.206693	-97.153813	14.0
2019-02-01 10:53:00	33.206838	-97.154037	14.0
2019-02-01 10:53:00	33.206972	-97.15426500000001	14.0
2019-02-01 10:53:00	33.207112	-97.15450799999999	14.0
2019-02-01 10:53:00	33.207288	-97.154733	14.0
2019-02-01 10:53:00	33.20752	-97.154935	14.0
2019-02-01 10:53:00	33.207805	-97.155018	12.9
2019-02-01 10:53:00	33.208085	-97.155048	12.9
2019-02-01 10:53:00	33.20835	-97.155073	12.9
2019-02-01 10:53:00	33.208612	-97.15505	12.9
2019-02-01 10:53:00	33.208877	-97.15503000000001	12.9
2019-02-01 10:53:00	33.209132000000004	-97.155002	12.9
2019-02-01 10:53:00	33.209327	-97.15499	12.9
2019-02-01 10:53:00	33.209533	-97.15500300000001	12.9
2019-02-01 10:53:00	33.209771999999994	-97.155005	12.9
2019-02-01 10:53:00	33.21001500000001	-97.155005	12.9
2019-02-01 10:53:00	33.210275	-97.155005	12.9
2019-02-01 10:53:00	33.210552	-97.155	12.9
2019-02-01 10:53:00	33.210852	-97.15499	13.7
2019-02-01 10:53:00	33.211125	-97.154978	13.7
2019-02-01 10:53:00	33.211343	-97.154973	13.7
2019-02-01 10:53:00	33.21151500000001	-97.15496	13.7
2019-02-01 10:53:00	33.21156	-97.154797	13.7
2019-02-01 10:53:00	33.2115	-97.154535	13.7
2019-02-01 10:53:00	33.211498	-97.154342	13.7
2019-02-01 10:53:00	33.2115	-97.154173	13.7
2019-02-01 10:53:00	33.211504999999995	-97.154022	13.7
2019-02-01 10:53:00	33.21151	-97.15385	13.7
2019-02-01 10:53:00	33.21151500000001	-97.153663	13.7
2019-02-01 10:53:00	33.211518	-97.153498	13.4
2019-02-01 10:53:00	33.211555	-97.153307	13.4
2019-02-01 10:53:00	33.211568	-97.153087	13.4
2019-02-01 10:53:00	33.21167	-97.152953	13.4
2019-02-01 10:53:00	33.211812	-97.152902	13.4
2019-02-01 10:53:00	33.211933	-97.152883	13.4
2019-02-01 10:53:00	33.212057	-97.152872	13.4
2019-02-01 10:53:00	33.212195	-97.152867	13.4
2019-02-01 10:53:00	33.212305	-97.152863	13.4
2019-02-01 10:53:00	33.21246	-97.152873	13.4
2019-02-01 10:53:00	33.212593	-97.152862	13.4
2019-02-01 10:53:00	33.212747	-97.15284	13.4
2019-02-01 10:53:00	33.212865	-97.152847	12.8
2019-02-01 10:53:00	33.212958	-97.152843	12.8
2019-02-01 10:53:00	33.213065	-97.152852	12.8
2019-02-01 10:53:00	33.21317	-97.152845	12.8
2019-02-01 10:53:00	33.213287	-97.152837	12.8
2019-02-01 10:53:00	33.213423	-97.152835	12.8
2019-02-01 10:53:00	33.213572	-97.152833	12.8
2019-02-01 10:53:00	33.21371	-97.152775	12.8
2019-02-01 10:53:00	33.213712	-97.152612	12.8
2019-02-01 10:53:00	33.213703	-97.152397	12.8
2019-02-01 10:53:00	33.213708000000004	-97.152163	12.8
2019-02-01 10:53:00	33.213703	-97.151963	12.8
2019-02-01 11:25:00	33.213707	-97.15180500000001	12.0
2019-02-01 11:25:00	33.213698	-97.15163299999999	12.0
2019-02-01 11:25:00	33.213702000000005	-97.151457	12.0
2019-02-01 11:25:00	33.213688	-97.151308	12.0
2019-02-01 11:25:00	33.213685	-97.151152	12.0
2019-02-01 11:25:00	33.213685	-97.150958	12.0
2019-02-01 11:25:00	33.21371	-97.150725	12.0
2019-02-01 11:25:00	33.213692	-97.15044	12.0
2019-02-01 11:25:00	33.21368	-97.150142	12.0
2019-02-01 11:25:00	33.213685	-97.149878	12.0
2019-02-01 11:25:00	33.213693	-97.149658	12.0
2019-02-01 11:25:00	33.213698	-97.149378	12.0
2019-02-01 11:25:00	33.213712	-97.149067	11.9
2019-02-01 11:25:00	33.213727	-97.14875	11.9
2019-02-01 11:25:00	33.213723	-97.14846	11.9
2019-02-01 11:25:00	33.213795000000005	-97.148268	11.9
2019-02-01 11:25:00	33.214052	-97.148308	11.9
2019-02-01 11:25:00	33.214263	-97.148327	11.9
2019-02-01 11:25:00	33.214433	-97.148328	11.9
2019-02-01 11:25:00	33.214573	-97.14832	11.9
2019-02-01 11:25:00	33.214655	-97.14821500000001	11.9
2019-02-01 11:25:00	33.21468	-97.148002	11.9
2019-02-01 11:25:00	33.214648	-97.14775	11.9
2019-02-01 11:25:00	33.214603000000004	-97.147522	11.9
2019-02-01 11:25:00	33.21452	-97.147385	11.5
2019-02-01 11:25:00	33.214437	-97.147237	11.5
2019-02-01 11:25:00	33.2144	-97.14715	11.5
2019-02-01 11:25:00	33.214375	-97.14714000000001	11.5
2019-02-01 11:25:00	33.214353	-97.14713499999999	11.5
2019-02-01 11:25:00	33.214337	-97.147152	11.5
2019-02-01 11:25:00	33.214335	-97.147153	11.5
2019-02-01 11:25:00	33.214335	-97.147153	11.5
2019-02-01 11:25:00	33.214335	-97.147155	11.5
2019-02-01 11:25:00	33.214335	-97.147155	11.5
2019-02-01 11:25:00	33.214328	-97.14715799999999	11.5
2019-02-01 11:25:00	33.214325	-97.147173	11.5
2019-02-01 11:25:00	33.214325	-97.147175	10.8
2019-02-01 11:25:00	33.214318	-97.147173	10.8
2019-02-01 11:25:00	33.214315	-97.147188	10.8
