# Supplementary material for: Monitoring, Mapping, and Modeling Spatial–Temporal Patterns of PM2.5 for Improved Understanding of Air Pollution Dynamics Using Portable Sensing Technologies
Source: Int J Environ Res Public Health. 2020 Jul 8;17(14):4914. doi: 10.3390/ijerph17144914 (PMC7400490; doi:10.3390/ijerph17144914)
Supplement: Supplementary file 1 [file ijerph-17-04914-s001.zip › Supplementary File 1/2019_2_1_1500_run.csv]

Timestamp	Latitude	Longitude	PM2.5
2019-02-01 15:08:00	33.21265	-97.14435	16.8
2019-02-01 15:08:00	33.21243	-97.144323	16.8
2019-02-01 15:08:00	33.212187	-97.14433299999999	16.8
2019-02-01 15:08:00	33.211946999999995	-97.144323	16.8
2019-02-01 15:08:00	33.211695	-97.144328	16.8
2019-02-01 15:08:00	33.211437	-97.14433199999999	16.8
2019-02-01 15:08:00	33.211177	-97.14434	16.8
2019-02-01 15:08:00	33.210927000000005	-97.14434200000001	16.8
2019-02-01 15:08:00	33.210702000000005	-97.144347	16.8
2019-02-01 15:08:00	33.210503	-97.144337	16.8
2019-02-01 15:08:00	33.210428	-97.144352	16.8
2019-02-01 15:08:00	33.210338	-97.14435300000001	16.8
2019-02-01 15:08:00	33.210138	-97.14435	18.0
2019-02-01 15:08:00	33.209912	-97.14435999999999	18.0
2019-02-01 15:08:00	33.209713	-97.144355	18.0
2019-02-01 15:08:00	33.209525	-97.14435999999999	18.0
2019-02-01 15:08:00	33.20937	-97.144358	18.0
2019-02-01 15:08:00	33.20925	-97.144357	18.0
2019-02-01 15:08:00	33.209067	-97.144352	18.0
2019-02-01 15:08:00	33.208872	-97.144358	18.0
2019-02-01 15:08:00	33.208648	-97.14435999999999	18.0
2019-02-01 15:08:00	33.20841	-97.144372	18.0
2019-02-01 15:08:00	33.208237	-97.14438299999999	18.0
2019-02-01 15:08:00	33.208135	-97.144423	18.0
2019-02-01 15:08:00	33.208143	-97.144627	17.1
2019-02-01 15:08:00	33.208148	-97.14486	17.1
2019-02-01 15:08:00	33.208165	-97.14506800000001	17.1
2019-02-01 15:08:00	33.208183	-97.145268	17.1
2019-02-01 15:08:00	33.20818	-97.145453	17.1
2019-02-01 15:08:00	33.208188	-97.14564200000001	17.1
2019-02-01 15:08:00	33.208195	-97.145847	17.1
2019-02-01 15:08:00	33.208188	-97.146008	17.1
2019-02-01 15:08:00	33.208185	-97.146192	17.1
2019-02-01 15:08:00	33.208177	-97.146338	17.1
2019-02-01 15:08:00	33.20816	-97.14650999999999	17.1
2019-02-01 15:08:00	33.208157	-97.146693	17.1
2019-02-01 15:08:00	33.208163	-97.146867	17.4
2019-02-01 15:08:00	33.208188	-97.147023	17.4
2019-02-01 15:08:00	33.208197999999996	-97.147187	17.4
2019-02-01 15:08:00	33.208195	-97.14734200000001	17.4
2019-02-01 15:08:00	33.208202	-97.147477	17.4
2019-02-01 15:08:00	33.208207	-97.147645	17.4
2019-02-01 15:08:00	33.208213	-97.147858	17.4
2019-02-01 15:08:00	33.208195	-97.14801700000001	17.4
2019-02-01 15:08:00	33.208195	-97.148158	17.4
2019-02-01 15:08:00	33.208192	-97.148318	17.4
2019-02-01 15:08:00	33.208195	-97.148495	17.4
2019-02-01 15:08:00	33.208202	-97.148658	17.4
2019-02-01 15:08:00	33.2082	-97.14882	21.8
2019-02-01 15:08:00	33.208205	-97.148942	21.8
2019-02-01 15:08:00	33.208203000000005	-97.149073	21.8
2019-02-01 15:08:00	33.208195	-97.149208	21.8
2019-02-01 15:08:00	33.20818	-97.149343	21.8
2019-02-01 15:08:00	33.208188	-97.149473	21.8
2019-02-01 15:08:00	33.208187	-97.14960699999999	21.8
2019-02-01 15:08:00	33.208187	-97.149732	21.8
2019-02-01 15:08:00	33.208185	-97.149867	21.8
2019-02-01 15:08:00	33.208168	-97.15005	21.8
2019-02-01 15:08:00	33.208175	-97.15026800000001	21.8
2019-02-01 15:08:00	33.208172	-97.15044499999999	21.8
2019-02-01 15:08:00	33.20816	-97.15058	20.3
2019-02-01 15:08:00	33.2081	-97.150717	20.3
2019-02-01 15:08:00	33.207947999999995	-97.150772	20.3
2019-02-01 15:08:00	33.207737	-97.150773	20.3
2019-02-01 15:08:00	33.20749	-97.150763	20.3
2019-02-01 15:08:00	33.207243	-97.150763	20.3
2019-02-01 15:08:00	33.207012	-97.150777	20.3
2019-02-01 15:08:00	33.206802	-97.150823	20.3
2019-02-01 15:08:00	33.206742	-97.15104000000001	20.3
2019-02-01 15:08:00	33.206755	-97.151333	20.3
2019-02-01 15:08:00	33.206758	-97.151593	20.3
2019-02-01 15:08:00	33.206759999999996	-97.151862	20.3
2019-02-01 15:08:00	33.206768	-97.152085	21.4
2019-02-01 15:08:00	33.206782000000004	-97.15228499999999	21.4
2019-02-01 15:08:00	33.206787	-97.15247	21.4
2019-02-01 15:08:00	33.206795	-97.152648	21.4
2019-02-01 15:08:00	33.2068	-97.152808	21.4
2019-02-01 15:08:00	33.206804999999996	-97.152988	21.4
2019-02-01 15:08:00	33.206788	-97.153147	21.4
2019-02-01 15:08:00	33.206752	-97.153297	21.4
2019-02-01 15:08:00	33.206678000000004	-97.15345	21.4
2019-02-01 15:08:00	33.206592	-97.15359699999999	21.4
2019-02-01 15:08:00	33.206615	-97.153775	21.4
2019-02-01 15:08:00	33.206757	-97.15406	21.4
2019-02-01 15:08:00	33.206895	-97.154337	17.1
2019-02-01 15:08:00	33.207058	-97.154628	17.1
2019-02-01 15:08:00	33.20727	-97.154905	17.1
2019-02-01 15:08:00	33.207542	-97.155075	17.1
2019-02-01 15:08:00	33.20782	-97.155168	17.1
2019-02-01 15:08:00	33.208095	-97.15516	17.1
2019-02-01 15:08:00	33.208353	-97.15514	17.1
2019-02-01 15:08:00	33.208597999999995	-97.15512	17.1
2019-02-01 15:08:00	33.208837	-97.155117	17.1
2019-02-01 15:08:00	33.209078000000005	-97.155103	17.1
2019-02-01 15:08:00	33.20929	-97.15509499999999	17.1
2019-02-01 15:08:00	33.209477	-97.155102	17.1
2019-02-01 15:08:00	33.209683	-97.155103	18.6
2019-02-01 15:08:00	33.209915	-97.1551	18.6
2019-02-01 15:08:00	33.210157	-97.15509200000001	18.6
2019-02-01 15:08:00	33.210398	-97.155097	18.6
2019-02-01 15:08:00	33.210628	-97.15509200000001	18.6
2019-02-01 15:08:00	33.210862	-97.155098	18.6
2019-02-01 15:08:00	33.211059999999996	-97.155087	18.6
2019-02-01 15:08:00	33.211253	-97.155072	18.6
2019-02-01 15:08:00	33.21141	-97.155063	18.6
2019-02-01 15:08:00	33.211513000000004	-97.154955	18.6
2019-02-01 15:08:00	33.211557	-97.154708	18.6
2019-02-01 15:08:00	33.211565	-97.154483	18.6
2019-02-01 15:08:00	33.211582	-97.154258	22.3
2019-02-01 15:08:00	33.211597	-97.154073	22.3
2019-02-01 15:08:00	33.211587	-97.15389300000001	22.3
2019-02-01 15:08:00	33.211585	-97.153747	22.3
2019-02-01 15:08:00	33.211593	-97.153625	22.3
2019-02-01 15:08:00	33.21159	-97.15349499999999	22.3
2019-02-01 15:08:00	33.21159	-97.153338	22.3
2019-02-01 15:08:00	33.211625	-97.15315799999999	22.3
2019-02-01 15:08:00	33.211667	-97.15302	22.3
2019-02-01 15:08:00	33.211762	-97.15294499999999	22.3
2019-02-01 15:08:00	33.211872	-97.152907	22.3
2019-02-01 15:08:00	33.211953	-97.152905	22.3
2019-02-01 15:08:00	33.212037	-97.152913	24.6
2019-02-01 15:08:00	33.212118	-97.152922	24.6
2019-02-01 15:08:00	33.21225	-97.152937	24.6
2019-02-01 15:08:00	33.212377000000004	-97.152937	24.6
2019-02-01 15:08:00	33.21248	-97.15294499999999	24.6
2019-02-01 15:08:00	33.212585	-97.152928	24.6
2019-02-01 15:08:00	33.212663	-97.152762	24.6
2019-02-01 15:08:00	33.212705	-97.152588	24.6
2019-02-01 15:08:00	33.212717	-97.152412	24.6
2019-02-01 15:08:00	33.212725	-97.152235	24.6
2019-02-01 15:08:00	33.212732	-97.152072	24.6
2019-02-01 15:08:00	33.212717	-97.151938	24.6
2019-02-01 15:08:00	33.212702	-97.15181199999999	23.2
2019-02-01 15:08:00	33.212707	-97.151673	23.2
2019-02-01 15:08:00	33.212717	-97.151528	23.2
2019-02-01 15:08:00	33.2127	-97.151385	23.2
2019-02-01 15:08:00	33.21269	-97.15127	23.2
2019-02-01 15:08:00	33.212677	-97.151193	23.2
2019-02-01 15:08:00	33.212682	-97.151158	23.2
2019-02-01 15:08:00	33.2127	-97.15109	23.2
2019-02-01 15:08:00	33.212709999999994	-97.150973	23.2
2019-02-01 15:08:00	33.212707	-97.15084300000001	23.2
2019-02-01 15:08:00	33.212705	-97.150707	23.2
2019-02-01 15:08:00	33.21273	-97.150497	23.2
2019-02-01 15:08:00	33.212742999999996	-97.150238	21.5
2019-02-01 15:08:00	33.212752	-97.14993	21.5
2019-02-01 15:08:00	33.212733	-97.149602	21.5
2019-02-01 15:08:00	33.212687	-97.14935799999999	21.5
2019-02-01 15:08:00	33.212663	-97.149188	21.5
2019-02-01 15:08:00	33.212672	-97.149007	21.5
2019-02-01 15:08:00	33.212682	-97.14882800000001	21.5
2019-02-01 15:08:00	33.212693	-97.148635	21.5
2019-02-01 15:08:00	33.21273	-97.148513	21.5
2019-02-01 15:08:00	33.212852000000005	-97.148513	21.5
2019-02-01 15:08:00	33.212955	-97.1485	21.5
2019-02-01 15:08:00	33.212963	-97.148415	21.5
2019-02-01 15:08:00	33.212882	-97.14829499999999	20.2
2019-02-01 15:08:00	33.212808	-97.148157	20.2
2019-02-01 15:08:00	33.2128	-97.14796	20.2
2019-02-01 15:08:00	33.212815	-97.147733	20.2
2019-02-01 15:08:00	33.212808	-97.1475	20.2
2019-02-01 15:08:00	33.212833	-97.147262	20.2
2019-02-01 15:08:00	33.212796999999995	-97.147042	20.2
2019-02-01 15:08:00	33.212713	-97.14693299999999	20.2
2019-02-01 15:08:00	33.21253	-97.146922	20.2
2019-02-01 15:08:00	33.212340000000005	-97.146927	20.2
2019-02-01 15:08:00	33.212087	-97.14694	20.2
2019-02-01 15:08:00	33.211907000000004	-97.146963	20.2
2019-02-01 15:08:00	33.211743	-97.146963	21.0
2019-02-01 15:08:00	33.21162	-97.146863	21.0
2019-02-01 15:08:00	33.211553	-97.146733	21.0
2019-02-01 15:08:00	33.21155	-97.146565	21.0
2019-02-01 15:08:00	33.211521999999995	-97.146362	21.0
2019-02-01 15:08:00	33.211375	-97.1463	21.0
2019-02-01 15:08:00	33.21122800000001	-97.146282	21.0
2019-02-01 15:08:00	33.211073	-97.146297	21.0
2019-02-01 15:08:00	33.210918	-97.146327	21.0
2019-02-01 15:08:00	33.210762	-97.146343	21.0
2019-02-01 15:08:00	33.2106	-97.146332	21.0
2019-02-01 15:08:00	33.210438	-97.146283	21.0
2019-02-01 15:08:00	33.21029	-97.146325	20.7
2019-02-01 15:08:00	33.21015	-97.146287	20.7
2019-02-01 15:08:00	33.209996999999994	-97.146232	20.7
2019-02-01 15:08:00	33.209825	-97.14620699999999	20.7
2019-02-01 15:08:00	33.209641999999995	-97.146245	20.7
2019-02-01 15:08:00	33.209497	-97.14628499999999	20.7
2019-02-01 15:08:00	33.209402000000004	-97.14636800000001	20.7
2019-02-01 15:08:00	33.209363	-97.146493	20.7
2019-02-01 15:08:00	33.209375	-97.14675799999999	20.7
2019-02-01 15:08:00	33.209378	-97.146948	20.7
2019-02-01 15:08:00	33.209377	-97.147137	20.7
2019-02-01 15:08:00	33.209365000000005	-97.14729799999999	20.7
2019-02-01 15:08:00	33.209353	-97.14748	21.6
2019-02-01 15:08:00	33.209348	-97.14768199999999	21.6
2019-02-01 15:08:00	33.20935	-97.14792	21.6
2019-02-01 15:08:00	33.20935	-97.148113	21.6
2019-02-01 15:08:00	33.209375	-97.148278	21.6
2019-02-01 15:08:00	33.2095	-97.148342	21.6
2019-02-01 15:08:00	33.209697999999996	-97.148313	21.6
2019-02-01 15:08:00	33.209872999999995	-97.148332	21.6
2019-02-01 15:08:00	33.209982000000004	-97.14836700000001	21.6
2019-02-01 15:08:00	33.210035	-97.148423	21.6
2019-02-01 15:08:00	33.21011	-97.148463	21.6
2019-02-01 15:08:00	33.210187	-97.148485	21.6
2019-02-01 15:08:00	33.210287	-97.148483	21.4
2019-02-01 15:08:00	33.210388	-97.148483	21.4
2019-02-01 15:08:00	33.210495	-97.148487	21.4
2019-02-01 15:08:00	33.2106	-97.148478	21.4
2019-02-01 15:08:00	33.210696999999996	-97.14846999999999	21.4
2019-02-01 15:08:00	33.210792	-97.14835500000001	21.4
2019-02-01 15:08:00	33.210882	-97.148165	21.4
2019-02-01 15:08:00	33.210982	-97.14806999999999	21.4
2019-02-01 15:08:00	33.211128	-97.148023	21.4
2019-02-01 15:08:00	33.211258	-97.148005	21.4
2019-02-01 15:08:00	33.211346999999996	-97.14801700000001	21.4
2019-02-01 15:08:00	33.211434999999994	-97.148107	21.4
2019-02-01 15:08:00	33.211528	-97.148238	22.4
2019-02-01 15:08:00	33.211605	-97.14838	22.4
2019-02-01 15:08:00	33.211702	-97.148488	22.4
2019-02-01 15:08:00	33.211845000000004	-97.148525	22.4
2019-02-01 15:08:00	33.21201	-97.148515	22.4
2019-02-01 15:08:00	33.212168	-97.14846800000001	22.4
2019-02-01 15:08:00	33.212362	-97.14843499999999	22.4
2019-02-01 15:08:00	33.212579999999996	-97.148463	22.4
2019-02-01 15:08:00	33.212795	-97.148513	22.4
2019-02-01 15:08:00	33.21297	-97.148552	22.4
2019-02-01 15:08:00	33.213135	-97.148593	22.4
2019-02-01 15:08:00	33.213255	-97.148623	22.4
2019-02-01 15:08:00	33.213159999999995	-97.148637	23.7
2019-02-01 15:08:00	33.212920000000004	-97.148573	23.7
2019-02-01 15:08:00	33.212745	-97.148578	23.7
2019-02-01 15:08:00	33.21268	-97.14872199999999	23.7
2019-02-01 15:08:00	33.212672999999995	-97.148903	23.7
2019-02-01 15:08:00	33.21263	-97.14904	23.7
2019-02-01 15:08:00	33.2126	-97.149272	23.7
2019-02-01 15:08:00	33.212623	-97.14955	23.7
2019-02-01 15:08:00	33.212637	-97.1498	23.7
2019-02-01 15:08:00	33.212647	-97.150052	23.7
2019-02-01 15:08:00	33.212653	-97.1502	23.7
2019-02-01 15:08:00	33.21265	-97.150373	23.7
2019-02-01 15:08:00	33.212637	-97.15052800000001	22.2
2019-02-01 15:08:00	33.212621999999996	-97.150667	22.2
2019-02-01 15:08:00	33.212632	-97.150808	22.2
2019-02-01 15:08:00	33.212657	-97.150927	22.2
2019-02-01 15:08:00	33.212675	-97.151003	22.2
2019-02-01 15:08:00	33.212685	-97.151083	22.2
2019-02-01 15:08:00	33.212672999999995	-97.151218	22.2
2019-02-01 15:08:00	33.212678000000004	-97.151358	22.2
2019-02-01 15:08:00	33.212678000000004	-97.151503	22.2
2019-02-01 15:08:00	33.212683	-97.15163199999999	22.2
2019-02-01 15:08:00	33.212687	-97.151775	22.2
2019-02-01 15:08:00	33.212697	-97.151948	22.2
2019-02-01 15:08:00	33.212695000000004	-97.15212	27.6
2019-02-01 15:08:00	33.212697999999996	-97.152283	27.6
2019-02-01 15:08:00	33.212705	-97.15243000000001	27.6
2019-02-01 15:08:00	33.212708	-97.152602	27.6
2019-02-01 15:08:00	33.212722	-97.152795	27.6
2019-02-01 15:08:00	33.212757	-97.152957	27.6
2019-02-01 15:08:00	33.212821999999996	-97.15304499999999	27.6
2019-02-01 15:08:00	33.212955	-97.15305699999999	27.6
2019-02-01 15:08:00	33.213115	-97.15304300000001	27.6
2019-02-01 15:08:00	33.213278	-97.153008	27.6
2019-02-01 15:08:00	33.213438000000004	-97.15296	27.6
2019-02-01 15:08:00	33.213561999999996	-97.152928	27.6
2019-02-01 15:08:00	33.213643	-97.152757	23.4
2019-02-01 15:08:00	33.213671999999995	-97.152525	23.4
2019-02-01 15:08:00	33.213677000000004	-97.152302	23.4
2019-02-01 15:08:00	33.21368	-97.152102	23.4
2019-02-01 15:08:00	33.213673	-97.151888	23.4
2019-02-01 15:08:00	33.213677000000004	-97.15167199999999	23.4
2019-02-01 15:08:00	33.213677000000004	-97.151487	23.4
2019-02-01 15:08:00	33.21368	-97.151328	23.4
2019-02-01 15:08:00	33.21368	-97.151172	23.4
2019-02-01 15:08:00	33.213683	-97.150992	23.4
2019-02-01 15:08:00	33.21367	-97.150835	23.4
2019-02-01 15:08:00	33.213658	-97.150738	23.4
2019-02-01 15:08:00	33.213646999999995	-97.150548	22.6
2019-02-01 15:08:00	33.213657	-97.150258	22.6
2019-02-01 15:08:00	33.213657	-97.14993	22.6
2019-02-01 15:08:00	33.213665	-97.149565	22.6
2019-02-01 15:08:00	33.213682	-97.14919	22.6
2019-02-01 15:08:00	33.21368	-97.148838	22.6
2019-02-01 15:08:00	33.213682	-97.148513	22.6
2019-02-01 15:08:00	33.213775	-97.148288	22.6
2019-02-01 15:08:00	33.214022	-97.148327	22.6
2019-02-01 15:08:00	33.214202	-97.14835699999999	22.6
2019-02-01 15:08:00	33.214308	-97.14837800000001	22.6
2019-02-01 15:08:00	33.214362	-97.148397	22.6
2019-02-01 15:08:00	33.214490000000005	-97.148418	20.1
2019-02-01 15:08:00	33.214577	-97.148402	20.1
2019-02-01 15:08:00	33.214638	-97.14834	20.1
2019-02-01 15:08:00	33.214658	-97.14813000000001	20.1
2019-02-01 15:08:00	33.214662	-97.147848	20.1
2019-02-01 15:08:00	33.21467	-97.147577	20.1
2019-02-01 15:08:00	33.214690000000004	-97.147277	20.1
2019-02-01 15:08:00	33.214712	-97.146968	20.1
2019-02-01 15:08:00	33.214708	-97.146677	20.1
2019-02-01 15:08:00	33.214675	-97.146413	20.1
2019-02-01 15:08:00	33.214473	-97.14625	20.1
2019-02-01 15:08:00	33.214175	-97.14620500000001	20.1
2019-02-01 15:53:00	33.213882	-97.14620500000001	21.3
2019-02-01 15:53:00	33.213623	-97.146168	21.3
2019-02-01 15:53:00	33.213516999999996	-97.145923	21.3
2019-02-01 15:53:00	33.213575	-97.145573	21.3
2019-02-01 15:53:00	33.213618	-97.14528	21.3
2019-02-01 15:53:00	33.213613	-97.145015	21.3
2019-02-01 15:53:00	33.213613	-97.144802	21.3
2019-02-01 15:53:00	33.213640000000005	-97.14461999999999	21.3
2019-02-01 15:53:00	33.213667	-97.144522	21.3
2019-02-01 15:53:00	33.213602	-97.144513	21.3
2019-02-01 15:53:00	33.213578000000005	-97.14451	21.3
2019-02-01 15:53:00	33.213558	-97.14451	21.3
2019-02-01 15:53:00	33.213553000000005	-97.14450699999999	26.4
2019-02-01 15:53:00	33.213558	-97.144487	26.4
2019-02-01 15:53:00	33.213557	-97.144468	26.4
