# Supplementary material for: Monitoring, Mapping, and Modeling Spatial–Temporal Patterns of PM2.5 for Improved Understanding of Air Pollution Dynamics Using Portable Sensing Technologies
Source: Int J Environ Res Public Health. 2020 Jul 8;17(14):4914. doi: 10.3390/ijerph17144914 (PMC7400490; doi:10.3390/ijerph17144914)
Supplement: Supplementary file 1 [file ijerph-17-04914-s001.zip › Supplementary File 1/2019_2_1_1900_run.csv]

Timestamp	Latitude	Longitude	PM2.5
2019-02-01 18:58:00	33.209579999999995	-97.14441	26.7
2019-02-01 18:58:00	33.209352	-97.144417	26.7
2019-02-01 18:58:00	33.209154999999996	-97.14442	26.7
2019-02-01 18:58:00	33.208968	-97.144423	26.7
2019-02-01 18:58:00	33.208797	-97.144437	26.7
2019-02-01 18:58:00	33.208628000000004	-97.144442	26.7
2019-02-01 18:58:00	33.208463	-97.14442700000001	26.7
2019-02-01 18:58:00	33.208321999999995	-97.144423	26.7
2019-02-01 18:58:00	33.208202	-97.144435	26.7
2019-02-01 18:58:00	33.208141999999995	-97.144593	26.7
2019-02-01 18:58:00	33.208172	-97.14484300000001	26.7
2019-02-01 18:58:00	33.208205	-97.145083	26.7
2019-02-01 18:58:00	33.208218	-97.14530699999999	27.4
2019-02-01 18:58:00	33.208252	-97.145538	27.4
2019-02-01 18:58:00	33.208262	-97.145748	27.4
2019-02-01 18:58:00	33.208277	-97.145937	27.4
2019-02-01 18:58:00	33.208259999999996	-97.146102	27.4
2019-02-01 18:58:00	33.208242999999996	-97.1463	27.4
2019-02-01 18:58:00	33.208217	-97.146507	27.4
2019-02-01 18:58:00	33.20818	-97.146617	27.4
2019-02-01 18:58:00	33.208163	-97.14674699999999	27.4
2019-02-01 18:58:00	33.208175	-97.146912	27.4
2019-02-01 18:58:00	33.208197999999996	-97.147088	27.4
2019-02-01 18:58:00	33.208234999999995	-97.14725200000001	27.4
2019-02-01 18:58:00	33.208283	-97.14739	31.7
2019-02-01 18:58:00	33.208285	-97.147492	31.7
2019-02-01 18:58:00	33.208275	-97.147603	31.7
2019-02-01 18:58:00	33.208278	-97.14774200000001	31.7
2019-02-01 18:58:00	33.208278	-97.147902	31.7
2019-02-01 18:58:00	33.208258	-97.14808000000001	31.7
2019-02-01 18:58:00	33.208247	-97.14826500000001	31.7
2019-02-01 18:58:00	33.208245	-97.148453	31.7
2019-02-01 18:58:00	33.208253000000006	-97.14864	31.7
2019-02-01 18:58:00	33.208268	-97.14879499999999	31.7
2019-02-01 18:58:00	33.208247	-97.148937	31.7
2019-02-01 18:58:00	33.208237	-97.149105	31.7
2019-02-01 19:11:00	33.208234999999995	-97.149277	37.1
2019-02-01 19:11:00	33.208222	-97.149405	37.1
2019-02-01 19:11:00	33.208215	-97.149537	37.1
2019-02-01 19:11:00	33.208208	-97.14967800000001	37.1
2019-02-01 19:11:00	33.208195	-97.14984799999999	37.1
2019-02-01 19:11:00	33.208192	-97.15002	37.1
2019-02-01 19:11:00	33.208187	-97.150188	37.1
2019-02-01 19:11:00	33.20818	-97.150348	37.1
2019-02-01 19:11:00	33.208175	-97.15050699999999	37.1
2019-02-01 19:11:00	33.208172	-97.150643	37.1
2019-02-01 19:11:00	33.208145	-97.150758	37.1
2019-02-01 19:11:00	33.208078	-97.150837	37.1
2019-02-01 19:11:00	33.20794	-97.15088	37.2
2019-02-01 19:11:00	33.207783	-97.150853	37.2
2019-02-01 19:11:00	33.207577	-97.150852	37.2
2019-02-01 19:11:00	33.207355	-97.15084	37.2
2019-02-01 19:11:00	33.20715	-97.150835	37.2
2019-02-01 19:11:00	33.20695300000001	-97.15086	37.2
2019-02-01 19:11:00	33.206885	-97.150892	37.2
2019-02-01 19:11:00	33.206848	-97.150925	37.2
2019-02-01 19:11:00	33.206804999999996	-97.15106	37.2
2019-02-01 19:11:00	33.206787	-97.151302	37.2
2019-02-01 19:11:00	33.206759999999996	-97.151565	37.2
2019-02-01 19:11:00	33.206757	-97.151843	37.2
2019-02-01 19:11:00	33.20677	-97.152142	36.9
2019-02-01 19:11:00	33.206778	-97.152438	36.9
2019-02-01 19:11:00	33.206773	-97.15265699999999	36.9
2019-02-01 19:11:00	33.206759999999996	-97.152855	36.9
2019-02-01 19:11:00	33.206763	-97.153033	36.9
2019-02-01 19:11:00	33.206767	-97.153213	36.9
2019-02-01 19:11:00	33.206745	-97.153368	36.9
2019-02-01 19:11:00	33.206727	-97.15350500000001	36.9
2019-02-01 19:11:00	33.206685	-97.153588	36.9
2019-02-01 19:11:00	33.20661	-97.15368199999999	36.9
2019-02-01 19:11:00	33.206540000000004	-97.153803	36.9
2019-02-01 19:11:00	33.2066	-97.15395500000001	36.9
2019-02-01 19:11:00	33.206697	-97.154122	34.8
2019-02-01 19:11:00	33.20681	-97.154323	34.8
2019-02-01 19:11:00	33.206933	-97.154552	34.8
2019-02-01 19:11:00	33.207073	-97.154763	34.8
2019-02-01 19:11:00	33.207258	-97.154948	34.8
2019-02-01 19:11:00	33.207575	-97.15508	34.8
2019-02-01 19:11:00	33.207785	-97.155097	34.8
2019-02-01 19:11:00	33.208065000000005	-97.15511	34.8
2019-02-01 19:11:00	33.208283	-97.155107	34.8
2019-02-01 19:11:00	33.2085	-97.15509200000001	34.8
2019-02-01 19:11:00	33.208708	-97.15509499999999	34.8
2019-02-01 19:11:00	33.208912	-97.1551	34.8
2019-02-01 19:11:00	33.209123	-97.15508	37.0
2019-02-01 19:11:00	33.209297	-97.15505999999999	37.0
2019-02-01 19:11:00	33.20945	-97.15505	37.0
2019-02-01 19:11:00	33.209602000000004	-97.155045	37.0
2019-02-01 19:11:00	33.209763	-97.155047	37.0
2019-02-01 19:11:00	33.209928000000005	-97.15503000000001	37.0
2019-02-01 19:11:00	33.210122999999996	-97.155037	37.0
2019-02-01 19:11:00	33.210328000000004	-97.155037	37.0
2019-02-01 19:11:00	33.210533	-97.155038	37.0
2019-02-01 19:11:00	33.210735	-97.15505	37.0
2019-02-01 19:11:00	33.210932	-97.15508299999999	37.0
2019-02-01 19:11:00	33.211085	-97.155067	37.0
2019-02-01 19:11:00	33.211259999999996	-97.15506500000001	40.1
2019-02-01 19:11:00	33.211385	-97.155063	40.1
2019-02-01 19:11:00	33.211484999999996	-97.155008	40.1
2019-02-01 19:11:00	33.211498	-97.154768	40.1
2019-02-01 19:11:00	33.211553	-97.15454	40.1
2019-02-01 19:11:00	33.211558000000004	-97.15433	40.1
2019-02-01 19:11:00	33.21155	-97.15414200000001	40.1
2019-02-01 19:11:00	33.211555	-97.153983	40.1
2019-02-01 19:11:00	33.211572	-97.153807	40.1
2019-02-01 19:11:00	33.211588	-97.153602	40.1
2019-02-01 19:11:00	33.211625	-97.153428	40.1
2019-02-01 19:11:00	33.211675	-97.153302	40.1
2019-02-01 19:11:00	33.2117	-97.153177	39.1
2019-02-01 19:11:00	33.21168	-97.15305500000001	39.1
2019-02-01 19:11:00	33.211698	-97.152927	39.1
2019-02-01 19:11:00	33.211743	-97.15286800000001	39.1
2019-02-01 19:11:00	33.211833	-97.152852	39.1
2019-02-01 19:11:00	33.211953	-97.15288199999999	39.1
2019-02-01 19:11:00	33.212078000000005	-97.15292	39.1
2019-02-01 19:11:00	33.212218	-97.152928	39.1
2019-02-01 19:11:00	33.212334999999996	-97.15294	39.1
2019-02-01 19:11:00	33.21245	-97.152953	39.1
2019-02-01 19:11:00	33.21257	-97.152957	39.1
2019-02-01 19:11:00	33.21264	-97.152793	39.1
2019-02-01 19:11:00	33.212663	-97.15260699999999	38.8
2019-02-01 19:11:00	33.212666999999996	-97.152388	38.8
2019-02-01 19:11:00	33.21266	-97.15218	38.8
2019-02-01 19:11:00	33.212657	-97.152013	38.8
2019-02-01 19:11:00	33.212655	-97.15185799999999	38.8
2019-02-01 19:11:00	33.212652	-97.151713	38.8
2019-02-01 19:11:00	33.212658000000005	-97.151562	38.8
2019-02-01 19:11:00	33.212653	-97.15141	38.8
2019-02-01 19:11:00	33.212663	-97.151263	38.8
2019-02-01 19:11:00	33.212657	-97.151108	38.8
2019-02-01 19:11:00	33.212658000000005	-97.150953	38.8
2019-02-01 19:11:00	33.21265	-97.150813	38.8
2019-02-01 19:11:00	33.212635	-97.150648	38.4
2019-02-01 19:11:00	33.21264	-97.150448	38.4
2019-02-01 19:11:00	33.212641999999995	-97.15026	38.4
2019-02-01 19:11:00	33.212638	-97.150198	38.4
2019-02-01 19:11:00	33.21265	-97.150178	38.4
2019-02-01 19:11:00	33.212635	-97.15016999999999	38.4
2019-02-01 19:11:00	33.212621999999996	-97.150095	38.4
2019-02-01 19:11:00	33.212577	-97.149922	38.4
2019-02-01 19:11:00	33.212617	-97.14959499999999	38.4
2019-02-01 19:11:00	33.212587	-97.149313	38.4
2019-02-01 19:11:00	33.212602000000004	-97.149128	38.4
2019-02-01 19:11:00	33.21263	-97.148928	38.4
2019-02-01 19:11:00	33.212638	-97.14872700000001	38.4
2019-02-01 19:11:00	33.212672999999995	-97.148527	38.4
2019-02-01 19:11:00	33.212767	-97.148422	38.4
2019-02-01 19:11:00	33.212918	-97.148377	38.4
2019-02-01 19:11:00	33.212942	-97.148348	38.4
2019-02-01 19:11:00	33.21284	-97.14829	38.4
2019-02-01 19:11:00	33.212795	-97.148178	38.4
2019-02-01 19:11:00	33.212782000000004	-97.148032	38.4
2019-02-01 19:11:00	33.21278	-97.14782199999999	38.4
2019-02-01 19:11:00	33.212753	-97.147605	38.4
2019-02-01 19:11:00	33.212737	-97.14738299999999	38.4
2019-02-01 19:11:00	33.212697	-97.147173	38.4
2019-02-01 19:11:00	33.212635	-97.146985	38.0
2019-02-01 19:11:00	33.212505	-97.14693199999999	38.0
2019-02-01 19:11:00	33.21235	-97.146927	38.0
2019-02-01 19:11:00	33.212198	-97.146935	38.0
2019-02-01 19:11:00	33.212107	-97.14690300000001	38.0
2019-02-01 19:11:00	33.212073	-97.14688699999999	38.0
2019-02-01 19:11:00	33.212003	-97.146885	38.0
2019-02-01 19:11:00	33.211917	-97.146897	38.0
2019-02-01 19:11:00	33.211803	-97.146907	38.0
2019-02-01 19:11:00	33.211721999999995	-97.14684799999999	38.0
2019-02-01 19:11:00	33.211696999999994	-97.146703	38.0
2019-02-01 19:11:00	33.211628000000005	-97.14654200000001	38.0
2019-02-01 19:11:00	33.211573	-97.146377	40.4
2019-02-01 19:11:00	33.211402	-97.146325	40.4
2019-02-01 19:11:00	33.211218	-97.146335	40.4
2019-02-01 19:11:00	33.211057000000004	-97.146345	40.4
2019-02-01 19:11:00	33.210892	-97.14636	40.4
2019-02-01 19:11:00	33.210723	-97.14636800000001	40.4
2019-02-01 19:11:00	33.210562	-97.146332	40.4
2019-02-01 19:11:00	33.210413	-97.146305	40.4
2019-02-01 19:11:00	33.210255	-97.146305	40.4
2019-02-01 19:11:00	33.21009	-97.14625500000001	40.4
2019-02-01 19:11:00	33.209907	-97.146197	40.4
2019-02-01 19:11:00	33.20973	-97.146185	40.4
2019-02-01 19:11:00	33.209578	-97.146225	41.4
2019-02-01 19:11:00	33.209441999999996	-97.14626	41.4
2019-02-01 19:11:00	33.209315000000004	-97.146335	41.4
2019-02-01 19:11:00	33.209272	-97.146465	41.4
2019-02-01 19:11:00	33.209252	-97.146692	41.4
2019-02-01 19:11:00	33.209278000000005	-97.146952	41.4
2019-02-01 19:11:00	33.209302	-97.147203	41.4
2019-02-01 19:11:00	33.209317	-97.14745500000001	41.4
2019-02-01 19:11:00	33.209305	-97.14769	41.4
2019-02-01 19:11:00	33.20930300000001	-97.147898	41.4
2019-02-01 19:11:00	33.209297	-97.14809699999999	41.4
2019-02-01 19:11:00	33.20933	-97.14824300000001	41.4
2019-02-01 19:11:00	33.209477	-97.14829	40.6
2019-02-01 19:11:00	33.20964	-97.14830699999999	40.6
2019-02-01 19:11:00	33.209808	-97.148268	40.6
2019-02-01 19:11:00	33.209927	-97.14830500000001	40.6
2019-02-01 19:11:00	33.209982000000004	-97.1484	40.6
2019-02-01 19:11:00	33.210023	-97.148463	40.6
2019-02-01 19:11:00	33.21011	-97.14849	40.6
2019-02-01 19:11:00	33.210188	-97.148483	40.6
2019-02-01 19:11:00	33.210273	-97.14845799999999	40.6
2019-02-01 19:11:00	33.210392999999996	-97.14843499999999	40.6
2019-02-01 19:11:00	33.210527	-97.148413	40.6
2019-02-01 19:11:00	33.210654999999996	-97.148418	40.6
2019-02-01 19:11:00	33.210788	-97.148433	38.6
2019-02-01 19:11:00	33.210848	-97.148297	38.6
2019-02-01 19:11:00	33.210932	-97.14811800000001	38.6
2019-02-01 19:11:00	33.211038	-97.14805799999999	38.6
2019-02-01 19:11:00	33.21117	-97.14805799999999	38.6
2019-02-01 19:11:00	33.211345	-97.148127	38.6
2019-02-01 19:11:00	33.21147	-97.148253	38.6
2019-02-01 19:11:00	33.211612	-97.148388	38.6
2019-02-01 19:11:00	33.211763	-97.148478	38.6
2019-02-01 19:11:00	33.211965	-97.148503	38.6
2019-02-01 19:11:00	33.21219	-97.148448	38.6
2019-02-01 19:11:00	33.21241	-97.148393	38.6
2019-02-01 19:11:00	33.212632	-97.148348	40.9
2019-02-01 19:11:00	33.212837	-97.14842800000001	40.9
2019-02-01 19:11:00	33.212977	-97.14851999999999	40.9
2019-02-01 19:11:00	33.213112	-97.148547	40.9
2019-02-01 19:11:00	33.21326	-97.148578	40.9
2019-02-01 19:11:00	33.213363	-97.14863299999999	40.9
2019-02-01 19:11:00	33.213328000000004	-97.14862	40.9
2019-02-01 19:11:00	33.213221999999995	-97.148593	40.9
2019-02-01 19:11:00	33.213065	-97.148585	40.9
2019-02-01 19:11:00	33.212865	-97.148512	40.9
2019-02-01 19:11:00	33.212705	-97.148583	40.9
2019-02-01 19:11:00	33.21264	-97.14879	40.9
2019-02-01 19:11:00	33.212625	-97.149062	40.8
2019-02-01 19:11:00	33.212585	-97.1492	40.8
2019-02-01 19:11:00	33.212552	-97.14938000000001	40.8
2019-02-01 19:11:00	33.212583	-97.149617	40.8
2019-02-01 19:11:00	33.2126	-97.149822	40.8
2019-02-01 19:11:00	33.212615	-97.150008	40.8
2019-02-01 19:11:00	33.212632	-97.15015	40.8
2019-02-01 19:11:00	33.212627000000005	-97.150312	40.8
2019-02-01 19:11:00	33.212625	-97.150468	40.8
2019-02-01 19:11:00	33.212615	-97.15061999999999	40.8
2019-02-01 19:11:00	33.212612	-97.150767	40.8
2019-02-01 19:11:00	33.212617	-97.150922	40.8
2019-02-01 19:31:00	33.212602000000004	-97.15104699999999	41.7
2019-02-01 19:31:00	33.212617	-97.151205	41.7
2019-02-01 19:31:00	33.212647	-97.151423	41.7
2019-02-01 19:31:00	33.212652	-97.15164200000001	41.7
2019-02-01 19:31:00	33.212662	-97.151865	41.7
2019-02-01 19:31:00	33.21267	-97.152103	41.7
2019-02-01 19:31:00	33.212683	-97.152337	41.7
2019-02-01 19:31:00	33.21268	-97.152562	41.7
2019-02-01 19:31:00	33.21268	-97.15278	41.7
2019-02-01 19:31:00	33.212711999999996	-97.15294	41.7
2019-02-01 19:31:00	33.21283	-97.152988	41.7
2019-02-01 19:31:00	33.21298	-97.152987	41.7
2019-02-01 19:31:00	33.213135	-97.152955	44.7
2019-02-01 19:31:00	33.213283000000004	-97.152952	44.7
2019-02-01 19:31:00	33.213443	-97.15294499999999	44.7
2019-02-01 19:31:00	33.213583	-97.15290999999999	44.7
2019-02-01 19:31:00	33.213668	-97.1528	44.7
2019-02-01 19:31:00	33.213696999999996	-97.152622	44.7
2019-02-01 19:31:00	33.213683	-97.152412	44.7
2019-02-01 19:31:00	33.21368	-97.152185	44.7
2019-02-01 19:31:00	33.213668	-97.151965	44.7
2019-02-01 19:31:00	33.213667	-97.151742	44.7
2019-02-01 19:31:00	33.213678	-97.151535	44.7
2019-02-01 19:31:00	33.213678	-97.151385	44.7
2019-02-01 19:31:00	33.213668	-97.151223	42.9
2019-02-01 19:31:00	33.213646999999995	-97.151067	42.9
2019-02-01 19:31:00	33.213633	-97.150892	42.9
2019-02-01 19:31:00	33.213635	-97.150747	42.9
2019-02-01 19:31:00	33.213632000000004	-97.150515	42.9
2019-02-01 19:31:00	33.213633	-97.15020200000001	42.9
2019-02-01 19:31:00	33.213646999999995	-97.149833	42.9
2019-02-01 19:31:00	33.21365	-97.149422	42.9
2019-02-01 19:31:00	33.213652	-97.148988	42.9
2019-02-01 19:31:00	33.213654999999996	-97.148587	42.9
2019-02-01 19:31:00	33.213696999999996	-97.148258	42.9
2019-02-01 19:31:00	33.213845	-97.14814	42.9
2019-02-01 19:31:00	33.214115	-97.148285	41.6
2019-02-01 19:31:00	33.214328	-97.148348	41.6
2019-02-01 19:31:00	33.214482000000004	-97.14838	41.6
2019-02-01 19:31:00	33.214585	-97.148363	41.6
2019-02-01 19:31:00	33.2146	-97.14814	41.6
2019-02-01 19:31:00	33.2146	-97.147795	41.6
2019-02-01 19:31:00	33.214597999999995	-97.147542	41.6
2019-02-01 19:31:00	33.214613	-97.14712800000001	41.6
2019-02-01 19:31:00	33.214634999999994	-97.146857	41.6
2019-02-01 19:31:00	33.214628000000005	-97.146487	41.6
2019-02-01 19:31:00	33.214523	-97.146237	41.6
2019-02-01 19:31:00	33.214255	-97.146163	41.6
2019-02-01 19:31:00	33.213957	-97.14615500000001	44.4
2019-02-01 19:31:00	33.213702000000005	-97.14614	44.4
2019-02-01 19:31:00	33.213565	-97.14601800000001	44.4
2019-02-01 19:31:00	33.213553000000005	-97.145622	44.4
2019-02-01 19:31:00	33.213538	-97.145263	44.4
2019-02-01 19:31:00	33.213508000000004	-97.144947	44.4
2019-02-01 19:31:00	33.21349	-97.144715	44.4
2019-02-01 19:31:00	33.213493	-97.144582	44.4
2019-02-01 19:31:00	33.21352	-97.144543	44.4
2019-02-01 19:31:00	33.213538	-97.14453	44.4
2019-02-01 19:31:00	33.213538	-97.14452	44.4
2019-02-01 19:31:00	33.213538	-97.144513	44.4
2019-02-01 19:31:00	33.213537	-97.1445	43.1
2019-02-01 19:31:00	33.213542	-97.144513	43.1
