# Supplementary material for: Monitoring, Mapping, and Modeling Spatial–Temporal Patterns of PM2.5 for Improved Understanding of Air Pollution Dynamics Using Portable Sensing Technologies
Source: Int J Environ Res Public Health. 2020 Jul 8;17(14):4914. doi: 10.3390/ijerph17144914 (PMC7400490; doi:10.3390/ijerph17144914)
Supplement: Supplementary file 1 [file ijerph-17-04914-s001.zip › Supplementary File 1/2019_2_4_0700_run.csv]

Timestamp	Latitude	Longitude	PM2.5
2019-02-04 06:53:00	33.214583000000005	-97.14698299999999	50.9
2019-02-04 06:53:00	33.21458	-97.146977	50.9
2019-02-04 06:53:00	33.214575	-97.146888	50.9
2019-02-04 06:53:00	33.214565	-97.146728	50.9
2019-02-04 06:53:00	33.214565	-97.146565	50.9
2019-02-04 06:53:00	33.214517	-97.14643199999999	50.9
2019-02-04 06:53:00	33.214378	-97.146355	50.9
2019-02-04 06:53:00	33.214172	-97.146335	50.9
2019-02-04 06:53:00	33.213982	-97.14631999999999	50.9
2019-02-04 06:53:00	33.213805	-97.14635200000001	50.9
2019-02-04 06:53:00	33.21368	-97.14628	50.9
2019-02-04 06:53:00	33.213646999999995	-97.146072	50.9
2019-02-04 06:53:00	33.213628	-97.1458	54.5
2019-02-04 06:53:00	33.213612	-97.14549	54.5
2019-02-04 06:53:00	33.213603000000006	-97.145177	54.5
2019-02-04 06:53:00	33.213568	-97.144857	54.5
2019-02-04 06:53:00	33.213561999999996	-97.14455500000001	54.5
2019-02-04 06:53:00	33.213547	-97.144315	54.5
2019-02-04 06:53:00	33.213429999999995	-97.14421999999999	54.5
2019-02-04 06:53:00	33.213238	-97.144273	54.5
2019-02-04 06:53:00	33.213025	-97.144347	54.5
2019-02-04 06:53:00	33.212828	-97.144387	54.5
2019-02-04 06:53:00	33.212627000000005	-97.144412	54.5
2019-02-04 06:53:00	33.212441999999996	-97.14442199999999	54.5
2019-02-04 06:53:00	33.212286999999996	-97.144417	52.9
2019-02-04 06:53:00	33.212128	-97.144418	52.9
2019-02-04 06:53:00	33.211957	-97.144423	52.9
2019-02-04 06:53:00	33.211793	-97.144428	52.9
2019-02-04 06:53:00	33.211625	-97.144437	52.9
2019-02-04 06:53:00	33.211467	-97.14442700000001	52.9
2019-02-04 06:53:00	33.21132	-97.144432	52.9
2019-02-04 06:53:00	33.211178000000004	-97.144432	52.9
2019-02-04 06:53:00	33.211028000000006	-97.14444	52.9
2019-02-04 06:53:00	33.210871999999995	-97.144438	52.9
2019-02-04 06:53:00	33.210695	-97.144423	52.9
2019-02-04 06:53:00	33.210516999999996	-97.14442700000001	52.9
2019-02-04 06:53:00	33.210338	-97.14442	58.3
2019-02-04 06:53:00	33.210178000000006	-97.14441500000001	58.3
2019-02-04 06:53:00	33.210017	-97.14442	58.3
2019-02-04 06:53:00	33.20982	-97.144423	58.3
2019-02-04 06:53:00	33.209635	-97.14442	58.3
2019-02-04 06:53:00	33.209492	-97.14441500000001	58.3
2019-02-04 06:53:00	33.209363	-97.14441	58.3
2019-02-04 06:53:00	33.209222	-97.144412	58.3
2019-02-04 06:53:00	33.20908	-97.144423	58.3
2019-02-04 06:53:00	33.208928	-97.14442199999999	58.3
2019-02-04 06:53:00	33.208795	-97.14442700000001	58.3
2019-02-04 06:53:00	33.208659999999995	-97.14442700000001	58.3
2019-02-04 06:53:00	33.20851500000001	-97.144428	60.9
2019-02-04 06:53:00	33.20837	-97.144432	60.9
2019-02-04 06:53:00	33.208253000000006	-97.14446	60.9
2019-02-04 06:53:00	33.208247	-97.14457800000001	60.9
2019-02-04 06:53:00	33.208255	-97.144603	60.9
2019-02-04 06:53:00	33.208253000000006	-97.14461800000001	60.9
2019-02-04 06:53:00	33.208253000000006	-97.144738	60.9
2019-02-04 06:53:00	33.208253000000006	-97.144915	60.9
2019-02-04 06:53:00	33.20823	-97.14510200000001	60.9
2019-02-04 06:53:00	33.208262	-97.145292	60.9
2019-02-04 06:53:00	33.208262	-97.145475	60.9
2019-02-04 06:53:00	33.208259999999996	-97.14563299999999	60.9
2019-02-04 06:53:00	33.208273	-97.145808	62.6
2019-02-04 06:53:00	33.208273	-97.145975	62.6
2019-02-04 06:53:00	33.208282000000004	-97.14617	62.6
2019-02-04 06:53:00	33.208283	-97.14631700000001	62.6
2019-02-04 06:53:00	33.208278	-97.146465	62.6
2019-02-04 06:53:00	33.208278	-97.146618	62.6
2019-02-04 06:53:00	33.208283	-97.146803	62.6
2019-02-04 06:53:00	33.208295	-97.14694	62.6
2019-02-04 06:53:00	33.20828	-97.14709	62.6
2019-02-04 06:53:00	33.208290000000005	-97.147235	62.6
2019-02-04 06:53:00	33.208288	-97.147398	62.6
2019-02-04 06:53:00	33.208288	-97.14755799999999	62.6
2019-02-04 06:53:00	33.208288	-97.147725	62.3
2019-02-04 06:53:00	33.208259999999996	-97.14787700000001	62.3
2019-02-04 06:53:00	33.208255	-97.148057	62.3
2019-02-04 06:53:00	33.208255	-97.148193	62.3
2019-02-04 06:53:00	33.20825	-97.148312	62.3
2019-02-04 06:53:00	33.208242999999996	-97.148437	62.3
2019-02-04 06:53:00	33.208233	-97.14856800000001	62.3
2019-02-04 06:53:00	33.208225	-97.148702	62.3
2019-02-04 06:53:00	33.208232	-97.14879	62.3
2019-02-04 06:53:00	33.208232	-97.14891300000001	62.3
2019-02-04 06:53:00	33.208225	-97.149052	62.3
2019-02-04 06:53:00	33.208225	-97.149152	62.3
2019-02-04 06:53:00	33.208228000000005	-97.14925	64.5
2019-02-04 06:53:00	33.208232	-97.14934699999999	64.5
2019-02-04 06:53:00	33.208228000000005	-97.14944799999999	64.5
2019-02-04 06:53:00	33.208225	-97.14954200000001	64.5
2019-02-04 06:53:00	33.208222	-97.149637	64.5
2019-02-04 06:53:00	33.208218	-97.14973	64.5
2019-02-04 06:53:00	33.208222	-97.149847	64.5
2019-02-04 06:53:00	33.208218	-97.149958	64.5
2019-02-04 06:53:00	33.208220000000004	-97.15007	64.5
2019-02-04 06:53:00	33.208218	-97.150178	64.5
2019-02-04 06:53:00	33.208222	-97.15029	64.5
2019-02-04 06:53:00	33.208222	-97.15041	64.5
2019-02-04 06:53:00	33.20824	-97.15053	65.8
2019-02-04 06:53:00	33.208233	-97.150672	65.8
2019-02-04 06:53:00	33.208177	-97.15079200000001	65.8
2019-02-04 06:53:00	33.208002	-97.150818	65.8
2019-02-04 06:53:00	33.207858	-97.150808	65.8
2019-02-04 06:53:00	33.20771	-97.150807	65.8
2019-02-04 06:53:00	33.207532	-97.150803	65.8
2019-02-04 06:53:00	33.207347	-97.150812	65.8
2019-02-04 06:53:00	33.207192	-97.150813	65.8
2019-02-04 06:53:00	33.206963	-97.15084	65.8
2019-02-04 06:53:00	33.206828	-97.150902	65.8
2019-02-04 06:53:00	33.20682	-97.151085	65.8
2019-02-04 06:53:00	33.206842	-97.151285	67.1
2019-02-04 06:53:00	33.206843	-97.15145799999999	67.1
2019-02-04 06:53:00	33.20685	-97.15167	67.1
2019-02-04 06:53:00	33.206858000000004	-97.15186	67.1
2019-02-04 06:53:00	33.20686	-97.151895	67.1
2019-02-04 06:53:00	33.206858000000004	-97.151917	67.1
2019-02-04 06:53:00	33.206863	-97.152075	67.1
2019-02-04 06:53:00	33.206853	-97.152305	67.1
2019-02-04 06:53:00	33.20685	-97.152525	67.1
2019-02-04 06:53:00	33.206853	-97.15272	67.1
2019-02-04 06:53:00	33.206858000000004	-97.152857	67.1
2019-02-04 06:53:00	33.20686	-97.153017	67.1
2019-02-04 06:53:00	33.206845	-97.153147	69.1
2019-02-04 06:53:00	33.206832	-97.153245	69.1
2019-02-04 06:53:00	33.206793	-97.15335300000001	69.1
2019-02-04 06:53:00	33.206738	-97.153475	69.1
2019-02-04 06:53:00	33.206658000000004	-97.153593	69.1
2019-02-04 06:53:00	33.20663	-97.153773	69.1
2019-02-04 06:53:00	33.206737	-97.15395799999999	69.1
2019-02-04 06:53:00	33.206862	-97.154178	69.1
2019-02-04 06:53:00	33.206990000000005	-97.15440699999999	69.1
2019-02-04 06:53:00	33.20713	-97.154628	69.1
2019-02-04 06:53:00	33.207308000000005	-97.154847	69.1
2019-02-04 06:53:00	33.20756	-97.15499	69.1
2019-02-04 06:53:00	33.207823	-97.155063	71.4
2019-02-04 06:53:00	33.208075	-97.155062	71.4
2019-02-04 06:53:00	33.208304999999996	-97.155073	71.4
2019-02-04 06:53:00	33.208527000000004	-97.155063	71.4
2019-02-04 06:53:00	33.208738000000004	-97.155055	71.4
2019-02-04 06:53:00	33.208937	-97.15505	71.4
2019-02-04 06:53:00	33.209127	-97.155045	71.4
2019-02-04 06:53:00	33.209305	-97.15504200000001	71.4
2019-02-04 06:53:00	33.209475	-97.155005	71.4
2019-02-04 06:53:00	33.20963	-97.15499799999999	71.4
2019-02-04 06:53:00	33.209792	-97.154993	71.4
2019-02-04 06:53:00	33.209967999999996	-97.154995	71.4
2019-02-04 06:53:00	33.210153000000005	-97.154995	71.4
2019-02-04 06:53:00	33.210345000000004	-97.154988	71.4
2019-02-04 06:53:00	33.210543	-97.15499	71.4
2019-02-04 06:53:00	33.210732	-97.154988	71.4
2019-02-04 06:53:00	33.210912	-97.154995	71.4
2019-02-04 06:53:00	33.211082	-97.154983	71.4
2019-02-04 06:53:00	33.211242	-97.154985	71.4
2019-02-04 06:53:00	33.211387	-97.154983	71.4
2019-02-04 06:53:00	33.2115	-97.154967	71.4
2019-02-04 06:53:00	33.211613	-97.154943	71.4
2019-02-04 06:53:00	33.211613	-97.154762	71.4
2019-02-04 06:53:00	33.211617	-97.154528	71.4
2019-02-04 06:53:00	33.21161	-97.154287	72.5
2019-02-04 06:53:00	33.211602	-97.154087	72.5
2019-02-04 06:53:00	33.211602	-97.153933	72.5
2019-02-04 06:53:00	33.211595	-97.153778	72.5
2019-02-04 06:53:00	33.211608	-97.153543	72.5
2019-02-04 06:53:00	33.21164	-97.153297	72.5
2019-02-04 06:53:00	33.211643	-97.153095	72.5
2019-02-04 06:53:00	33.21167	-97.152952	72.5
2019-02-04 06:53:00	33.211768	-97.15290300000001	72.5
2019-02-04 06:53:00	33.211875	-97.152888	72.5
2019-02-04 06:53:00	33.211995	-97.15288699999999	72.5
2019-02-04 06:53:00	33.212097	-97.152885	72.5
2019-02-04 06:53:00	33.212202000000005	-97.152895	71.8
2019-02-04 06:53:00	33.212302	-97.1529	71.8
2019-02-04 06:53:00	33.212432	-97.152902	71.8
2019-02-04 06:53:00	33.212562	-97.15288000000001	71.8
2019-02-04 06:53:00	33.21264	-97.152857	71.8
2019-02-04 06:53:00	33.212762	-97.152847	71.8
2019-02-04 06:53:00	33.21295	-97.152847	71.8
2019-02-04 06:53:00	33.213167999999996	-97.152847	71.8
2019-02-04 06:53:00	33.213388	-97.152847	71.8
2019-02-04 06:53:00	33.213598	-97.15284	71.8
2019-02-04 06:53:00	33.213763	-97.152733	71.8
2019-02-04 06:53:00	33.21373	-97.152538	71.8
2019-02-04 06:53:00	33.213696999999996	-97.152367	74.6
2019-02-04 06:53:00	33.213671999999995	-97.152203	74.6
2019-02-04 06:53:00	33.213657	-97.15203699999999	74.6
2019-02-04 06:53:00	33.213646999999995	-97.151895	74.6
2019-02-04 06:53:00	33.213642	-97.151737	74.6
2019-02-04 06:53:00	33.213638	-97.15160300000001	74.6
2019-02-04 06:53:00	33.213635	-97.151495	74.6
2019-02-04 06:53:00	33.213632000000004	-97.15137	74.6
2019-02-04 06:53:00	33.213628	-97.151247	74.6
2019-02-04 06:53:00	33.213623	-97.15113000000001	74.6
2019-02-04 06:53:00	33.213623	-97.15101	74.6
2019-02-04 06:53:00	33.21362	-97.1509	74.6
2019-02-04 06:53:00	33.213628	-97.150678	75.6
2019-02-04 06:53:00	33.213682	-97.150378	75.6
2019-02-04 06:53:00	33.213667	-97.15001	75.6
2019-02-04 06:53:00	33.213657	-97.149632	75.6
2019-02-04 06:53:00	33.213652	-97.14926	75.6
2019-02-04 06:53:00	33.213643	-97.148873	75.6
2019-02-04 06:53:00	33.213646999999995	-97.1485	75.6
2019-02-04 06:53:00	33.213784999999994	-97.148302	75.6
2019-02-04 06:53:00	33.214009999999995	-97.14832	75.6
2019-02-04 06:53:00	33.214183	-97.148335	75.6
2019-02-04 06:53:00	33.214337	-97.14835	75.6
2019-02-04 06:53:00	33.214459999999995	-97.14835	75.6
2019-02-04 06:53:00	33.21457	-97.14835	75.7
2019-02-04 06:53:00	33.21464	-97.148253	75.7
2019-02-04 06:53:00	33.214636999999996	-97.148072	75.7
2019-02-04 06:53:00	33.214608	-97.147927	75.7
2019-02-04 06:53:00	33.214603000000004	-97.14789499999999	75.7
2019-02-04 06:53:00	33.21459	-97.147875	75.7
2019-02-04 06:53:00	33.21459	-97.14781500000001	75.7
2019-02-04 06:53:00	33.214591999999996	-97.147745	75.7
2019-02-04 06:53:00	33.21459	-97.14766800000001	75.7
2019-02-04 06:53:00	33.214588	-97.147638	75.7
2019-02-04 06:53:00	33.214585	-97.147548	75.7
2019-02-04 06:53:00	33.214578	-97.14745699999999	75.7
2019-02-04 06:53:00	33.21458	-97.147368	77.0
2019-02-04 06:53:00	33.21459	-97.147278	77.0
2019-02-04 06:53:00	33.214595	-97.147193	77.0
2019-02-04 06:53:00	33.214595	-97.147113	77.0
2019-02-04 06:53:00	33.214595	-97.147077	77.0
2019-02-04 06:53:00	33.214595	-97.14700699999999	77.0
2019-02-04 06:53:00	33.214587	-97.146975	77.0
2019-02-04 06:53:00	33.214578	-97.146977	77.0
2019-02-04 06:53:00	33.214572	-97.14698299999999	77.0
2019-02-04 06:53:00	33.214565	-97.14699499999999	77.0
2019-02-04 06:53:00	33.214563	-97.147002	77.0
2019-02-04 06:53:00	33.21456	-97.146997	77.0
2019-02-04 07:53:00	33.214529999999996	-97.147	78.7
2019-02-04 07:53:00	33.214523	-97.147008	78.7
2019-02-04 07:53:00	33.21452	-97.147012	78.7
2019-02-04 07:53:00	33.21452	-97.147012	78.7
