# Supplementary material for: Monitoring, Mapping, and Modeling Spatial–Temporal Patterns of PM2.5 for Improved Understanding of Air Pollution Dynamics Using Portable Sensing Technologies
Source: Int J Environ Res Public Health. 2020 Jul 8;17(14):4914. doi: 10.3390/ijerph17144914 (PMC7400490; doi:10.3390/ijerph17144914)
Supplement: Supplementary file 1 [file ijerph-17-04914-s001.zip › Supplementary File 1/2019_2_4_1100_run.csv]

Timestamp	Latitude	Longitude	PM2.5
2019-02-04 10:53:00	33.21198	-97.144423	32.1
2019-02-04 10:53:00	33.2119	-97.144405	32.1
2019-02-04 10:53:00	33.211662	-97.144398	32.1
2019-02-04 10:53:00	33.21139	-97.14441500000001	32.1
2019-02-04 10:53:00	33.211168	-97.144423	32.1
2019-02-04 10:53:00	33.210945	-97.14442700000001	32.1
2019-02-04 10:53:00	33.210716999999995	-97.144432	32.1
2019-02-04 10:53:00	33.210528000000004	-97.144423	32.1
2019-02-04 10:53:00	33.210353000000005	-97.144462	32.1
2019-02-04 10:53:00	33.210212	-97.14446	32.1
2019-02-04 10:53:00	33.210073	-97.144462	32.1
2019-02-04 10:53:00	33.209942	-97.14446	32.1
2019-02-04 10:53:00	33.209825	-97.14445699999999	34.3
2019-02-04 10:53:00	33.20971	-97.14445699999999	34.3
2019-02-04 10:53:00	33.209612	-97.144458	34.3
2019-02-04 10:53:00	33.209522	-97.14445699999999	34.3
2019-02-04 10:53:00	33.209416999999995	-97.14446	34.3
2019-02-04 10:53:00	33.209297	-97.144453	34.3
2019-02-04 10:53:00	33.209168	-97.14445699999999	34.3
2019-02-04 10:53:00	33.209	-97.144465	34.3
2019-02-04 10:53:00	33.208863	-97.144472	34.3
2019-02-04 10:53:00	33.208721999999995	-97.14447	34.3
2019-02-04 10:53:00	33.208578	-97.144473	34.3
2019-02-04 10:53:00	33.208442	-97.144477	34.3
2019-02-04 10:53:00	33.20833	-97.14450500000001	27.2
2019-02-04 10:53:00	33.20832	-97.144707	27.2
2019-02-04 10:53:00	33.20833	-97.144912	27.2
2019-02-04 10:53:00	33.208318	-97.145087	27.2
2019-02-04 10:53:00	33.208313000000004	-97.145198	27.2
2019-02-04 10:53:00	33.20831	-97.145225	27.2
2019-02-04 10:53:00	33.20831	-97.145225	27.2
2019-02-04 10:53:00	33.208308	-97.145232	27.2
2019-02-04 10:53:00	33.208303	-97.145273	27.2
2019-02-04 10:53:00	33.208295	-97.145362	27.2
2019-02-04 10:53:00	33.208293	-97.145438	27.2
2019-02-04 10:53:00	33.208295	-97.145517	27.2
2019-02-04 10:53:00	33.208304999999996	-97.14559	27.3
2019-02-04 10:53:00	33.208308	-97.145663	27.3
2019-02-04 10:53:00	33.208315	-97.14574	27.3
2019-02-04 10:53:00	33.208325	-97.145813	27.3
2019-02-04 10:53:00	33.208338	-97.14589000000001	27.3
2019-02-04 10:53:00	33.20835	-97.145962	27.3
2019-02-04 10:53:00	33.20836	-97.146035	27.3
2019-02-04 10:53:00	33.208368	-97.14611	27.3
2019-02-04 10:53:00	33.20833	-97.146182	27.3
2019-02-04 10:53:00	33.208333	-97.14627800000001	27.3
2019-02-04 10:53:00	33.208333	-97.14636	27.3
2019-02-04 10:53:00	33.208333	-97.146433	27.3
2019-02-04 10:53:00	33.20833	-97.14650999999999	23.6
2019-02-04 10:53:00	33.208328	-97.14659300000001	23.6
2019-02-04 10:53:00	33.20833	-97.146675	23.6
2019-02-04 10:53:00	33.20833	-97.146753	23.6
2019-02-04 10:53:00	33.208325	-97.14681999999999	23.6
2019-02-04 10:53:00	33.208328	-97.146883	23.6
2019-02-04 10:53:00	33.208328	-97.146957	23.6
2019-02-04 10:53:00	33.208327000000004	-97.14703	23.6
2019-02-04 10:53:00	33.20833	-97.14710699999999	23.6
2019-02-04 10:53:00	33.20833	-97.147185	23.6
2019-02-04 10:53:00	33.20833	-97.147257	23.6
2019-02-04 10:53:00	33.20833	-97.14733000000001	23.6
2019-02-04 10:53:00	33.20833	-97.147352	22.6
2019-02-04 10:53:00	33.20833	-97.14735300000001	22.6
2019-02-04 10:53:00	33.208337	-97.147358	22.6
2019-02-04 10:53:00	33.208337	-97.147363	22.6
2019-02-04 10:53:00	33.208345	-97.147418	22.6
2019-02-04 10:53:00	33.208338	-97.147477	22.6
2019-02-04 10:53:00	33.208348	-97.147587	22.6
2019-02-04 10:53:00	33.208368	-97.14768199999999	22.6
2019-02-04 10:53:00	33.20837	-97.147757	22.6
2019-02-04 10:53:00	33.20838	-97.147847	22.6
2019-02-04 10:53:00	33.208383000000005	-97.147903	22.6
2019-02-04 10:53:00	33.208375	-97.147977	22.6
2019-02-04 10:53:00	33.208365	-97.148063	22.5
2019-02-04 10:53:00	33.208355	-97.148145	22.5
2019-02-04 10:53:00	33.208348	-97.14822	22.5
2019-02-04 10:53:00	33.208348	-97.148287	22.5
2019-02-04 10:53:00	33.208345	-97.148362	22.5
2019-02-04 10:53:00	33.208355	-97.14844000000001	22.5
2019-02-04 10:53:00	33.208337	-97.1485	22.5
2019-02-04 10:53:00	33.208321999999995	-97.14856800000001	22.5
2019-02-04 10:53:00	33.208312	-97.148648	22.5
2019-02-04 10:53:00	33.20831	-97.148735	22.5
2019-02-04 10:53:00	33.208293	-97.148808	22.5
2019-02-04 10:53:00	33.20821	-97.148872	22.5
2019-02-04 10:53:00	33.20818	-97.148938	34.1
2019-02-04 10:53:00	33.208177	-97.149015	34.1
2019-02-04 10:53:00	33.20817	-97.14909200000001	34.1
2019-02-04 10:53:00	33.208165	-97.149178	34.1
2019-02-04 10:53:00	33.208172999999995	-97.14924	34.1
2019-02-04 10:53:00	33.208183	-97.149238	34.1
2019-02-04 10:53:00	33.208187	-97.14924	34.1
2019-02-04 10:53:00	33.208187	-97.149245	34.1
2019-02-04 10:53:00	33.208155	-97.14928	34.1
2019-02-04 10:53:00	33.20815	-97.149392	34.1
2019-02-04 10:53:00	33.208155	-97.149508	34.1
2019-02-04 10:53:00	33.208148	-97.149635	34.1
2019-02-04 10:53:00	33.208153	-97.14976	31.4
2019-02-04 10:53:00	33.20815	-97.149905	31.4
2019-02-04 10:53:00	33.208155	-97.150063	31.4
2019-02-04 10:53:00	33.208155	-97.150222	31.4
2019-02-04 10:53:00	33.20815	-97.15036500000001	31.4
2019-02-04 10:53:00	33.208158000000005	-97.15049300000001	31.4
2019-02-04 10:53:00	33.208157	-97.15061999999999	31.4
2019-02-04 10:53:00	33.208178000000004	-97.150762	31.4
2019-02-04 10:53:00	33.20807	-97.150842	31.4
2019-02-04 10:53:00	33.207918	-97.150847	31.4
2019-02-04 10:53:00	33.207762	-97.15085699999999	31.4
2019-02-04 10:53:00	33.207577	-97.150842	31.4
2019-02-04 10:53:00	33.207367	-97.150805	28.3
2019-02-04 10:53:00	33.20715	-97.15080999999999	28.3
2019-02-04 10:53:00	33.206933	-97.150842	28.3
2019-02-04 10:53:00	33.206765000000004	-97.15094	28.3
2019-02-04 10:53:00	33.206795	-97.151195	28.3
2019-02-04 10:53:00	33.206818	-97.15140799999999	28.3
2019-02-04 10:53:00	33.206825	-97.151607	28.3
2019-02-04 10:53:00	33.206825	-97.151813	28.3
2019-02-04 10:53:00	33.206827000000004	-97.152005	28.3
2019-02-04 10:53:00	33.206835	-97.15219499999999	28.3
2019-02-04 10:53:00	33.206835	-97.152413	28.3
2019-02-04 10:53:00	33.20684	-97.15266	28.3
2019-02-04 10:53:00	33.206842	-97.15289	25.9
2019-02-04 10:53:00	33.206846999999996	-97.15309	25.9
2019-02-04 10:53:00	33.20684	-97.153237	25.9
2019-02-04 10:53:00	33.20682	-97.15328000000001	25.9
2019-02-04 10:53:00	33.20682	-97.15328000000001	25.9
2019-02-04 10:53:00	33.206803	-97.153318	25.9
2019-02-04 10:53:00	33.206734999999995	-97.153465	25.9
2019-02-04 10:53:00	33.206638	-97.153602	25.9
2019-02-04 10:53:00	33.206577	-97.15369	25.9
2019-02-04 10:53:00	33.206643	-97.153858	25.9
2019-02-04 10:53:00	33.206759999999996	-97.15405	25.9
2019-02-04 10:53:00	33.206877	-97.154262	25.9
2019-02-04 10:53:00	33.207002	-97.154478	20.5
2019-02-04 10:53:00	33.207143	-97.15469	20.5
2019-02-04 10:53:00	33.207332	-97.154883	20.5
2019-02-04 10:53:00	33.207568	-97.155027	20.5
2019-02-04 10:53:00	33.207813	-97.155087	20.5
2019-02-04 10:53:00	33.208047	-97.155105	20.5
2019-02-04 10:53:00	33.208273	-97.15511500000001	20.5
2019-02-04 10:53:00	33.208487	-97.15511	20.5
2019-02-04 10:53:00	33.208682	-97.155097	20.5
2019-02-04 10:53:00	33.208863	-97.15509300000001	20.5
2019-02-04 10:53:00	33.209047	-97.155087	20.5
2019-02-04 10:53:00	33.209227	-97.155078	20.5
2019-02-04 10:53:00	33.209383	-97.155055	21.8
2019-02-04 10:53:00	33.209527	-97.155048	21.8
2019-02-04 10:53:00	33.209665	-97.155055	21.8
2019-02-04 10:53:00	33.209828	-97.155048	21.8
2019-02-04 10:53:00	33.210013000000004	-97.15504200000001	21.8
2019-02-04 10:53:00	33.210207000000004	-97.155037	21.8
2019-02-04 10:53:00	33.210403	-97.15503199999999	21.8
2019-02-04 10:53:00	33.210597	-97.155025	21.8
2019-02-04 10:53:00	33.210795000000005	-97.155027	21.8
2019-02-04 10:53:00	33.210982	-97.155028	21.8
2019-02-04 10:53:00	33.211158000000005	-97.155013	21.8
2019-02-04 10:53:00	33.211327000000004	-97.155013	21.8
2019-02-04 10:53:00	33.211473	-97.155013	19.3
2019-02-04 10:53:00	33.211543	-97.154888	19.3
2019-02-04 10:53:00	33.211542	-97.154678	19.3
2019-02-04 10:53:00	33.211538	-97.154398	19.3
2019-02-04 10:53:00	33.211537	-97.154095	19.3
2019-02-04 10:53:00	33.21154	-97.15384499999999	19.3
2019-02-04 10:53:00	33.211555	-97.153625	19.3
2019-02-04 10:53:00	33.211575	-97.153413	19.3
2019-02-04 10:53:00	33.211587	-97.153223	19.3
2019-02-04 10:53:00	33.211583000000005	-97.15300500000001	19.3
2019-02-04 10:53:00	33.211672	-97.152852	19.3
2019-02-04 10:53:00	33.21187800000001	-97.152873	19.3
2019-02-04 10:53:00	33.212058	-97.15289200000001	23.0
2019-02-04 10:53:00	33.212227	-97.152895	23.0
2019-02-04 10:53:00	33.212362	-97.1529	23.0
2019-02-04 10:53:00	33.212502	-97.152907	23.0
2019-02-04 10:53:00	33.212637	-97.15289	23.0
2019-02-04 10:53:00	33.212742	-97.152822	23.0
2019-02-04 10:53:00	33.212852000000005	-97.15281	23.0
2019-02-04 10:53:00	33.212938	-97.152812	23.0
2019-02-04 10:53:00	33.21302	-97.1528	23.0
2019-02-04 10:53:00	33.213113	-97.152805	23.0
2019-02-04 10:53:00	33.213215000000005	-97.152808	23.0
2019-02-04 10:53:00	33.213327	-97.152808	23.0
2019-02-04 10:53:00	33.213442	-97.152807	18.1
2019-02-04 10:53:00	33.21356	-97.152807	18.1
2019-02-04 10:53:00	33.213657	-97.152792	18.1
2019-02-04 10:53:00	33.213671999999995	-97.152697	18.1
2019-02-04 10:53:00	33.213667	-97.152563	18.1
2019-02-04 10:53:00	33.213663000000004	-97.152387	18.1
2019-02-04 10:53:00	33.213662	-97.15218	18.1
2019-02-04 10:53:00	33.213665	-97.15202	18.1
2019-02-04 10:53:00	33.213662	-97.151848	18.1
2019-02-04 10:53:00	33.213663000000004	-97.151673	18.1
2019-02-04 10:53:00	33.213665	-97.15154	18.1
2019-02-04 10:53:00	33.213663000000004	-97.151415	18.1
2019-02-04 10:53:00	33.213663000000004	-97.151288	16.2
2019-02-04 10:53:00	33.213665	-97.151138	16.2
2019-02-04 10:53:00	33.213662	-97.15097	16.2
2019-02-04 10:53:00	33.213654999999996	-97.150777	16.2
2019-02-04 10:53:00	33.213687	-97.15052800000001	16.2
2019-02-04 10:53:00	33.2137	-97.15023199999999	16.2
2019-02-04 10:53:00	33.213718	-97.149923	16.2
2019-02-04 10:53:00	33.213732	-97.149567	16.2
2019-02-04 10:53:00	33.213732	-97.149148	16.2
2019-02-04 10:53:00	33.213732	-97.148707	16.2
2019-02-04 10:53:00	33.21376	-97.14834300000001	16.2
2019-02-04 10:53:00	33.214045	-97.14835	16.2
2019-02-04 10:53:00	33.214240000000004	-97.148392	15.6
2019-02-04 10:53:00	33.21441	-97.148392	15.6
2019-02-04 10:53:00	33.21457	-97.148393	15.6
2019-02-04 10:53:00	33.214682	-97.14821500000001	15.6
2019-02-04 10:53:00	33.214665000000004	-97.147933	15.6
2019-02-04 10:53:00	33.214663	-97.147663	15.6
2019-02-04 10:53:00	33.214663	-97.147437	15.6
2019-02-04 10:53:00	33.21463	-97.147355	15.6
2019-02-04 10:53:00	33.214633	-97.147368	15.6
2019-02-04 10:53:00	33.21461	-97.147363	15.6
2019-02-04 10:53:00	33.214607	-97.147287	15.6
2019-02-04 10:53:00	33.214607	-97.147203	15.6
2019-02-04 10:53:00	33.214613	-97.14712	15.4
2019-02-04 10:53:00	33.21461	-97.14705500000001	15.4
2019-02-04 10:53:00	33.214597999999995	-97.147038	15.4
2019-02-04 10:53:00	33.214603000000004	-97.147028	15.4
2019-02-04 10:53:00	33.214603000000004	-97.147028	15.4
2019-02-04 10:53:00	33.2146	-97.147025	15.4
2019-02-04 10:53:00	33.21459	-97.14702	15.4
