# Supplementary material for: Monitoring, Mapping, and Modeling Spatial–Temporal Patterns of PM2.5 for Improved Understanding of Air Pollution Dynamics Using Portable Sensing Technologies
Source: Int J Environ Res Public Health. 2020 Jul 8;17(14):4914. doi: 10.3390/ijerph17144914 (PMC7400490; doi:10.3390/ijerph17144914)
Supplement: Supplementary file 1 [file ijerph-17-04914-s001.zip › Supplementary File 1/2019_2_4_1500_run.csv]

Timestamp	Latitude	Longitude	PM2.5
2019-02-04 14:53:00	33.21136	-97.144423	10.6
2019-02-04 14:53:00	33.211147	-97.144423	10.6
2019-02-04 14:53:00	33.210945	-97.14442700000001	10.6
2019-02-04 14:53:00	33.210741999999996	-97.144417	10.6
2019-02-04 14:53:00	33.210537	-97.144402	10.6
2019-02-04 14:53:00	33.210291999999995	-97.144418	10.6
2019-02-04 14:53:00	33.210066999999995	-97.144423	10.6
2019-02-04 14:53:00	33.20987	-97.144432	10.6
2019-02-04 14:53:00	33.209708	-97.144432	10.6
2019-02-04 14:53:00	33.209607	-97.14443299999999	10.6
2019-02-04 14:53:00	33.209567	-97.144435	10.6
2019-02-04 14:53:00	33.209458000000005	-97.144437	10.6
2019-02-04 14:53:00	33.209270000000004	-97.144437	9.8
2019-02-04 14:53:00	33.209084999999995	-97.144438	9.8
2019-02-04 14:53:00	33.208898	-97.14444300000001	9.8
2019-02-04 14:53:00	33.208729999999996	-97.14444499999999	9.8
2019-02-04 14:53:00	33.208555	-97.14444499999999	9.8
2019-02-04 14:53:00	33.208442	-97.14444	9.8
2019-02-04 14:53:00	33.208412	-97.14444300000001	9.8
2019-02-04 14:53:00	33.20841	-97.14444300000001	9.8
2019-02-04 14:53:00	33.20839	-97.14444300000001	9.8
2019-02-04 14:53:00	33.20837	-97.144447	9.8
2019-02-04 14:53:00	33.20827	-97.144463	9.8
2019-02-04 14:53:00	33.208245	-97.144562	9.8
2019-02-04 14:53:00	33.208248	-97.144802	9.2
2019-02-04 14:53:00	33.208247	-97.145022	9.2
2019-02-04 14:53:00	33.208268	-97.14524	9.2
2019-02-04 14:53:00	33.208278	-97.1454	9.2
2019-02-04 14:53:00	33.208278	-97.145608	9.2
2019-02-04 14:53:00	33.208278	-97.145762	9.2
2019-02-04 14:53:00	33.208275	-97.145945	9.2
2019-02-04 14:53:00	33.208278	-97.14608	9.2
2019-02-04 14:53:00	33.208283	-97.146283	9.2
2019-02-04 14:53:00	33.208265000000004	-97.146477	9.2
2019-02-04 14:53:00	33.208267	-97.14665699999999	9.2
2019-02-04 14:53:00	33.208285	-97.146828	9.2
2019-02-04 14:53:00	33.208282000000004	-97.147002	8.7
2019-02-04 14:53:00	33.20828	-97.147142	8.7
2019-02-04 14:53:00	33.20828	-97.147255	8.7
2019-02-04 14:53:00	33.208296999999995	-97.147343	8.7
2019-02-04 14:53:00	33.208285	-97.147388	8.7
2019-02-04 14:53:00	33.208265000000004	-97.1475	8.7
2019-02-04 14:53:00	33.2083	-97.14765200000001	8.7
2019-02-04 14:53:00	33.208295	-97.14778299999999	8.7
2019-02-04 14:53:00	33.20828	-97.147938	8.7
2019-02-04 14:53:00	33.208296999999995	-97.148085	8.7
2019-02-04 14:53:00	33.208296999999995	-97.148228	8.7
2019-02-04 14:53:00	33.208298	-97.148358	8.7
2019-02-04 14:53:00	33.208296999999995	-97.14846999999999	8.1
2019-02-04 14:53:00	33.208296999999995	-97.148625	8.1
2019-02-04 14:53:00	33.208308	-97.14879499999999	8.1
2019-02-04 14:53:00	33.208308	-97.14895	8.1
2019-02-04 14:53:00	33.208296999999995	-97.1491	8.1
2019-02-04 14:53:00	33.208303	-97.149232	8.1
2019-02-04 14:53:00	33.208263	-97.149365	8.1
2019-02-04 14:53:00	33.208220000000004	-97.149528	8.1
2019-02-04 14:53:00	33.208220000000004	-97.149683	8.1
2019-02-04 14:53:00	33.20823	-97.14984799999999	8.1
2019-02-04 14:53:00	33.208232	-97.149967	8.1
2019-02-04 14:53:00	33.208233	-97.150112	8.1
2019-02-04 14:53:00	33.208237	-97.150267	15.2
2019-02-04 14:53:00	33.208237	-97.150403	15.2
2019-02-04 14:53:00	33.20824	-97.15053499999999	15.2
2019-02-04 14:53:00	33.20824	-97.150562	15.2
2019-02-04 14:53:00	33.208232	-97.150628	15.2
2019-02-04 14:53:00	33.208218	-97.15071	15.2
2019-02-04 14:53:00	33.208165	-97.15079	15.2
2019-02-04 14:53:00	33.208033	-97.150807	15.2
2019-02-04 14:53:00	33.207877	-97.150803	15.2
2019-02-04 14:53:00	33.207712	-97.150818	15.2
2019-02-04 14:53:00	33.207503	-97.15082	15.2
2019-02-04 14:53:00	33.207273	-97.150823	15.2
2019-02-04 14:53:00	33.207052000000004	-97.15084	8.6
2019-02-04 14:53:00	33.206917	-97.150862	8.6
2019-02-04 14:53:00	33.206857	-97.15089499999999	8.6
2019-02-04 14:53:00	33.206838	-97.151085	8.6
2019-02-04 14:53:00	33.206838	-97.151285	8.6
2019-02-04 14:53:00	33.20685	-97.15145	8.6
2019-02-04 14:53:00	33.206853	-97.15162	8.6
2019-02-04 14:53:00	33.20685	-97.15181700000001	8.6
2019-02-04 14:53:00	33.206853	-97.151985	8.6
2019-02-04 14:53:00	33.206855	-97.152172	8.6
2019-02-04 14:53:00	33.206845	-97.152372	8.6
2019-02-04 14:53:00	33.206843	-97.152555	8.6
2019-02-04 14:53:00	33.206843	-97.15273499999999	11.9
2019-02-04 14:53:00	33.206846999999996	-97.15291500000001	11.9
2019-02-04 14:53:00	33.206848	-97.153072	11.9
2019-02-04 14:53:00	33.206828	-97.153225	11.9
2019-02-04 14:53:00	33.206773	-97.153387	11.9
2019-02-04 14:53:00	33.206697	-97.15352299999999	11.9
2019-02-04 14:53:00	33.206603	-97.153695	11.9
2019-02-04 14:53:00	33.206705	-97.153885	11.9
2019-02-04 14:53:00	33.206827000000004	-97.154088	11.9
2019-02-04 14:53:00	33.206945000000005	-97.154297	11.9
2019-02-04 14:53:00	33.207068	-97.154507	11.9
2019-02-04 14:53:00	33.20722	-97.154712	11.9
2019-02-04 14:53:00	33.207423	-97.154885	8.9
2019-02-04 14:53:00	33.207667	-97.154988	8.9
2019-02-04 14:53:00	33.207907	-97.155025	8.9
2019-02-04 14:53:00	33.208123	-97.155028	8.9
2019-02-04 14:53:00	33.208328	-97.155035	8.9
2019-02-04 14:53:00	33.208521999999995	-97.155027	8.9
2019-02-04 14:53:00	33.208708	-97.155025	8.9
2019-02-04 14:53:00	33.208888	-97.155012	8.9
2019-02-04 14:53:00	33.209067	-97.155002	8.9
2019-02-04 14:53:00	33.209237	-97.155002	8.9
2019-02-04 14:53:00	33.209405	-97.15501	8.9
2019-02-04 14:53:00	33.209582	-97.155012	8.9
2019-02-04 14:53:00	33.20977	-97.155015	7.8
2019-02-04 14:53:00	33.209963	-97.155017	7.8
2019-02-04 14:53:00	33.210167	-97.155015	7.8
2019-02-04 14:53:00	33.210375	-97.155013	7.8
2019-02-04 14:53:00	33.21058	-97.15501	7.8
2019-02-04 14:53:00	33.210775	-97.15501	7.8
2019-02-04 14:53:00	33.21094	-97.155005	7.8
2019-02-04 14:53:00	33.211098	-97.155007	7.8
2019-02-04 14:53:00	33.211273	-97.155007	7.8
2019-02-04 14:53:00	33.2114	-97.155008	7.8
2019-02-04 14:53:00	33.211459999999995	-97.15499799999999	7.8
2019-02-04 14:53:00	33.211498	-97.15486700000001	7.8
2019-02-04 14:53:00	33.211482000000004	-97.154685	8.4
2019-02-04 14:53:00	33.211483	-97.154495	8.4
2019-02-04 14:53:00	33.211483	-97.15430500000001	8.4
2019-02-04 14:53:00	33.211475	-97.154123	8.4
2019-02-04 14:53:00	33.211473	-97.153948	8.4
2019-02-04 14:53:00	33.211465000000004	-97.153773	8.4
2019-02-04 14:53:00	33.211463	-97.153632	8.4
2019-02-04 14:53:00	33.211483	-97.153498	8.4
2019-02-04 14:53:00	33.21151500000001	-97.15335300000001	8.4
2019-02-04 14:53:00	33.211513000000004	-97.153203	8.4
2019-02-04 14:53:00	33.211535	-97.153075	8.4
2019-02-04 14:53:00	33.211618	-97.152953	8.4
2019-02-04 14:53:00	33.211755	-97.152897	7.1
2019-02-04 14:53:00	33.211892999999996	-97.152888	7.1
2019-02-04 14:53:00	33.212027	-97.152885	7.1
2019-02-04 14:53:00	33.212168	-97.15287	7.1
2019-02-04 14:53:00	33.212297	-97.152847	7.1
2019-02-04 14:53:00	33.212428	-97.152843	7.1
2019-02-04 14:53:00	33.212548	-97.15283199999999	7.1
2019-02-04 14:53:00	33.21263	-97.152778	7.1
2019-02-04 14:53:00	33.21263	-97.15265500000001	7.1
2019-02-04 14:53:00	33.212625	-97.152537	7.1
2019-02-04 14:53:00	33.212607	-97.152393	7.1
2019-02-04 14:53:00	33.212602000000004	-97.152235	7.1
2019-02-04 14:53:00	33.212612	-97.15208299999999	7.1
2019-02-04 14:53:00	33.212613	-97.151915	7.1
2019-02-04 14:53:00	33.21261	-97.15175	7.1
2019-02-04 14:53:00	33.212598	-97.151607	7.1
2019-02-04 14:53:00	33.212595	-97.15146999999999	7.1
2019-02-04 14:53:00	33.212577	-97.151337	7.1
2019-02-04 14:53:00	33.212571999999994	-97.151188	7.1
2019-02-04 14:53:00	33.212577	-97.151048	7.1
2019-02-04 14:53:00	33.212571999999994	-97.150912	7.1
2019-02-04 14:53:00	33.212567	-97.150883	7.1
2019-02-04 14:53:00	33.212568	-97.15075	7.1
2019-02-04 14:53:00	33.212583	-97.150562	7.1
2019-02-04 14:53:00	33.212596999999995	-97.150325	6.8
2019-02-04 14:53:00	33.212587	-97.150013	6.8
2019-02-04 14:53:00	33.212585	-97.149662	6.8
2019-02-04 14:53:00	33.21255	-97.149422	6.8
2019-02-04 14:53:00	33.21252	-97.14927800000001	6.8
2019-02-04 14:53:00	33.212515	-97.149112	6.8
2019-02-04 14:53:00	33.212495000000004	-97.148942	6.8
2019-02-04 14:53:00	33.212505	-97.148775	6.8
2019-02-04 14:53:00	33.212540000000004	-97.148627	6.8
2019-02-04 14:53:00	33.212652	-97.148558	6.8
2019-02-04 14:53:00	33.212763	-97.14856	6.8
2019-02-04 14:53:00	33.212863	-97.1485	6.8
2019-02-04 15:53:00	33.212887	-97.14846800000001	6.7
2019-02-04 15:53:00	33.212763	-97.14843499999999	6.7
2019-02-04 15:53:00	33.21264	-97.148413	6.7
2019-02-04 15:53:00	33.21266	-97.148228	6.7
2019-02-04 15:53:00	33.212652	-97.148077	6.7
2019-02-04 15:53:00	33.212635	-97.14796700000001	6.7
2019-02-04 15:53:00	33.212621999999996	-97.147855	6.7
2019-02-04 15:53:00	33.212628	-97.147738	6.7
2019-02-04 15:53:00	33.212635	-97.14761700000001	6.7
2019-02-04 15:53:00	33.2126	-97.14749499999999	6.7
2019-02-04 15:53:00	33.212604999999996	-97.147305	6.7
2019-02-04 15:53:00	33.21259000000001	-97.14710699999999	6.7
2019-02-04 15:53:00	33.212493	-97.147062	6.7
2019-02-04 15:53:00	33.21237	-97.147047	6.7
2019-02-04 15:53:00	33.212208000000004	-97.147058	6.7
2019-02-04 15:53:00	33.21208	-97.147035	6.7
2019-02-04 15:53:00	33.211932	-97.147017	6.7
2019-02-04 15:53:00	33.21178	-97.147037	6.7
2019-02-04 15:53:00	33.211636999999996	-97.147038	6.7
2019-02-04 15:53:00	33.211566999999995	-97.146953	6.7
2019-02-04 15:53:00	33.211521999999995	-97.146795	6.7
2019-02-04 15:53:00	33.211465000000004	-97.14658299999999	6.7
2019-02-04 15:53:00	33.211445	-97.14636	6.7
2019-02-04 15:53:00	33.21135	-97.146378	6.7
2019-02-04 15:53:00	33.211245	-97.146387	6.5
2019-02-04 15:53:00	33.211133000000004	-97.146383	6.5
2019-02-04 15:53:00	33.211023	-97.146405	6.5
2019-02-04 15:53:00	33.210915	-97.14641	6.5
2019-02-04 15:53:00	33.210822	-97.146417	6.5
2019-02-04 15:53:00	33.210762	-97.146415	6.5
2019-02-04 15:53:00	33.21066500000001	-97.146395	6.5
2019-02-04 15:53:00	33.210547	-97.146335	6.5
2019-02-04 15:53:00	33.210408	-97.146355	6.5
2019-02-04 15:53:00	33.210267	-97.146343	6.5
2019-02-04 15:53:00	33.210125	-97.14630799999999	6.5
2019-02-04 15:53:00	33.209967	-97.146272	6.5
2019-02-04 15:53:00	33.20984	-97.146212	6.3
2019-02-04 15:53:00	33.20971	-97.146288	6.3
2019-02-04 15:53:00	33.209553	-97.14636800000001	6.3
2019-02-04 15:53:00	33.209412	-97.146428	6.3
2019-02-04 15:53:00	33.209393	-97.146582	6.3
2019-02-04 15:53:00	33.20939	-97.14678	6.3
2019-02-04 15:53:00	33.209393	-97.146987	6.3
2019-02-04 15:53:00	33.209387	-97.147183	6.3
2019-02-04 15:53:00	33.209387	-97.147407	6.3
2019-02-04 15:53:00	33.209387	-97.147632	6.3
2019-02-04 15:53:00	33.209387	-97.147832	6.3
2019-02-04 15:53:00	33.209387	-97.14801999999999	6.3
2019-02-04 15:53:00	33.20941	-97.148167	6.7
2019-02-04 15:53:00	33.209542	-97.148157	6.7
2019-02-04 15:53:00	33.2097	-97.148145	6.7
2019-02-04 15:53:00	33.209855	-97.148135	6.7
2019-02-04 15:53:00	33.209973	-97.14813000000001	6.7
2019-02-04 15:53:00	33.210042	-97.14823	6.7
2019-02-04 15:53:00	33.210078	-97.14834300000001	6.7
2019-02-04 15:53:00	33.21018	-97.148335	6.7
2019-02-04 15:53:00	33.210263	-97.148328	6.7
2019-02-04 15:53:00	33.210353000000005	-97.148318	6.7
2019-02-04 15:53:00	33.210488	-97.14830699999999	6.7
2019-02-04 15:53:00	33.210598	-97.14832	6.7
2019-02-04 15:53:00	33.210698	-97.148313	6.3
2019-02-04 15:53:00	33.210805	-97.14831	6.3
2019-02-04 15:53:00	33.210845	-97.148247	6.3
2019-02-04 15:53:00	33.210857	-97.148143	6.3
2019-02-04 15:53:00	33.210935	-97.148033	6.3
2019-02-04 15:53:00	33.211082	-97.147973	6.3
2019-02-04 15:53:00	33.21123	-97.14790699999999	6.3
2019-02-04 15:53:00	33.211385	-97.147938	6.3
2019-02-04 15:53:00	33.211495	-97.148057	6.3
2019-02-04 15:53:00	33.211578	-97.14825	6.3
2019-02-04 15:53:00	33.211672	-97.148363	6.3
2019-02-04 15:53:00	33.211827	-97.148402	6.3
2019-02-04 15:53:00	33.211973	-97.148403	7.0
2019-02-04 15:53:00	33.212157	-97.148358	7.0
2019-02-04 15:53:00	33.212337	-97.148288	7.0
2019-02-04 15:53:00	33.21257	-97.148217	7.0
2019-02-04 15:53:00	33.212773	-97.148278	7.0
2019-02-04 15:53:00	33.212918	-97.148337	7.0
2019-02-04 15:53:00	33.213021999999995	-97.148418	7.0
2019-02-04 15:53:00	33.213122999999996	-97.148463	7.0
2019-02-04 15:53:00	33.213263	-97.148487	7.0
2019-02-04 15:53:00	33.213423	-97.148495	7.0
2019-02-04 15:53:00	33.213398	-97.14862	7.0
2019-02-04 15:53:00	33.213271999999996	-97.14868	7.0
2019-02-04 15:53:00	33.21315	-97.148687	7.1
2019-02-04 15:53:00	33.21301500000001	-97.148655	7.1
2019-02-04 15:53:00	33.212893	-97.14859799999999	7.1
2019-02-04 15:53:00	33.212803	-97.148648	7.1
2019-02-04 15:53:00	33.212788	-97.148782	7.1
2019-02-04 15:53:00	33.212785	-97.14894	7.1
2019-02-04 15:53:00	33.212773	-97.149098	7.1
2019-02-04 15:53:00	33.212709999999994	-97.14924	7.1
2019-02-04 15:53:00	33.212675	-97.149398	7.1
2019-02-04 15:53:00	33.212672999999995	-97.14956	7.1
2019-02-04 15:53:00	33.212668	-97.149728	7.1
2019-02-04 15:53:00	33.212672	-97.149913	7.1
2019-02-04 15:53:00	33.212677	-97.150082	6.8
2019-02-04 15:53:00	33.212682	-97.150227	6.8
2019-02-04 15:53:00	33.212675	-97.150355	6.8
2019-02-04 15:53:00	33.212675	-97.150478	6.8
2019-02-04 15:53:00	33.212662	-97.15055	6.8
2019-02-04 15:53:00	33.212668	-97.150613	6.8
2019-02-04 15:53:00	33.2127	-97.15073000000001	6.8
2019-02-04 15:53:00	33.2127	-97.15086	6.8
2019-02-04 15:53:00	33.212697	-97.150965	6.8
2019-02-04 15:53:00	33.212697	-97.151075	6.8
2019-02-04 15:53:00	33.212703000000005	-97.15118299999999	6.8
2019-02-04 15:53:00	33.212703000000005	-97.151313	6.8
2019-02-04 15:53:00	33.212709999999994	-97.151472	6.8
2019-02-04 15:53:00	33.212705	-97.151667	6.8
2019-02-04 15:53:00	33.212711999999996	-97.151842	6.8
2019-02-04 15:53:00	33.212713	-97.152	6.8
2019-02-04 15:53:00	33.212717	-97.152153	6.8
2019-02-04 15:53:00	33.212717	-97.152307	6.8
2019-02-04 15:53:00	33.212718	-97.152462	6.8
2019-02-04 15:53:00	33.212720000000004	-97.15263	6.8
2019-02-04 15:53:00	33.212742999999996	-97.152778	6.8
2019-02-04 15:53:00	33.212812	-97.152857	6.8
2019-02-04 15:53:00	33.212925	-97.15285	6.8
2019-02-04 15:53:00	33.213038	-97.152838	6.8
2019-02-04 15:53:00	33.213173	-97.15283000000001	6.9
2019-02-04 15:53:00	33.213312	-97.15283199999999	6.9
2019-02-04 15:53:00	33.213432	-97.15283199999999	6.9
2019-02-04 15:53:00	33.213572	-97.152815	6.9
2019-02-04 15:53:00	33.213668	-97.15273499999999	6.9
2019-02-04 15:53:00	33.213652	-97.15257199999999	6.9
2019-02-04 15:53:00	33.213648	-97.152403	6.9
2019-02-04 15:53:00	33.213642	-97.15225799999999	6.9
2019-02-04 15:53:00	33.213643	-97.152113	6.9
2019-02-04 15:53:00	33.213642	-97.151955	6.9
2019-02-04 15:53:00	33.213638	-97.15181700000001	6.9
2019-02-04 15:53:00	33.213640000000005	-97.151663	6.9
2019-02-04 15:53:00	33.213638	-97.151513	6.8
2019-02-04 15:53:00	33.213637	-97.15137299999999	6.8
2019-02-04 15:53:00	33.213637	-97.151217	6.8
2019-02-04 15:53:00	33.213621999999994	-97.151072	6.8
2019-02-04 15:53:00	33.213613	-97.150917	6.8
2019-02-04 15:53:00	33.213617	-97.150755	6.8
2019-02-04 15:53:00	33.213627	-97.150497	6.8
2019-02-04 15:53:00	33.213618	-97.150172	6.8
2019-02-04 15:53:00	33.213618	-97.149785	6.8
2019-02-04 15:53:00	33.213625	-97.149412	6.8
2019-02-04 15:53:00	33.213627	-97.149035	6.8
2019-02-04 15:53:00	33.21362	-97.14869	6.8
2019-02-04 15:53:00	33.213625	-97.148505	6.8
2019-02-04 15:53:00	33.213795000000005	-97.14838	6.8
2019-02-04 15:53:00	33.213992	-97.148375	6.8
2019-02-04 15:53:00	33.214163	-97.148358	6.8
2019-02-04 15:53:00	33.214304999999996	-97.14835	6.8
2019-02-04 15:53:00	33.214448	-97.148347	6.8
2019-02-04 15:53:00	33.214565	-97.148338	6.8
2019-02-04 15:53:00	33.214602	-97.148207	6.8
2019-02-04 15:53:00	33.214591999999996	-97.147975	6.8
2019-02-04 15:53:00	33.214593	-97.147683	6.8
2019-02-04 15:53:00	33.214591999999996	-97.147355	6.8
2019-02-04 15:53:00	33.214577	-97.147	6.8
2019-02-04 15:53:00	33.214573	-97.146652	6.0
2019-02-04 15:53:00	33.214478	-97.14638000000001	6.0
2019-02-04 15:53:00	33.214257	-97.146265	6.0
2019-02-04 15:53:00	33.21405	-97.14625699999999	6.0
2019-02-04 15:53:00	33.213862	-97.146252	6.0
2019-02-04 15:53:00	33.213673	-97.146232	6.0
2019-02-04 15:53:00	33.213557	-97.146103	6.0
2019-02-04 15:53:00	33.213522999999995	-97.145903	6.0
2019-02-04 15:53:00	33.213553000000005	-97.145602	6.0
2019-02-04 15:53:00	33.213558	-97.14534499999999	6.0
2019-02-04 15:53:00	33.213522	-97.145103	6.0
2019-02-04 15:53:00	33.213478	-97.1449	6.0
2019-02-04 15:53:00	33.213427	-97.14473000000001	7.5
2019-02-04 15:53:00	33.213443	-97.144633	7.5
2019-02-04 15:53:00	33.213445	-97.144638	7.5
2019-02-04 15:53:00	33.213443	-97.144643	7.5
2019-02-04 15:53:00	33.213443	-97.144643	7.5
2019-02-04 15:53:00	33.213428	-97.144663	7.5
2019-02-04 15:53:00	33.213417	-97.14468199999999	7.5
2019-02-04 15:53:00	33.213417	-97.14468000000001	7.5
2019-02-04 15:53:00	33.213418	-97.144678	7.5
2019-02-04 15:53:00	33.213415000000005	-97.144688	7.5
2019-02-04 15:53:00	33.213417	-97.144688	7.5
2019-02-04 15:53:00	33.213415000000005	-97.144688	7.5
2019-02-04 15:53:00	33.213413	-97.144692	6.6
