# Supplementary material for: Monitoring, Mapping, and Modeling Spatial–Temporal Patterns of PM2.5 for Improved Understanding of Air Pollution Dynamics Using Portable Sensing Technologies
Source: Int J Environ Res Public Health. 2020 Jul 8;17(14):4914. doi: 10.3390/ijerph17144914 (PMC7400490; doi:10.3390/ijerph17144914)
Supplement: Supplementary file 1 [file ijerph-17-04914-s001.zip › Supplementary File 1/2019_2_4_1900_run.csv]

Timestamp	Latitude	Longitude	PM2.5
2019-02-04 18:53:00	33.20839	-97.144413	22.6
2019-02-04 18:53:00	33.208296999999995	-97.14444499999999	22.6
2019-02-04 18:53:00	33.208242999999996	-97.14458499999999	22.6
2019-02-04 18:53:00	33.208217	-97.14479200000001	22.6
2019-02-04 18:53:00	33.208183	-97.14496700000001	22.6
2019-02-04 18:53:00	33.208165	-97.145143	22.6
2019-02-04 18:53:00	33.208147	-97.14532700000001	22.6
2019-02-04 18:53:00	33.208148	-97.145517	22.6
2019-02-04 18:53:00	33.208175	-97.145708	22.6
2019-02-04 18:53:00	33.208193	-97.14582	22.6
2019-02-04 18:53:00	33.208192	-97.14585	22.6
2019-02-04 18:53:00	33.208187	-97.145958	22.6
2019-02-04 18:53:00	33.20817	-97.146153	26.3
2019-02-04 18:53:00	33.20814	-97.14628	26.3
2019-02-04 18:53:00	33.208117	-97.146407	26.3
2019-02-04 18:53:00	33.208112	-97.146558	26.3
2019-02-04 18:53:00	33.208141999999995	-97.146722	26.3
2019-02-04 18:53:00	33.208157	-97.146897	26.3
2019-02-04 18:53:00	33.20817	-97.147063	26.3
2019-02-04 18:53:00	33.208158000000005	-97.14723000000001	26.3
2019-02-04 18:53:00	33.208175	-97.14738	26.3
2019-02-04 18:53:00	33.208172	-97.14752800000001	26.3
2019-02-04 18:53:00	33.208187	-97.147688	26.3
2019-02-04 18:53:00	33.2082	-97.147883	26.3
2019-02-04 18:53:00	33.208203000000005	-97.148095	28.9
2019-02-04 18:53:00	33.208193	-97.148275	28.9
2019-02-04 18:53:00	33.208205	-97.148445	28.9
2019-02-04 18:53:00	33.208213	-97.14856999999999	28.9
2019-02-04 18:53:00	33.20821	-97.14872199999999	28.9
2019-02-04 18:53:00	33.2082	-97.148853	28.9
2019-02-04 18:53:00	33.208175	-97.148997	28.9
2019-02-04 18:53:00	33.208162	-97.149167	28.9
2019-02-04 18:53:00	33.208155	-97.149338	28.9
2019-02-04 18:53:00	33.208153	-97.149473	28.9
2019-02-04 18:53:00	33.208157	-97.149613	28.9
2019-02-04 18:53:00	33.208155	-97.14978	28.9
2019-02-04 18:53:00	33.208148	-97.149953	29.1
2019-02-04 18:53:00	33.208148	-97.15010699999999	29.1
2019-02-04 18:53:00	33.208168	-97.15024	29.1
2019-02-04 18:53:00	33.20816	-97.150327	29.1
2019-02-04 18:53:00	33.208138	-97.150483	29.1
2019-02-04 18:53:00	33.208065000000005	-97.15055	29.1
2019-02-04 18:53:00	33.20794	-97.150562	29.1
2019-02-04 18:53:00	33.207805	-97.150578	29.1
2019-02-04 18:53:00	33.207652	-97.150595	29.1
2019-02-04 18:53:00	33.207502000000005	-97.150622	29.1
2019-02-04 18:53:00	33.207332	-97.150622	29.1
2019-02-04 18:53:00	33.207153000000005	-97.150632	29.1
2019-02-04 18:53:00	33.20698	-97.150642	29.1
2019-02-04 18:53:00	33.206825	-97.15071800000001	29.1
2019-02-04 18:53:00	33.20677	-97.150883	29.1
2019-02-04 18:53:00	33.206775	-97.15114	29.1
2019-02-04 18:53:00	33.206775	-97.151372	29.1
2019-02-04 18:53:00	33.206782000000004	-97.1516	29.1
2019-02-04 18:53:00	33.206790000000005	-97.151833	29.1
2019-02-04 18:53:00	33.206790000000005	-97.152072	29.1
2019-02-04 18:53:00	33.206795	-97.152295	29.1
2019-02-04 18:53:00	33.206793	-97.15250999999999	29.1
2019-02-04 18:53:00	33.206790000000005	-97.15270799999999	29.1
2019-02-04 18:53:00	33.206767	-97.152877	29.1
2019-02-04 18:53:00	33.20674	-97.15305	28.4
2019-02-04 18:53:00	33.206734999999995	-97.15321999999999	28.4
2019-02-04 18:53:00	33.206705	-97.153337	28.4
2019-02-04 18:53:00	33.20661	-97.153438	28.4
2019-02-04 18:53:00	33.206593	-97.15352800000001	28.4
2019-02-04 18:53:00	33.206688	-97.15369799999999	28.4
2019-02-04 18:53:00	33.206808	-97.153903	28.4
2019-02-04 18:53:00	33.20694	-97.154128	28.4
2019-02-04 18:53:00	33.207068	-97.154333	28.4
2019-02-04 18:53:00	33.207213	-97.154493	28.4
2019-02-04 18:53:00	33.207392999999996	-97.154648	28.4
2019-02-04 18:53:00	33.207577	-97.154765	28.4
2019-02-04 18:53:00	33.207785	-97.15481	27.3
2019-02-04 18:53:00	33.207985	-97.15482800000001	27.3
2019-02-04 18:53:00	33.20819	-97.154862	27.3
2019-02-04 18:53:00	33.208372	-97.15485699999999	27.3
2019-02-04 18:53:00	33.208562	-97.15485799999999	27.3
2019-02-04 18:53:00	33.208762	-97.15484000000001	27.3
2019-02-04 18:53:00	33.208967	-97.15483	27.3
2019-02-04 18:53:00	33.209127	-97.154832	27.3
2019-02-04 18:53:00	33.209312	-97.15486	27.3
2019-02-04 18:53:00	33.209513	-97.15486700000001	27.3
2019-02-04 18:53:00	33.209734999999995	-97.154878	27.3
2019-02-04 18:53:00	33.209972	-97.154888	27.3
2019-02-04 18:53:00	33.210229999999996	-97.154895	22.4
2019-02-04 18:53:00	33.210485	-97.154898	22.4
2019-02-04 18:53:00	33.210738	-97.154892	22.4
2019-02-04 18:53:00	33.210938	-97.154887	22.4
2019-02-04 18:53:00	33.211125	-97.15489000000001	22.4
2019-02-04 18:53:00	33.211308	-97.154888	22.4
2019-02-04 18:53:00	33.211482000000004	-97.15486700000001	22.4
2019-02-04 18:53:00	33.211565	-97.154732	22.4
2019-02-04 18:53:00	33.211578	-97.154545	22.4
2019-02-04 18:53:00	33.211572	-97.15434499999999	22.4
2019-02-04 18:53:00	33.211557	-97.15414799999999	22.4
2019-02-04 18:53:00	33.211528	-97.153948	22.4
2019-02-04 18:53:00	33.21152	-97.153762	22.7
2019-02-04 18:53:00	33.211513000000004	-97.15355799999999	22.7
2019-02-04 18:53:00	33.211529999999996	-97.15335999999999	22.7
2019-02-04 18:53:00	33.21154	-97.153177	22.7
2019-02-04 18:53:00	33.211548	-97.153013	22.7
2019-02-04 18:53:00	33.211597999999995	-97.15286800000001	22.7
2019-02-04 18:53:00	33.211707000000004	-97.152842	22.7
2019-02-04 18:53:00	33.211803	-97.152825	22.7
2019-02-04 18:53:00	33.211932	-97.152837	22.7
2019-02-04 18:53:00	33.212072	-97.152842	22.7
2019-02-04 18:53:00	33.212187	-97.152847	22.7
2019-02-04 18:53:00	33.212308	-97.152847	22.7
2019-02-04 18:53:00	33.212433000000004	-97.152828	21.6
2019-02-04 18:53:00	33.212472	-97.152813	21.6
2019-02-04 18:53:00	33.212482	-97.15279	21.6
2019-02-04 18:53:00	33.212538	-97.15276999999999	21.6
2019-02-04 18:53:00	33.212587	-97.15266700000001	21.6
2019-02-04 18:53:00	33.212607	-97.152517	21.6
2019-02-04 18:53:00	33.212602000000004	-97.152363	21.6
2019-02-04 18:53:00	33.212593	-97.15221700000001	21.6
2019-02-04 18:53:00	33.212585	-97.152075	21.6
2019-02-04 18:53:00	33.212578	-97.151925	21.6
2019-02-04 18:53:00	33.212592	-97.15179499999999	21.6
2019-02-04 18:53:00	33.212585	-97.151677	21.6
2019-02-04 18:53:00	33.212582	-97.151547	21.7
2019-02-04 18:53:00	33.212578	-97.15143	21.7
2019-02-04 18:53:00	33.212553	-97.151325	21.7
2019-02-04 18:53:00	33.212571999999994	-97.151213	21.7
2019-02-04 18:53:00	33.212592	-97.1511	21.7
2019-02-04 18:53:00	33.212582	-97.150998	21.7
2019-02-04 18:53:00	33.212604999999996	-97.15084300000001	21.7
2019-02-04 18:53:00	33.212643	-97.150637	21.7
2019-02-04 18:53:00	33.21269	-97.150412	21.7
2019-02-04 18:53:00	33.212715	-97.150115	21.7
2019-02-04 18:53:00	33.212697999999996	-97.14975	21.7
2019-02-04 18:53:00	33.212643	-97.149502	21.7
2019-02-04 18:53:00	33.212655	-97.149283	22.1
2019-02-04 18:53:00	33.212637	-97.149078	22.1
2019-02-04 18:53:00	33.212627000000005	-97.148863	22.1
2019-02-04 18:53:00	33.212662	-97.14865	22.1
2019-02-04 18:53:00	33.21268	-97.148452	22.1
2019-02-04 18:53:00	33.212722	-97.14827199999999	22.1
2019-02-04 18:53:00	33.212775	-97.148087	22.1
2019-02-04 18:53:00	33.212813	-97.147857	22.1
2019-02-04 18:53:00	33.212807	-97.147655	22.1
2019-02-04 18:53:00	33.21278	-97.14743299999999	22.1
2019-02-04 18:53:00	33.212732	-97.147205	22.1
2019-02-04 18:53:00	33.212625	-97.147113	22.1
2019-02-04 18:53:00	33.212462	-97.14710500000001	20.8
2019-02-04 18:53:00	33.212286999999996	-97.147122	20.8
2019-02-04 18:53:00	33.212118	-97.147132	20.8
2019-02-04 18:53:00	33.212008000000004	-97.14711700000001	20.8
2019-02-04 18:53:00	33.211882	-97.147082	20.8
2019-02-04 18:53:00	33.211791999999996	-97.147017	20.8
2019-02-04 18:53:00	33.21175	-97.14686999999999	20.8
2019-02-04 18:53:00	33.211705	-97.1467	20.8
2019-02-04 18:53:00	33.211633	-97.14652199999999	20.8
2019-02-04 18:53:00	33.211507	-97.146447	20.8
2019-02-04 18:53:00	33.211318	-97.146447	20.8
2019-02-04 18:53:00	33.211132	-97.146462	20.8
2019-02-04 18:53:00	33.210962	-97.14648199999999	20.6
2019-02-04 18:53:00	33.21079	-97.146487	20.6
2019-02-04 18:53:00	33.210603000000006	-97.14643199999999	20.6
2019-02-04 18:53:00	33.210454999999996	-97.146402	20.6
2019-02-04 18:53:00	33.210293	-97.146375	20.6
2019-02-04 18:53:00	33.210143	-97.146365	20.6
2019-02-04 18:53:00	33.209987	-97.14630799999999	20.6
2019-02-04 18:53:00	33.20985	-97.146313	20.6
2019-02-04 18:53:00	33.209705	-97.146365	20.6
2019-02-04 18:53:00	33.209613	-97.146375	20.6
2019-02-04 18:53:00	33.209522	-97.146383	20.6
2019-02-04 18:53:00	33.209452	-97.146467	20.6
2019-02-04 18:53:00	33.209445	-97.146635	25.5
2019-02-04 18:53:00	33.209443	-97.146833	25.5
2019-02-04 18:53:00	33.209438	-97.14705500000001	25.5
2019-02-04 18:53:00	33.209432	-97.147272	25.5
2019-02-04 18:53:00	33.209432	-97.147502	25.5
2019-02-04 18:53:00	33.20943	-97.147743	25.5
2019-02-04 18:53:00	33.209438	-97.14799000000001	25.5
2019-02-04 18:53:00	33.209477	-97.148162	25.5
2019-02-04 18:53:00	33.209607	-97.14817	25.5
2019-02-04 18:53:00	33.209720000000004	-97.14817	25.5
2019-02-04 18:53:00	33.209773	-97.14817	25.5
2019-02-04 18:53:00	33.209813	-97.148163	25.5
2019-02-04 18:53:00	33.20987	-97.148158	28.1
2019-02-04 18:53:00	33.20993	-97.14814799999999	28.1
2019-02-04 18:53:00	33.209984999999996	-97.14814	28.1
2019-02-04 18:53:00	33.210025	-97.14817	28.1
2019-02-04 18:53:00	33.210033	-97.148188	28.1
2019-02-04 18:53:00	33.210023	-97.148218	28.1
2019-02-04 18:53:00	33.210027000000004	-97.14826500000001	28.1
2019-02-04 18:53:00	33.210085	-97.14829300000001	28.1
2019-02-04 18:53:00	33.210173	-97.148303	28.1
2019-02-04 18:53:00	33.210273	-97.148315	28.1
2019-02-04 18:53:00	33.210412	-97.148317	28.1
2019-02-04 18:53:00	33.210558	-97.14832	28.1
2019-02-04 18:53:00	33.210678	-97.14831	24.0
2019-02-04 18:53:00	33.210762	-97.14828299999999	24.0
2019-02-04 18:53:00	33.210825	-97.14817	24.0
2019-02-04 18:53:00	33.210896999999996	-97.148075	24.0
2019-02-04 18:53:00	33.211017	-97.148032	24.0
2019-02-04 18:53:00	33.211158000000005	-97.147993	24.0
2019-02-04 18:53:00	33.211317	-97.148025	24.0
2019-02-04 18:53:00	33.211433	-97.148185	24.0
2019-02-04 18:53:00	33.21154	-97.148312	24.0
2019-02-04 18:53:00	33.211702	-97.148358	24.0
2019-02-04 18:53:00	33.211873	-97.148358	24.0
2019-02-04 18:53:00	33.212055	-97.148328	24.0
2019-02-04 18:53:00	33.212241999999996	-97.148297	26.4
2019-02-04 18:53:00	33.212462	-97.148312	26.4
2019-02-04 18:53:00	33.212638	-97.14834300000001	26.4
2019-02-04 18:53:00	33.212788	-97.14837	26.4
2019-02-04 18:53:00	33.212942	-97.148358	26.4
2019-02-04 18:53:00	33.213093	-97.148358	26.4
2019-02-04 18:53:00	33.213187	-97.14841	26.4
2019-02-04 18:53:00	33.213165000000004	-97.14846	26.4
2019-02-04 18:53:00	33.213078	-97.14851800000001	26.4
2019-02-04 18:53:00	33.21294	-97.148512	26.4
2019-02-04 18:53:00	33.212783	-97.148528	26.4
2019-02-04 18:53:00	33.212717	-97.148623	26.4
2019-02-04 18:53:00	33.212707	-97.14875699999999	27.4
2019-02-04 18:53:00	33.212693	-97.14891	27.4
2019-02-04 18:53:00	33.212652	-97.149035	27.4
2019-02-04 18:53:00	33.21263	-97.149178	27.4
2019-02-04 18:53:00	33.212638	-97.149328	27.4
2019-02-04 18:53:00	33.212628	-97.149498	27.4
2019-02-04 18:53:00	33.212632	-97.14968499999999	27.4
2019-02-04 18:53:00	33.212647	-97.149878	27.4
2019-02-04 18:53:00	33.212647	-97.150082	27.4
2019-02-04 18:53:00	33.212653	-97.15025	27.4
2019-02-04 18:53:00	33.212655	-97.150352	27.4
2019-02-04 18:53:00	33.212677	-97.150472	27.4
2019-02-04 18:53:00	33.21268	-97.150633	27.1
2019-02-04 18:53:00	33.212682	-97.15078199999999	27.1
2019-02-04 18:53:00	33.212705	-97.1509	27.1
2019-02-04 18:53:00	33.212707	-97.151023	27.1
2019-02-04 18:53:00	33.212720000000004	-97.151163	27.1
2019-02-04 18:53:00	33.212720000000004	-97.151323	27.1
2019-02-04 18:53:00	33.212725	-97.151483	27.1
2019-02-04 18:53:00	33.212734999999995	-97.151658	27.1
2019-02-04 18:53:00	33.212738	-97.15181	27.1
2019-02-04 18:53:00	33.212733	-97.151937	27.1
2019-02-04 18:53:00	33.212752	-97.152075	27.1
2019-02-04 18:53:00	33.212748	-97.15222800000001	27.1
2019-02-04 18:53:00	33.212747	-97.152372	31.6
2019-02-04 18:53:00	33.212765000000005	-97.152465	31.6
2019-02-04 18:53:00	33.212778	-97.15248299999999	31.6
2019-02-04 18:53:00	33.212773	-97.152502	31.6
2019-02-04 18:53:00	33.212763	-97.152555	31.6
2019-02-04 18:53:00	33.212825	-97.15260500000001	31.6
2019-02-04 18:53:00	33.21295300000001	-97.152632	31.6
2019-02-04 18:53:00	33.213112	-97.152648	31.6
2019-02-04 18:53:00	33.213303	-97.152642	31.6
2019-02-04 18:53:00	33.213478	-97.152652	31.6
2019-02-04 18:53:00	33.213642	-97.152632	31.6
2019-02-04 18:53:00	33.213708000000004	-97.152538	31.6
2019-02-04 18:53:00	33.213673	-97.152383	30.3
2019-02-04 18:53:00	33.213673	-97.152208	30.3
2019-02-04 18:53:00	33.213677000000004	-97.152008	30.3
2019-02-04 18:53:00	33.213667	-97.15179	30.3
2019-02-04 18:53:00	33.213667	-97.151547	30.3
2019-02-04 18:53:00	33.213673	-97.151278	30.3
2019-02-04 18:53:00	33.213673	-97.150987	30.3
2019-02-04 18:53:00	33.213671999999995	-97.150667	30.3
2019-02-04 18:53:00	33.213662	-97.150313	30.3
2019-02-04 18:53:00	33.213662	-97.14994300000001	30.3
2019-02-04 18:53:00	33.213658	-97.149523	30.3
2019-02-04 18:53:00	33.213658	-97.149087	30.3
2019-02-04 18:53:00	33.213658	-97.148585	26.8
2019-02-04 18:53:00	33.213705	-97.148258	26.8
2019-02-04 18:53:00	33.213928	-97.147947	26.8
2019-02-04 18:53:00	33.214118	-97.147953	26.8
2019-02-04 18:53:00	33.214397999999996	-97.147977	26.8
2019-02-04 18:53:00	33.214518	-97.14799000000001	26.8
2019-02-04 18:53:00	33.214565	-97.147983	26.8
2019-02-04 18:53:00	33.214620000000004	-97.14792	26.8
2019-02-04 18:53:00	33.214663	-97.147735	26.8
2019-02-04 18:53:00	33.214682	-97.147488	26.8
2019-02-04 18:53:00	33.214665000000004	-97.147222	26.8
2019-02-04 18:53:00	33.214659999999995	-97.146922	26.8
2019-02-04 19:53:00	33.21464	-97.14660500000001	23.9
2019-02-04 19:53:00	33.214588	-97.146343	23.9
2019-02-04 19:53:00	33.21447	-97.146147	23.9
2019-02-04 19:53:00	33.214207	-97.14614499999999	23.9
2019-02-04 19:53:00	33.21398	-97.146182	23.9
2019-02-04 19:53:00	33.213775	-97.146203	23.9
2019-02-04 19:53:00	33.21362	-97.14612199999999	23.9
2019-02-04 19:53:00	33.21356	-97.145932	23.9
2019-02-04 19:53:00	33.213578000000005	-97.14571	23.9
2019-02-04 19:53:00	33.213623	-97.145455	23.9
2019-02-04 19:53:00	33.213613	-97.14518299999999	23.9
2019-02-04 19:53:00	33.213592999999996	-97.14494499999999	23.9
2019-02-04 19:53:00	33.213578000000005	-97.14474	22.3
2019-02-04 19:53:00	33.21355	-97.14461800000001	22.3
2019-02-04 19:53:00	33.213538	-97.144588	22.3
2019-02-04 19:53:00	33.213533	-97.144583	22.3
2019-02-04 19:53:00	33.21353	-97.14457800000001	22.3
2019-02-04 19:53:00	33.213528000000004	-97.14456700000001	22.3
2019-02-04 19:53:00	33.213522999999995	-97.144577	22.3
2019-02-04 19:53:00	33.213522999999995	-97.144568	22.3
2019-02-04 19:53:00	33.21352	-97.14456700000001	22.3
