# Supplementary material for: Monitoring, Mapping, and Modeling Spatial–Temporal Patterns of PM2.5 for Improved Understanding of Air Pollution Dynamics Using Portable Sensing Technologies
Source: Int J Environ Res Public Health. 2020 Jul 8;17(14):4914. doi: 10.3390/ijerph17144914 (PMC7400490; doi:10.3390/ijerph17144914)
Supplement: Supplementary file 1 [file ijerph-17-04914-s001.zip › Supplementary File 1/2019_2_5_0700_run.csv]

Timestamp	Latitude	Longitude	PM2.5
2019-02-05 06:53:00	33.211892	-97.144382	114.1
2019-02-05 06:53:00	33.211728	-97.144385	114.1
2019-02-05 06:53:00	33.21158	-97.144368	114.1
2019-02-05 06:53:00	33.211437	-97.14438	114.1
2019-02-05 06:53:00	33.211252	-97.144378	114.1
2019-02-05 06:53:00	33.211059999999996	-97.144382	114.1
2019-02-05 06:53:00	33.210923	-97.144377	114.1
2019-02-05 06:53:00	33.210797	-97.144372	114.1
2019-02-05 06:53:00	33.210642	-97.144377	114.1
2019-02-05 06:53:00	33.210488	-97.14439300000001	114.1
2019-02-05 06:53:00	33.21038	-97.14441500000001	114.1
2019-02-05 06:53:00	33.210267	-97.14441500000001	114.1
2019-02-05 06:53:00	33.210132	-97.14442199999999	108.4
2019-02-05 06:53:00	33.210128000000005	-97.144423	108.4
2019-02-05 06:53:00	33.210122	-97.144423	108.4
