# Supplementary material for: Monitoring, Mapping, and Modeling Spatial–Temporal Patterns of PM2.5 for Improved Understanding of Air Pollution Dynamics Using Portable Sensing Technologies
Source: Int J Environ Res Public Health. 2020 Jul 8;17(14):4914. doi: 10.3390/ijerph17144914 (PMC7400490; doi:10.3390/ijerph17144914)
Supplement: Supplementary file 1 [file ijerph-17-04914-s001.zip › Supplementary File 1/2019_2_5_1100_run.csv]

Timestamp	Latitude	Longitude	PM2.5
2019-02-05 10:51:00	33.212920000000004	-97.144198	126.6
2019-02-05 10:51:00	33.212697999999996	-97.144237	126.6
2019-02-05 10:51:00	33.212497	-97.144258	126.6
2019-02-05 10:51:00	33.21232	-97.144273	126.6
2019-02-05 10:51:00	33.212103000000006	-97.14429200000001	126.6
2019-02-05 10:51:00	33.211859999999994	-97.144317	126.6
2019-02-05 10:51:00	33.211652	-97.144327	126.6
2019-02-05 10:51:00	33.211417	-97.144338	126.6
2019-02-05 10:51:00	33.211187	-97.14435999999999	126.6
2019-02-05 10:51:00	33.210947	-97.144372	126.6
2019-02-05 10:51:00	33.210737	-97.14439300000001	126.6
2019-02-05 10:51:00	33.21059	-97.144405	126.6
2019-02-05 10:51:00	33.210575	-97.144405	110.0
2019-02-05 10:51:00	33.210575	-97.144405	110.0
2019-02-05 10:51:00	33.210502000000005	-97.144402	110.0
2019-02-05 10:51:00	33.210353000000005	-97.144428	110.0
2019-02-05 10:51:00	33.210203	-97.14442700000001	110.0
2019-02-05 10:51:00	33.210043	-97.14443299999999	110.0
2019-02-05 10:51:00	33.209908	-97.144432	110.0
2019-02-05 10:51:00	33.209757	-97.144428	110.0
2019-02-05 10:51:00	33.209617	-97.14442700000001	110.0
2019-02-05 10:51:00	33.209495000000004	-97.144432	110.0
2019-02-05 10:51:00	33.209405	-97.144428	110.0
2019-02-05 10:51:00	33.209385	-97.144432	110.0
2019-02-05 10:53:00	33.209371999999995	-97.14443	97.9
2019-02-05 10:53:00	33.209262	-97.144428	97.9
2019-02-05 10:53:00	33.209105	-97.144428	97.9
2019-02-05 10:53:00	33.208873	-97.144435	97.9
2019-02-05 10:53:00	33.208647	-97.14444	97.9
2019-02-05 10:53:00	33.20845300000001	-97.14445	97.9
2019-02-05 10:53:00	33.208315	-97.14455699999999	97.9
2019-02-05 10:53:00	33.208304999999996	-97.144847	97.9
2019-02-05 10:53:00	33.20828	-97.14510200000001	97.9
2019-02-05 10:53:00	33.208247	-97.145248	97.9
2019-02-05 10:53:00	33.20821	-97.14534300000001	97.9
2019-02-05 10:53:00	33.208197999999996	-97.145525	97.9
2019-02-05 10:53:00	33.208225	-97.145753	95.3
2019-02-05 10:53:00	33.20824	-97.145935	95.3
2019-02-05 10:53:00	33.208237	-97.146137	95.3
2019-02-05 10:53:00	33.208237	-97.146365	95.3
2019-02-05 10:53:00	33.208228000000005	-97.14653	95.3
2019-02-05 10:53:00	33.208207	-97.14667	95.3
2019-02-05 10:53:00	33.208203000000005	-97.146852	95.3
2019-02-05 10:53:00	33.208203000000005	-97.147015	95.3
2019-02-05 10:53:00	33.208203000000005	-97.14715	95.3
2019-02-05 10:53:00	33.208195	-97.147295	95.3
2019-02-05 10:53:00	33.208208	-97.14745699999999	95.3
2019-02-05 10:53:00	33.208220000000004	-97.147637	95.3
2019-02-05 10:53:00	33.208223	-97.147797	91.0
2019-02-05 10:53:00	33.20823	-97.14795500000001	91.0
2019-02-05 10:53:00	33.208222	-97.148092	91.0
2019-02-05 10:53:00	33.208223	-97.148218	91.0
2019-02-05 10:53:00	33.20823	-97.14834300000001	91.0
2019-02-05 10:53:00	33.20825	-97.148475	91.0
2019-02-05 10:53:00	33.208252	-97.148615	91.0
2019-02-05 10:53:00	33.208207	-97.14877	91.0
2019-02-05 10:53:00	33.208192	-97.14894699999999	91.0
2019-02-05 10:53:00	33.20819	-97.149112	91.0
2019-02-05 10:53:00	33.208192	-97.14926	91.0
2019-02-05 10:53:00	33.208192	-97.149395	91.0
2019-02-05 10:53:00	33.208193	-97.149532	86.9
2019-02-05 10:53:00	33.208197999999996	-97.14970500000001	86.9
2019-02-05 10:53:00	33.208195	-97.149902	86.9
2019-02-05 10:53:00	33.20818	-97.150077	86.9
2019-02-05 10:53:00	33.208185	-97.150227	86.9
2019-02-05 10:53:00	33.208187	-97.15035	86.9
2019-02-05 10:53:00	33.208195	-97.150447	86.9
2019-02-05 10:53:00	33.208203000000005	-97.150492	86.9
2019-02-05 10:53:00	33.208203000000005	-97.150515	86.9
2019-02-05 10:53:00	33.208202	-97.150532	86.9
2019-02-05 10:53:00	33.208197999999996	-97.150582	86.9
2019-02-05 10:53:00	33.208202	-97.15061800000001	86.9
2019-02-05 10:53:00	33.208153	-97.150743	87.7
2019-02-05 10:53:00	33.207967	-97.150807	87.7
2019-02-05 10:53:00	33.207723	-97.150813	87.7
2019-02-05 10:53:00	33.20747	-97.150797	87.7
2019-02-05 10:53:00	33.20722	-97.15079300000001	87.7
2019-02-05 10:53:00	33.206988	-97.150823	87.7
2019-02-05 10:53:00	33.206846999999996	-97.15084499999999	87.7
2019-02-05 10:53:00	33.206796999999995	-97.151003	87.7
2019-02-05 10:53:00	33.206828	-97.15127	87.7
2019-02-05 10:53:00	33.206863	-97.151478	87.7
2019-02-05 10:53:00	33.206862	-97.151622	87.7
2019-02-05 10:53:00	33.206855	-97.151762	87.7
2019-02-05 10:53:00	33.206853	-97.151885	85.2
2019-02-05 10:53:00	33.20685	-97.151907	85.2
2019-02-05 10:53:00	33.206846999999996	-97.15191800000001	85.2
2019-02-05 10:53:00	33.206845	-97.151962	85.2
2019-02-05 10:53:00	33.206843	-97.151985	85.2
2019-02-05 10:53:00	33.206843	-97.151988	85.2
2019-02-05 10:53:00	33.20685	-97.152002	85.2
2019-02-05 10:53:00	33.206857	-97.152005	85.2
2019-02-05 10:53:00	33.206857	-97.152005	85.2
2019-02-05 10:53:00	33.20686	-97.152005	85.2
2019-02-05 10:53:00	33.206863	-97.152012	85.2
2019-02-05 10:53:00	33.206877	-97.15208	85.2
2019-02-05 10:53:00	33.206875	-97.152235	85.1
2019-02-05 10:53:00	33.206895	-97.15249	85.1
2019-02-05 10:53:00	33.20688	-97.15276999999999	85.1
2019-02-05 10:53:00	33.2069	-97.15299499999999	85.1
2019-02-05 10:53:00	33.206903000000004	-97.153147	85.1
2019-02-05 10:53:00	33.206863	-97.153247	85.1
2019-02-05 10:53:00	33.206827000000004	-97.153385	85.1
2019-02-05 10:53:00	33.206767	-97.153515	85.1
2019-02-05 10:53:00	33.2067	-97.153607	85.1
2019-02-05 10:53:00	33.206625	-97.153707	85.1
2019-02-05 10:53:00	33.206722	-97.153828	85.1
2019-02-05 10:53:00	33.206818	-97.153983	85.1
2019-02-05 10:53:00	33.206918	-97.154158	84.4
2019-02-05 10:53:00	33.207021999999995	-97.154337	84.4
2019-02-05 10:53:00	33.207145000000004	-97.15454	84.4
2019-02-05 10:53:00	33.207297	-97.154715	84.4
2019-02-05 10:53:00	33.207525	-97.154892	84.4
2019-02-05 10:53:00	33.207792	-97.15498000000001	84.4
2019-02-05 10:53:00	33.208065000000005	-97.155007	84.4
2019-02-05 10:53:00	33.208323	-97.15504200000001	84.4
2019-02-05 10:53:00	33.20859	-97.155043	84.4
2019-02-05 10:53:00	33.20885	-97.155037	84.4
2019-02-05 10:53:00	33.209103000000006	-97.155027	84.4
2019-02-05 10:53:00	33.209371999999995	-97.155027	84.4
2019-02-05 10:53:00	33.209635	-97.155017	83.4
2019-02-05 10:53:00	33.209891999999996	-97.155012	83.4
2019-02-05 10:53:00	33.210155	-97.155013	83.4
2019-02-05 10:53:00	33.210428	-97.155008	83.4
2019-02-05 10:53:00	33.210716999999995	-97.155002	83.4
2019-02-05 10:53:00	33.211009999999995	-97.155007	83.4
2019-02-05 10:53:00	33.211287	-97.154993	83.4
2019-02-05 10:53:00	33.211477	-97.154987	83.4
2019-02-05 10:53:00	33.211504999999995	-97.15486	83.4
2019-02-05 10:53:00	33.211493	-97.154652	83.4
2019-02-05 10:53:00	33.211493	-97.154437	83.4
2019-02-05 10:53:00	33.211488	-97.15420999999999	83.4
2019-02-05 10:53:00	33.211483	-97.154012	87.1
2019-02-05 10:53:00	33.211490000000005	-97.153827	87.1
2019-02-05 10:53:00	33.211503	-97.153673	87.1
2019-02-05 10:53:00	33.2115	-97.153532	87.1
2019-02-05 10:53:00	33.211508	-97.153307	87.1
2019-02-05 10:53:00	33.211525	-97.15312800000001	87.1
2019-02-05 10:53:00	33.21156	-97.152997	87.1
2019-02-05 10:53:00	33.211678000000006	-97.152902	87.1
2019-02-05 10:53:00	33.211847999999996	-97.15287	87.1
2019-02-05 10:53:00	33.212003	-97.152873	87.1
2019-02-05 10:53:00	33.212171999999995	-97.152867	87.1
2019-02-05 10:53:00	33.212357	-97.152865	87.1
2019-02-05 10:53:00	33.212542	-97.152862	85.9
2019-02-05 10:53:00	33.212685	-97.15281999999999	85.9
2019-02-05 10:53:00	33.212796999999995	-97.15279	85.9
2019-02-05 10:53:00	33.212883000000005	-97.152785	85.9
2019-02-05 10:53:00	33.21298	-97.152782	85.9
2019-02-05 10:53:00	33.213068	-97.152778	85.9
2019-02-05 10:53:00	33.213167	-97.152778	85.9
2019-02-05 10:53:00	33.213288	-97.152782	85.9
2019-02-05 10:53:00	33.213417	-97.152785	85.9
2019-02-05 10:53:00	33.213528000000004	-97.15276800000001	85.9
2019-02-05 10:53:00	33.213582	-97.152673	85.9
2019-02-05 10:53:00	33.213653	-97.152547	85.0
2019-02-05 10:53:00	33.21365	-97.152402	85.0
2019-02-05 10:53:00	33.213648	-97.15225799999999	85.0
2019-02-05 10:53:00	33.21365	-97.15209	85.0
2019-02-05 10:53:00	33.21365	-97.151923	85.0
2019-02-05 10:53:00	33.213653	-97.151815	85.0
2019-02-05 10:53:00	33.213652	-97.151705	85.0
2019-02-05 10:53:00	33.213632000000004	-97.151572	85.0
2019-02-05 10:53:00	33.213582	-97.151423	85.0
2019-02-05 10:53:00	33.213582	-97.151313	85.0
2019-02-05 10:53:00	33.213637	-97.151255	85.0
2019-02-05 10:53:00	33.213648	-97.151078	85.0
2019-02-05 10:53:00	33.213640000000005	-97.150888	85.0
2019-02-05 10:53:00	33.213640000000005	-97.150748	85.0
2019-02-05 10:53:00	33.213696999999996	-97.15053	85.0
2019-02-05 10:53:00	33.213678	-97.150172	85.0
2019-02-05 10:53:00	33.21368	-97.14979699999999	85.0
2019-02-05 10:53:00	33.213678	-97.149417	85.0
2019-02-05 10:53:00	33.213682	-97.149163	85.0
2019-02-05 10:53:00	33.213682	-97.148917	85.0
2019-02-05 10:53:00	33.213698	-97.148718	85.0
2019-02-05 10:53:00	33.213688	-97.14866500000001	85.0
2019-02-05 10:53:00	33.2137	-97.148505	85.0
2019-02-05 10:53:00	33.213809999999995	-97.148335	85.0
2019-02-05 11:18:00	33.214073	-97.14834300000001	80.8
2019-02-05 11:18:00	33.214315	-97.148353	80.8
2019-02-05 11:18:00	33.214490000000005	-97.148348	80.8
2019-02-05 11:18:00	33.214603000000004	-97.148297	80.8
2019-02-05 11:18:00	33.214613	-97.148098	80.8
2019-02-05 11:18:00	33.21461	-97.147828	80.8
2019-02-05 11:18:00	33.214608	-97.147563	80.8
2019-02-05 11:18:00	33.214603000000004	-97.14733199999999	80.8
2019-02-05 11:18:00	33.214603000000004	-97.147275	80.8
2019-02-05 11:18:00	33.214603000000004	-97.147277	80.8
2019-02-05 11:18:00	33.214603000000004	-97.147277	80.8
2019-02-05 11:18:00	33.214603000000004	-97.147278	80.8
2019-02-05 11:18:00	33.214603000000004	-97.14728199999999	80.3
2019-02-05 11:18:00	33.214603000000004	-97.14728199999999	80.3
2019-02-05 11:18:00	33.214603000000004	-97.14728199999999	80.3
2019-02-05 11:18:00	33.214603000000004	-97.14728199999999	80.3
2019-02-05 11:18:00	33.214603000000004	-97.147287	80.3
2019-02-05 11:18:00	33.214605	-97.147287	80.3
2019-02-05 11:18:00	33.214595	-97.14729	80.3
2019-02-05 11:18:00	33.214593	-97.147293	80.3
2019-02-05 11:18:00	33.214597999999995	-97.14729200000001	80.3
2019-02-05 11:18:00	33.2146	-97.147227	80.3
2019-02-05 11:18:00	33.21461	-97.14716999999999	80.3
2019-02-05 11:18:00	33.21461	-97.14712	80.3
