# Supplementary material for: Monitoring, Mapping, and Modeling Spatial–Temporal Patterns of PM2.5 for Improved Understanding of Air Pollution Dynamics Using Portable Sensing Technologies
Source: Int J Environ Res Public Health. 2020 Jul 8;17(14):4914. doi: 10.3390/ijerph17144914 (PMC7400490; doi:10.3390/ijerph17144914)
Supplement: Supplementary file 1 [file ijerph-17-04914-s001.zip › Supplementary File 1/2019_2_5_1500_run.csv]

Timestamp	Latitude	Longitude	PM2.5
2019-02-05 15:10:00	33.209098	-97.14445699999999	51.3
2019-02-05 15:10:00	33.208903	-97.14445699999999	51.3
2019-02-05 15:10:00	33.208727	-97.144463	51.3
2019-02-05 15:10:00	33.208548	-97.144467	51.3
2019-02-05 15:10:00	33.208413	-97.144487	51.3
2019-02-05 15:10:00	33.208325	-97.144502	51.3
2019-02-05 15:10:00	33.208285	-97.144542	51.3
2019-02-05 15:10:00	33.208252	-97.144723	51.3
2019-02-05 15:10:00	33.208268	-97.144958	51.3
2019-02-05 15:10:00	33.208308	-97.14518000000001	51.3
2019-02-05 15:10:00	33.20833	-97.145383	51.3
2019-02-05 15:10:00	33.208318	-97.145588	51.3
2019-02-05 15:22:00	33.208315	-97.14577299999999	46.0
2019-02-05 15:22:00	33.208333	-97.145955	46.0
2019-02-05 15:22:00	33.208343	-97.146048	46.0
2019-02-05 15:22:00	33.208345	-97.146057	46.0
2019-02-05 15:22:00	33.208393	-97.14615500000001	46.0
2019-02-05 15:22:00	33.208363	-97.1464	46.0
2019-02-05 15:22:00	33.20836	-97.14661	46.0
2019-02-05 15:22:00	33.208335	-97.146823	46.0
2019-02-05 15:22:00	33.208328	-97.146992	46.0
2019-02-05 15:22:00	33.20833	-97.147172	46.0
2019-02-05 15:22:00	33.20835	-97.147367	46.0
2019-02-05 15:22:00	33.208368	-97.147537	46.0
2019-02-05 15:22:00	33.208365	-97.147702	47.9
2019-02-05 15:22:00	33.208375	-97.147885	47.9
2019-02-05 15:22:00	33.20839	-97.148078	47.9
2019-02-05 15:22:00	33.208378	-97.148285	47.9
2019-02-05 15:22:00	33.208372	-97.148437	47.9
2019-02-05 15:22:00	33.208352000000005	-97.148565	47.9
2019-02-05 15:22:00	33.20835	-97.14869499999999	47.9
2019-02-05 15:22:00	33.208353	-97.14883499999999	47.9
2019-02-05 15:22:00	33.208348	-97.148985	47.9
2019-02-05 15:22:00	33.208345	-97.149112	47.9
2019-02-05 15:22:00	33.208342	-97.149238	47.9
2019-02-05 15:22:00	33.208323	-97.149375	47.9
2019-02-05 15:22:00	33.208295	-97.14957	36.0
2019-02-05 15:22:00	33.208308	-97.149752	36.0
2019-02-05 15:22:00	33.2083	-97.14992	36.0
2019-02-05 15:22:00	33.208293	-97.150123	36.0
2019-02-05 15:22:00	33.208295	-97.15033000000001	36.0
2019-02-05 15:22:00	33.208308	-97.150497	36.0
2019-02-05 15:22:00	33.208312	-97.150662	36.0
2019-02-05 15:22:00	33.208268	-97.15078000000001	36.0
2019-02-05 15:22:00	33.208104999999996	-97.150832	36.0
2019-02-05 15:22:00	33.207903	-97.150873	36.0
2019-02-05 15:22:00	33.207657	-97.15089	36.0
2019-02-05 15:22:00	33.20742	-97.15090699999999	36.0
2019-02-05 15:22:00	33.207221999999994	-97.150918	35.2
2019-02-05 15:22:00	33.207043	-97.15092299999999	35.2
2019-02-05 15:22:00	33.206848	-97.150983	35.2
2019-02-05 15:22:00	33.206823	-97.150982	35.2
2019-02-05 15:22:00	33.206832	-97.15097	35.2
2019-02-05 15:22:00	33.20682	-97.150973	35.2
2019-02-05 15:22:00	33.206815	-97.151027	35.2
2019-02-05 15:22:00	33.206823	-97.15123299999999	35.2
2019-02-05 15:22:00	33.206853	-97.151437	35.2
2019-02-05 15:22:00	33.206848	-97.151613	35.2
2019-02-05 15:22:00	33.206825	-97.151742	35.2
2019-02-05 15:22:00	33.206813000000004	-97.15191300000001	35.2
2019-02-05 15:22:00	33.206825	-97.15209499999999	35.1
2019-02-05 15:22:00	33.20683	-97.152323	35.1
2019-02-05 15:22:00	33.206845	-97.15245999999999	35.1
2019-02-05 15:22:00	33.206873	-97.152673	35.1
2019-02-05 15:22:00	33.206883000000005	-97.15289	35.1
2019-02-05 15:22:00	33.206895	-97.15307800000001	35.1
2019-02-05 15:22:00	33.206887	-97.153248	35.1
2019-02-05 15:22:00	33.20684	-97.153407	35.1
2019-02-05 15:22:00	33.206778	-97.15355799999999	35.1
2019-02-05 15:22:00	33.206723	-97.153637	35.1
2019-02-05 15:22:00	33.206697	-97.15373699999999	35.1
2019-02-05 15:22:00	33.206783	-97.153915	35.1
2019-02-05 15:22:00	33.206915	-97.154135	31.9
2019-02-05 15:22:00	33.207048	-97.15437299999999	31.9
2019-02-05 15:22:00	33.207195	-97.154618	31.9
2019-02-05 15:22:00	33.207392999999996	-97.154847	31.9
2019-02-05 15:22:00	33.207675	-97.154993	31.9
2019-02-05 15:22:00	33.207972999999996	-97.155047	31.9
2019-02-05 15:22:00	33.20825	-97.15505	31.9
2019-02-05 15:22:00	33.208508	-97.155018	31.9
2019-02-05 15:22:00	33.20878	-97.15498000000001	31.9
2019-02-05 15:22:00	33.208958	-97.154978	31.9
2019-02-05 15:22:00	33.209195	-97.154993	31.9
2019-02-05 15:22:00	33.209396999999996	-97.154983	31.9
2019-02-05 15:22:00	33.20962	-97.154983	44.9
2019-02-05 15:22:00	33.209855	-97.15498000000001	44.9
2019-02-05 15:22:00	33.21012	-97.154977	44.9
2019-02-05 15:22:00	33.210408	-97.154975	44.9
2019-02-05 15:22:00	33.210693	-97.15498199999999	44.9
2019-02-05 15:22:00	33.210947	-97.15498199999999	44.9
2019-02-05 15:22:00	33.211177	-97.154985	44.9
2019-02-05 15:22:00	33.211385	-97.154978	44.9
2019-02-05 15:22:00	33.211492	-97.15496800000001	44.9
2019-02-05 15:22:00	33.21152	-97.154825	44.9
2019-02-05 15:22:00	33.211492	-97.154577	44.9
2019-02-05 15:22:00	33.211482000000004	-97.154298	44.9
2019-02-05 15:22:00	33.211484999999996	-97.15405	32.4
2019-02-05 15:22:00	33.211483	-97.153837	32.4
2019-02-05 15:22:00	33.211467999999996	-97.153655	32.4
2019-02-05 15:22:00	33.211488	-97.15348	32.4
2019-02-05 15:22:00	33.211512	-97.153293	32.4
2019-02-05 15:22:00	33.211512	-97.15310500000001	32.4
2019-02-05 15:22:00	33.211552000000005	-97.15292	32.4
2019-02-05 15:22:00	33.211723	-97.152875	32.4
2019-02-05 15:22:00	33.211837	-97.152858	32.4
2019-02-05 15:22:00	33.211937	-97.152863	32.4
2019-02-05 15:22:00	33.212047	-97.15288000000001	32.4
2019-02-05 15:22:00	33.212167	-97.15288699999999	32.4
2019-02-05 15:22:00	33.212297	-97.152888	26.9
2019-02-05 15:22:00	33.21247	-97.15285	26.9
2019-02-05 15:22:00	33.212585	-97.152815	26.9
2019-02-05 15:22:00	33.212647	-97.15272	26.9
2019-02-05 15:22:00	33.21262	-97.152555	26.9
2019-02-05 15:22:00	33.212613	-97.152395	26.9
2019-02-05 15:22:00	33.212612	-97.152222	26.9
2019-02-05 15:22:00	33.21262	-97.152073	26.9
2019-02-05 15:22:00	33.212623	-97.151907	26.9
2019-02-05 15:22:00	33.212607	-97.151742	26.9
2019-02-05 15:22:00	33.212587	-97.151553	26.9
2019-02-05 15:22:00	33.212585	-97.15137299999999	26.9
2019-02-05 15:22:00	33.212593	-97.151175	30.1
2019-02-05 15:22:00	33.212571999999994	-97.151033	30.1
2019-02-05 15:22:00	33.212540000000004	-97.150903	30.1
2019-02-05 15:22:00	33.212527	-97.15081500000001	30.1
2019-02-05 15:22:00	33.212517999999996	-97.150663	30.1
2019-02-05 15:22:00	33.212555	-97.15042	30.1
2019-02-05 15:22:00	33.212559999999996	-97.150148	30.1
2019-02-05 15:22:00	33.212585	-97.14979699999999	30.1
2019-02-05 15:22:00	33.212602000000004	-97.149457	30.1
2019-02-05 15:22:00	33.212555	-97.149247	30.1
2019-02-05 15:22:00	33.212563	-97.14907	30.1
2019-02-05 15:22:00	33.212575	-97.148907	30.1
2019-02-05 15:22:00	33.212602000000004	-97.14869	36.0
2019-02-05 15:22:00	33.21262	-97.148538	36.0
2019-02-05 15:22:00	33.212587	-97.148415	36.0
2019-02-05 15:22:00	33.212542	-97.148253	36.0
2019-02-05 15:22:00	33.2126	-97.148088	36.0
2019-02-05 15:22:00	33.212657	-97.14790699999999	36.0
2019-02-05 15:22:00	33.212645	-97.14775300000001	36.0
2019-02-05 15:22:00	33.212617	-97.147582	36.0
2019-02-05 15:22:00	33.212595	-97.147437	36.0
2019-02-05 15:22:00	33.212579999999996	-97.147215	36.0
2019-02-05 15:22:00	33.212527	-97.147072	36.0
2019-02-05 15:22:00	33.212432	-97.147077	36.0
2019-02-05 15:22:00	33.21229	-97.14707299999999	26.3
2019-02-05 15:22:00	33.212140000000005	-97.147093	26.3
2019-02-05 15:22:00	33.211997	-97.147077	26.3
2019-02-05 15:22:00	33.21187800000001	-97.147093	26.3
2019-02-05 15:22:00	33.211687	-97.147127	26.3
2019-02-05 15:22:00	33.21157	-97.147002	26.3
2019-02-05 15:22:00	33.211512	-97.146813	26.3
2019-02-05 15:22:00	33.211459999999995	-97.14659	26.3
2019-02-05 15:22:00	33.211428000000005	-97.146443	26.3
2019-02-05 15:22:00	33.211342	-97.146428	26.3
2019-02-05 15:22:00	33.211209999999994	-97.146443	26.3
2019-02-05 15:22:00	33.211077	-97.146458	26.3
2019-02-05 15:22:00	33.210962	-97.146462	26.2
2019-02-05 15:22:00	33.2108	-97.14648000000001	26.2
2019-02-05 15:22:00	33.210648	-97.146473	26.2
2019-02-05 15:22:00	33.210488	-97.146415	26.2
2019-02-05 15:22:00	33.210409999999996	-97.146407	26.2
2019-02-05 15:22:00	33.210293	-97.146393	26.2
2019-02-05 15:22:00	33.210088	-97.146372	26.2
2019-02-05 15:22:00	33.209891999999996	-97.146335	26.2
2019-02-05 15:22:00	33.209733	-97.14631800000001	26.2
2019-02-05 15:22:00	33.2096	-97.146372	26.2
2019-02-05 15:22:00	33.209472	-97.14641999999999	26.2
2019-02-05 15:22:00	33.209387	-97.14650999999999	26.2
2019-02-05 15:22:00	33.209395	-97.14667800000001	29.7
2019-02-05 15:22:00	33.209427000000005	-97.146897	29.7
2019-02-05 15:22:00	33.20944	-97.147123	29.7
2019-02-05 15:22:00	33.20944	-97.147315	29.7
2019-02-05 15:22:00	33.209452	-97.14749300000001	29.7
2019-02-05 15:22:00	33.209453	-97.147672	29.7
2019-02-05 15:22:00	33.209453	-97.147875	29.7
2019-02-05 15:22:00	33.209435	-97.14806999999999	29.7
2019-02-05 15:22:00	33.209477	-97.148165	29.7
2019-02-05 15:22:00	33.20964	-97.14814	29.7
2019-02-05 15:22:00	33.209833	-97.14811	29.7
2019-02-05 15:22:00	33.210018	-97.14810200000001	29.7
2019-02-05 15:22:00	33.210122	-97.14818299999999	24.8
2019-02-05 15:22:00	33.210127	-97.148337	24.8
2019-02-05 15:22:00	33.210188	-97.148358	24.8
2019-02-05 15:22:00	33.210283000000004	-97.148332	24.8
2019-02-05 15:22:00	33.210375	-97.148332	24.8
2019-02-05 15:22:00	33.210532	-97.148308	24.8
2019-02-05 15:22:00	33.210678	-97.148312	24.8
2019-02-05 15:22:00	33.21082	-97.14829300000001	24.8
2019-02-05 15:22:00	33.2109	-97.14826500000001	24.8
2019-02-05 15:22:00	33.2109	-97.14817	24.8
2019-02-05 15:22:00	33.210915	-97.14801999999999	24.8
2019-02-05 15:22:00	33.210987	-97.147938	24.8
2019-02-05 15:22:00	33.211059999999996	-97.147888	27.9
2019-02-05 15:22:00	33.211148	-97.14782199999999	27.9
2019-02-05 15:22:00	33.211312	-97.147787	27.9
2019-02-05 15:22:00	33.211437	-97.147788	27.9
2019-02-05 15:22:00	33.211545	-97.148025	27.9
2019-02-05 15:22:00	33.211635	-97.148163	27.9
2019-02-05 15:22:00	33.211702	-97.148333	27.9
2019-02-05 15:22:00	33.211803	-97.14840799999999	27.9
2019-02-05 15:22:00	33.211923	-97.148448	27.9
2019-02-05 15:22:00	33.212062	-97.148425	27.9
2019-02-05 15:22:00	33.21223	-97.148358	27.9
2019-02-05 15:22:00	33.21243	-97.148297	27.9
2019-02-05 15:22:00	33.212658000000005	-97.148238	25.5
2019-02-05 15:22:00	33.212857	-97.148318	25.5
2019-02-05 15:22:00	33.212988	-97.14840500000001	25.5
2019-02-05 15:22:00	33.213058000000004	-97.14845799999999	25.5
2019-02-05 15:22:00	33.213184999999996	-97.148505	25.5
2019-02-05 15:22:00	33.213413	-97.14845799999999	25.5
2019-02-05 15:22:00	33.213493	-97.148565	25.5
2019-02-05 15:22:00	33.213409999999996	-97.148587	25.5
2019-02-05 15:22:00	33.213227	-97.148595	25.5
2019-02-05 15:22:00	33.21301	-97.148578	25.5
2019-02-05 15:22:00	33.212855	-97.148563	25.5
2019-02-05 15:22:00	33.212813	-97.148668	25.5
2019-02-05 15:22:00	33.21281	-97.148853	27.8
2019-02-05 15:22:00	33.212808	-97.149085	27.8
2019-02-05 15:22:00	33.212762	-97.14925500000001	27.8
2019-02-05 15:22:00	33.212753	-97.149458	27.8
2019-02-05 15:22:00	33.212752	-97.149662	27.8
2019-02-05 15:22:00	33.212758	-97.149822	27.8
2019-02-05 15:22:00	33.212742	-97.149992	27.8
2019-02-05 15:22:00	33.212758	-97.15013	27.8
2019-02-05 15:22:00	33.212783	-97.150267	27.8
2019-02-05 15:22:00	33.212767	-97.15039300000001	27.8
2019-02-05 15:22:00	33.21275	-97.15055699999999	27.8
2019-02-05 15:22:00	33.21273	-97.15071999999999	27.8
2019-02-05 15:22:00	33.21273	-97.150922	27.4
2019-02-05 15:22:00	33.212727	-97.151073	27.4
2019-02-05 15:22:00	33.21272800000001	-97.151223	27.4
2019-02-05 15:22:00	33.212723	-97.151363	27.4
2019-02-05 15:22:00	33.212727	-97.151513	27.4
2019-02-05 15:22:00	33.212732	-97.151667	27.4
2019-02-05 15:22:00	33.212732	-97.151825	27.4
2019-02-05 15:22:00	33.212727	-97.151995	27.4
2019-02-05 15:22:00	33.212727	-97.152175	27.4
2019-02-05 15:22:00	33.212742	-97.152342	27.4
2019-02-05 15:22:00	33.21275	-97.152508	27.4
2019-02-05 15:22:00	33.212758	-97.15269	27.4
2019-02-05 15:22:00	33.212788	-97.152843	30.7
2019-02-05 15:22:00	33.2129	-97.152863	30.7
2019-02-05 15:22:00	33.213085	-97.152842	30.7
2019-02-05 15:22:00	33.213271999999996	-97.152833	30.7
2019-02-05 15:22:00	33.213457	-97.152833	30.7
2019-02-05 15:22:00	33.213646999999995	-97.15281999999999	30.7
2019-02-05 15:22:00	33.21372	-97.152697	30.7
2019-02-05 15:22:00	33.213678	-97.152457	30.7
2019-02-05 15:22:00	33.213663000000004	-97.152252	30.7
2019-02-05 15:22:00	33.213652	-97.15204200000001	30.7
2019-02-05 15:22:00	33.213654999999996	-97.151832	30.7
2019-02-05 15:22:00	33.213654999999996	-97.151637	30.7
2019-02-05 15:51:00	33.213643	-97.151448	27.3
2019-02-05 15:51:00	33.213628	-97.151313	27.3
2019-02-05 15:51:00	33.213625	-97.151107	27.3
2019-02-05 15:51:00	33.213621999999994	-97.15089499999999	27.3
2019-02-05 15:51:00	33.213613	-97.150733	27.3
2019-02-05 15:51:00	33.21362	-97.150475	27.3
2019-02-05 15:51:00	33.213628	-97.150127	27.3
2019-02-05 15:51:00	33.213635	-97.149722	27.3
2019-02-05 15:51:00	33.213637	-97.149245	27.3
2019-02-05 15:51:00	33.21362	-97.148863	27.3
2019-02-05 15:51:00	33.213602	-97.148623	27.3
2019-02-05 15:51:00	33.213635	-97.14837800000001	27.3
2019-02-05 15:51:00	33.213923	-97.14830500000001	25.2
2019-02-05 15:51:00	33.214172	-97.14829499999999	25.2
2019-02-05 15:51:00	33.214368	-97.148275	25.2
2019-02-05 15:51:00	33.214504999999996	-97.148275	25.2
2019-02-05 15:51:00	33.214602	-97.148225	25.2
2019-02-05 15:51:00	33.2146	-97.148093	25.2
2019-02-05 15:51:00	33.214595	-97.147887	25.2
2019-02-05 15:51:00	33.214588	-97.147622	25.2
2019-02-05 15:51:00	33.214587	-97.147398	25.2
2019-02-05 15:51:00	33.214585	-97.147195	25.2
2019-02-05 15:51:00	33.21456	-97.146952	25.2
2019-02-05 15:51:00	33.214563	-97.146697	25.2
2019-02-05 15:51:00	33.214533	-97.14650300000001	25.3
2019-02-05 15:51:00	33.214403000000004	-97.14641	25.3
2019-02-05 15:51:00	33.214232	-97.146362	25.3
2019-02-05 15:51:00	33.214052	-97.146365	25.3
2019-02-05 15:51:00	33.213878	-97.146365	25.3
2019-02-05 15:51:00	33.213718	-97.146343	25.3
2019-02-05 15:51:00	33.213609999999996	-97.14636	25.3
2019-02-05 15:51:00	33.213592	-97.146287	25.3
2019-02-05 15:51:00	33.213592	-97.1461	25.3
2019-02-05 15:51:00	33.213612	-97.145788	25.3
2019-02-05 15:51:00	33.213652	-97.145525	25.3
2019-02-05 15:51:00	33.213643	-97.14527199999999	25.3
2019-02-05 15:51:00	33.213587	-97.145087	26.0
2019-02-05 15:51:00	33.213522999999995	-97.144885	26.0
2019-02-05 15:51:00	33.213478	-97.144685	26.0
2019-02-05 15:51:00	33.213473	-97.144573	26.0
2019-02-05 15:51:00	33.213475	-97.144582	26.0
2019-02-05 15:51:00	33.213478	-97.14458	26.0
2019-02-05 15:51:00	33.213478	-97.14458	26.0
2019-02-05 15:51:00	33.213477000000005	-97.14458499999999	26.0
