# Supplementary material for: Monitoring, Mapping, and Modeling Spatial–Temporal Patterns of PM2.5 for Improved Understanding of Air Pollution Dynamics Using Portable Sensing Technologies
Source: Int J Environ Res Public Health. 2020 Jul 8;17(14):4914. doi: 10.3390/ijerph17144914 (PMC7400490; doi:10.3390/ijerph17144914)
Supplement: Supplementary file 1 [file ijerph-17-04914-s001.zip › Supplementary File 1/2019_2_5_1900_run.csv]

Timestamp	Latitude	Longitude	PM2.5
2019-02-05 18:53:00	33.208220000000004	-97.146978	61.1
2019-02-05 18:53:00	33.208220000000004	-97.147188	61.1
2019-02-05 18:53:00	33.20823	-97.147413	61.1
2019-02-05 18:53:00	33.208247	-97.14759699999999	61.1
2019-02-05 18:53:00	33.208258	-97.147803	61.1
2019-02-05 18:53:00	33.208277	-97.148037	61.1
2019-02-05 18:53:00	33.208296999999995	-97.148248	61.1
2019-02-05 18:53:00	33.208290000000005	-97.148425	61.1
2019-02-05 18:53:00	33.208273	-97.14856800000001	61.1
2019-02-05 18:53:00	33.208277	-97.14872	61.1
2019-02-05 18:53:00	33.208285	-97.148912	61.1
2019-02-05 18:53:00	33.208268	-97.149097	61.1
2019-02-05 18:53:00	33.20825	-97.14928	47.7
2019-02-05 18:53:00	33.208217	-97.149452	47.7
2019-02-05 18:53:00	33.208202	-97.149613	47.7
2019-02-05 18:53:00	33.208225	-97.149778	47.7
2019-02-05 18:53:00	33.208234999999995	-97.149982	47.7
2019-02-05 18:53:00	33.208228000000005	-97.150182	47.7
2019-02-05 18:53:00	33.20821	-97.15036500000001	47.7
2019-02-05 18:53:00	33.208203000000005	-97.15053	47.7
2019-02-05 18:53:00	33.208202	-97.15064	47.7
2019-02-05 18:53:00	33.20818	-97.15079300000001	47.7
2019-02-05 18:53:00	33.208068	-97.150875	47.7
2019-02-05 18:53:00	33.207912	-97.150837	47.7
2019-02-05 18:53:00	33.20771	-97.15081500000001	41.9
2019-02-05 18:53:00	33.20749	-97.150813	41.9
2019-02-05 18:53:00	33.20725	-97.150788	41.9
2019-02-05 18:53:00	33.20702	-97.15079	41.9
2019-02-05 18:53:00	33.206843	-97.150818	41.9
2019-02-05 18:53:00	33.20677	-97.15094	41.9
2019-02-05 18:53:00	33.206787	-97.151175	41.9
2019-02-05 18:53:00	33.206808	-97.15143499999999	41.9
2019-02-05 18:53:00	33.206838	-97.151728	41.9
2019-02-05 18:53:00	33.206862	-97.151963	41.9
2019-02-05 18:53:00	33.20687	-97.152187	41.9
2019-02-05 18:53:00	33.20686	-97.152457	41.9
2019-02-05 18:53:00	33.206845	-97.152663	43.3
2019-02-05 18:53:00	33.206845	-97.152877	43.3
2019-02-05 18:53:00	33.206858000000004	-97.153083	43.3
2019-02-05 18:53:00	33.206843	-97.153255	43.3
2019-02-05 18:53:00	33.206788	-97.153438	43.3
2019-02-05 18:53:00	33.206697999999996	-97.153562	43.3
2019-02-05 18:53:00	33.206607	-97.15366800000001	43.3
2019-02-05 18:53:00	33.206598	-97.153778	43.3
2019-02-05 18:53:00	33.206737	-97.154005	43.3
2019-02-05 18:53:00	33.20693	-97.154322	43.3
2019-02-05 18:53:00	33.207097999999995	-97.154615	43.3
2019-02-05 18:53:00	33.207318	-97.154882	43.3
2019-02-05 18:53:00	33.207628	-97.155055	48.9
2019-02-05 18:53:00	33.207952	-97.15511	48.9
2019-02-05 18:53:00	33.208237	-97.15511500000001	48.9
2019-02-05 18:53:00	33.208488	-97.155102	48.9
2019-02-05 18:53:00	33.208707000000004	-97.155072	48.9
2019-02-05 18:53:00	33.208918	-97.155048	48.9
2019-02-05 18:53:00	33.209138	-97.155037	48.9
2019-02-05 18:53:00	33.209338	-97.15502	48.9
2019-02-05 18:53:00	33.209537	-97.15502	48.9
2019-02-05 18:53:00	33.209758	-97.15501	48.9
2019-02-05 18:53:00	33.210017	-97.155013	48.9
2019-02-05 18:53:00	33.210288	-97.155015	48.9
2019-02-05 18:53:00	33.210563	-97.155005	44.5
2019-02-05 18:53:00	33.210807	-97.154995	44.5
2019-02-05 18:53:00	33.211052	-97.154995	44.5
2019-02-05 18:53:00	33.211259999999996	-97.154988	44.5
2019-02-05 18:53:00	33.211447	-97.154995	44.5
2019-02-05 18:53:00	33.211545	-97.154893	44.5
2019-02-05 18:53:00	33.211518	-97.154638	44.5
2019-02-05 18:53:00	33.211512	-97.15443499999999	44.5
2019-02-05 18:53:00	33.2115	-97.154287	44.5
2019-02-05 18:53:00	33.211488	-97.154152	44.5
2019-02-05 18:53:00	33.211477	-97.153983	44.5
2019-02-05 18:53:00	33.211475	-97.153772	44.5
2019-02-05 18:53:00	33.21147	-97.153578	44.2
2019-02-05 18:53:00	33.211488	-97.153408	44.2
2019-02-05 18:53:00	33.21151500000001	-97.153245	44.2
2019-02-05 18:53:00	33.211518	-97.1531	44.2
2019-02-05 18:53:00	33.211521999999995	-97.152977	44.2
2019-02-05 18:53:00	33.211613	-97.152867	44.2
2019-02-05 18:53:00	33.211773	-97.15288199999999	44.2
2019-02-05 18:53:00	33.211908	-97.1529	44.2
2019-02-05 18:53:00	33.212068	-97.152907	44.2
2019-02-05 18:53:00	33.212228	-97.152902	44.2
2019-02-05 18:53:00	33.212382	-97.15288699999999	44.2
2019-02-05 18:53:00	33.212512	-97.152877	44.2
2019-02-05 18:53:00	33.212643	-97.152842	41.6
2019-02-05 18:53:00	33.212708	-97.15273499999999	41.6
2019-02-05 18:53:00	33.212705	-97.152555	41.6
2019-02-05 18:53:00	33.21266	-97.152337	41.6
2019-02-05 18:53:00	33.212643	-97.15213	41.6
2019-02-05 18:53:00	33.212652	-97.151945	41.6
2019-02-05 18:53:00	33.212632	-97.151767	41.6
2019-02-05 18:53:00	33.21263	-97.151573	41.6
2019-02-05 18:53:00	33.212617	-97.151403	41.6
2019-02-05 18:53:00	33.212608	-97.151213	41.6
2019-02-05 18:53:00	33.212608	-97.15100799999999	41.6
2019-02-05 18:53:00	33.212592	-97.150863	41.6
2019-02-05 18:53:00	33.212587	-97.15082199999999	46.7
2019-02-05 18:53:00	33.212571999999994	-97.150725	46.7
2019-02-05 18:53:00	33.212598	-97.150502	46.7
2019-02-05 18:53:00	33.21261	-97.15021	46.7
2019-02-05 18:53:00	33.21261	-97.149772	46.7
2019-02-05 18:53:00	33.212587	-97.14938000000001	46.7
2019-02-05 18:53:00	33.21255	-97.149137	46.7
2019-02-05 18:53:00	33.212542	-97.148902	46.7
2019-02-05 18:53:00	33.212538	-97.148628	46.7
2019-02-05 18:53:00	33.2126	-97.14834499999999	46.7
2019-02-05 18:53:00	33.21264	-97.14806999999999	46.7
2019-02-05 18:53:00	33.2127	-97.147842	46.7
2019-02-05 18:53:00	33.212707	-97.147562	44.0
2019-02-05 18:53:00	33.212695000000004	-97.147277	44.0
2019-02-05 18:53:00	33.212663	-97.147012	44.0
2019-02-05 18:53:00	33.212557000000004	-97.146855	44.0
2019-02-05 18:53:00	33.212427000000005	-97.146893	44.0
2019-02-05 18:53:00	33.212238	-97.14693299999999	44.0
2019-02-05 18:53:00	33.212008000000004	-97.146962	44.0
2019-02-05 18:53:00	33.211813	-97.146982	44.0
2019-02-05 18:53:00	33.211659999999995	-97.146987	44.0
2019-02-05 18:53:00	33.211555	-97.14684799999999	44.0
2019-02-05 18:53:00	33.211538	-97.14664	44.0
2019-02-05 18:53:00	33.211512	-97.146413	44.0
2019-02-05 18:53:00	33.21141	-97.146322	46.6
2019-02-05 18:53:00	33.211248	-97.146343	46.6
2019-02-05 18:53:00	33.211032	-97.146363	46.6
2019-02-05 18:53:00	33.210845	-97.14638000000001	46.6
2019-02-05 18:53:00	33.210662	-97.146398	46.6
2019-02-05 18:53:00	33.210495	-97.146333	46.6
2019-02-05 18:53:00	33.210318	-97.146342	46.6
2019-02-05 18:53:00	33.210118	-97.14630799999999	46.6
2019-02-05 18:53:00	33.209928000000005	-97.14625	46.6
2019-02-05 18:53:00	33.209765000000004	-97.146245	46.6
2019-02-05 18:53:00	33.209577	-97.146322	46.6
2019-02-05 18:53:00	33.209432	-97.14636800000001	48.6
2019-02-05 18:53:00	33.209382	-97.146488	48.6
2019-02-05 18:53:00	33.209392	-97.1467	48.6
2019-02-05 18:53:00	33.209398	-97.146957	48.6
2019-02-05 18:53:00	33.209421999999996	-97.147213	48.6
2019-02-05 18:53:00	33.209416999999995	-97.14742199999999	48.6
2019-02-05 18:53:00	33.209405	-97.147603	48.6
2019-02-05 18:53:00	33.20939	-97.147787	48.6
2019-02-05 18:53:00	33.209393	-97.147997	48.6
2019-02-05 18:53:00	33.2094	-97.14817	48.6
2019-02-05 18:53:00	33.209513	-97.14822	48.6
2019-02-05 18:53:00	33.209685	-97.148208	48.6
2019-02-05 18:53:00	33.209855	-97.148185	48.1
2019-02-05 18:53:00	33.209983	-97.148185	48.1
2019-02-05 18:53:00	33.210085	-97.148248	48.1
2019-02-05 18:53:00	33.21014	-97.14837800000001	48.1
2019-02-05 18:53:00	33.210229999999996	-97.148395	48.1
2019-02-05 18:53:00	33.21035	-97.148402	48.1
2019-02-05 18:53:00	33.210498	-97.148392	48.1
2019-02-05 18:53:00	33.210662	-97.14837299999999	48.1
2019-02-05 18:53:00	33.21079	-97.14835	48.1
2019-02-05 18:53:00	33.210896999999996	-97.148317	48.1
2019-02-05 18:53:00	33.210947	-97.148178	48.1
2019-02-05 18:53:00	33.211015	-97.148043	48.1
2019-02-05 18:53:00	33.211153	-97.147977	45.6
2019-02-05 18:53:00	33.211357	-97.147975	45.6
2019-02-05 18:53:00	33.211565	-97.148098	45.6
2019-02-05 18:53:00	33.211718	-97.148347	45.6
2019-02-05 18:53:00	33.211875	-97.14844699999999	45.6
2019-02-05 18:53:00	33.212097	-97.148455	45.6
2019-02-05 18:53:00	33.212328	-97.148327	45.6
2019-02-05 18:53:00	33.212587	-97.148238	45.6
2019-02-05 18:53:00	33.212835	-97.14831	45.6
2019-02-05 18:53:00	33.213023	-97.148427	45.6
2019-02-05 18:53:00	33.213183	-97.148455	45.6
2019-02-05 18:53:00	33.213358	-97.148443	45.6
2019-02-05 19:53:00	33.213462	-97.148513	47.0
2019-02-05 19:53:00	33.213352	-97.148578	47.0
2019-02-05 19:53:00	33.213165000000004	-97.148588	47.0
2019-02-05 19:53:00	33.212945	-97.1485	47.0
2019-02-05 19:53:00	33.212798	-97.148608	47.0
2019-02-05 19:53:00	33.212777	-97.14884	47.0
2019-02-05 19:53:00	33.212767	-97.14906500000001	47.0
2019-02-05 19:53:00	33.212709999999994	-97.149225	47.0
2019-02-05 19:53:00	33.212672999999995	-97.149422	47.0
2019-02-05 19:53:00	33.212683	-97.149638	47.0
2019-02-05 19:53:00	33.212695000000004	-97.149867	47.0
2019-02-05 19:53:00	33.212715	-97.15010799999999	47.0
2019-02-05 19:53:00	33.212717	-97.150347	44.8
2019-02-05 19:53:00	33.212703000000005	-97.150502	44.8
2019-02-05 19:53:00	33.212688	-97.150582	44.8
2019-02-05 19:53:00	33.212695000000004	-97.150733	44.8
2019-02-05 19:53:00	33.212697999999996	-97.15087	44.8
2019-02-05 19:53:00	33.212697999999996	-97.15098	44.8
2019-02-05 19:53:00	33.212707	-97.15106	44.8
2019-02-05 19:53:00	33.212697	-97.151175	44.8
2019-02-05 19:53:00	33.212693	-97.151347	44.8
2019-02-05 19:53:00	33.212693	-97.151543	44.8
2019-02-05 19:53:00	33.212715	-97.15175500000001	44.8
2019-02-05 19:53:00	33.212713	-97.15196800000001	44.8
2019-02-05 19:53:00	33.21272800000001	-97.152165	46.5
2019-02-05 19:53:00	33.212747	-97.15235200000001	46.5
2019-02-05 19:53:00	33.212758	-97.152525	46.5
2019-02-05 19:53:00	33.212758	-97.152702	46.5
2019-02-05 19:53:00	33.2128	-97.15287	46.5
2019-02-05 19:53:00	33.212948	-97.15290300000001	46.5
2019-02-05 19:53:00	33.213133	-97.152905	46.5
2019-02-05 19:53:00	33.213327	-97.152883	46.5
2019-02-05 19:53:00	33.213543	-97.152845	46.5
2019-02-05 19:53:00	33.213716999999995	-97.152805	46.5
2019-02-05 19:53:00	33.213715	-97.15260500000001	46.5
2019-02-05 19:53:00	33.213688	-97.15239	46.5
2019-02-05 19:53:00	33.21367	-97.152185	48.5
2019-02-05 19:53:00	33.21365	-97.151935	48.5
2019-02-05 19:53:00	33.213642	-97.151677	48.5
2019-02-05 19:53:00	33.213640000000005	-97.1514	48.5
2019-02-05 19:53:00	33.213642	-97.151103	48.5
2019-02-05 19:53:00	33.213637	-97.15081500000001	48.5
2019-02-05 19:53:00	33.213632000000004	-97.15048	48.5
2019-02-05 19:53:00	33.213646999999995	-97.15010799999999	48.5
2019-02-05 19:53:00	33.213657	-97.149702	48.5
2019-02-05 19:53:00	33.213667	-97.149242	48.5
2019-02-05 19:53:00	33.213658	-97.148787	48.5
2019-02-05 19:53:00	33.213722	-97.148393	48.5
2019-02-05 19:53:00	33.213957	-97.148317	46.7
2019-02-05 19:53:00	33.214178000000004	-97.148312	46.7
2019-02-05 19:53:00	33.214372999999995	-97.148315	46.7
2019-02-05 19:53:00	33.214545	-97.148323	46.7
2019-02-05 19:53:00	33.214636999999996	-97.14829499999999	46.7
2019-02-05 19:53:00	33.214613	-97.148123	46.7
2019-02-05 19:53:00	33.214605	-97.147862	46.7
2019-02-05 19:53:00	33.214622999999996	-97.147522	46.7
2019-02-05 19:53:00	33.214634999999994	-97.147188	46.7
2019-02-05 19:53:00	33.214638	-97.146855	46.7
2019-02-05 19:53:00	33.214632	-97.146553	46.7
2019-02-05 19:53:00	33.214458	-97.146333	46.7
2019-02-05 19:53:00	33.214262	-97.146222	48.5
2019-02-05 19:53:00	33.214037	-97.146235	48.5
2019-02-05 19:53:00	33.213842	-97.146248	48.5
2019-02-05 19:53:00	33.213643	-97.14623	48.5
2019-02-05 19:53:00	33.213583	-97.145945	48.5
2019-02-05 19:53:00	33.213607	-97.145558	48.5
2019-02-05 19:53:00	33.213613	-97.145195	48.5
2019-02-05 19:53:00	33.213568	-97.144888	48.5
2019-02-05 19:53:00	33.213578000000005	-97.144693	48.5
2019-02-05 19:53:00	33.213483000000004	-97.144603	48.5
2019-02-05 19:53:00	33.213483000000004	-97.144533	48.5
2019-02-05 19:53:00	33.213488	-97.144522	48.5
2019-02-05 19:53:00	33.213478	-97.144518	49.2
2019-02-05 19:53:00	33.213478	-97.14452800000001	49.2
2019-02-05 19:53:00	33.213502000000005	-97.144498	49.2
2019-02-05 19:53:00	33.213522999999995	-97.144503	49.2
2019-02-05 19:53:00	33.213516999999996	-97.144513	49.2
2019-02-05 19:53:00	33.213516999999996	-97.144513	49.2
