# Supplementary material for: Monitoring, Mapping, and Modeling Spatial–Temporal Patterns of PM2.5 for Improved Understanding of Air Pollution Dynamics Using Portable Sensing Technologies
Source: Int J Environ Res Public Health. 2020 Jul 8;17(14):4914. doi: 10.3390/ijerph17144914 (PMC7400490; doi:10.3390/ijerph17144914)
Supplement: Supplementary file 1 [file ijerph-17-04914-s001.zip › Supplementary File 1/2019_2_6_1100_run.csv]

Timestamp	Latitude	Longitude	PM2.5
2019-02-06 10:53:00	33.213822	-97.14944799999999	37.7
2019-02-06 10:53:00	33.213747999999995	-97.148735	30.9
2019-02-06 10:53:00	33.213723	-97.14863000000001	30.9
2019-02-06 10:53:00	33.21368	-97.148528	30.9
2019-02-06 10:53:00	33.213815000000004	-97.148427	30.9
2019-02-06 10:53:00	33.213982	-97.148418	30.9
2019-02-06 10:53:00	33.214147	-97.14841	30.9
2019-02-06 10:53:00	33.21431	-97.14841	30.9
2019-02-06 10:53:00	33.214473	-97.148402	30.9
2019-02-06 10:53:00	33.214605	-97.148388	30.9
2019-02-06 10:53:00	33.214658	-97.148275	35.4
2019-02-06 10:53:00	33.214655	-97.148093	35.4
2019-02-06 10:53:00	33.214648	-97.14792800000001	35.4
2019-02-06 10:53:00	33.21465	-97.14775300000001	35.4
2019-02-06 10:53:00	33.214648	-97.147565	35.4
2019-02-06 10:53:00	33.214643	-97.147417	35.4
2019-02-06 10:53:00	33.214652	-97.147253	35.4
2019-02-06 10:53:00	33.214655	-97.147067	35.4
2019-02-06 10:53:00	33.214647	-97.146862	35.4
2019-02-06 10:53:00	33.214628000000005	-97.14668499999999	35.4
2019-02-06 10:53:00	33.214615	-97.14653299999999	35.4
2019-02-06 10:53:00	33.214557	-97.146425	35.4
2019-02-06 10:53:00	33.214407	-97.146313	31.0
2019-02-06 10:53:00	33.214242999999996	-97.14625799999999	31.0
2019-02-06 10:53:00	33.214087	-97.146248	31.0
2019-02-06 10:53:00	33.213895	-97.14625799999999	31.0
2019-02-06 10:53:00	33.213718	-97.146245	31.0
2019-02-06 10:53:00	33.213642	-97.146033	31.0
2019-02-06 10:53:00	33.213628	-97.14575	31.0
2019-02-06 10:53:00	33.213627	-97.145487	31.0
2019-02-06 10:53:00	33.213613	-97.145232	31.0
2019-02-06 10:53:00	33.213607	-97.144977	31.0
2019-02-06 10:53:00	33.213608	-97.14475	31.0
2019-02-06 10:53:00	33.213583	-97.144538	31.0
2019-02-06 10:53:00	33.213552	-97.14443	25.6
2019-02-06 10:53:00	33.213483000000004	-97.144435	25.6
2019-02-06 10:53:00	33.213357	-97.14442199999999	25.6
2019-02-06 10:53:00	33.213213	-97.14442	25.6
2019-02-06 10:53:00	33.213065	-97.14446	25.6
2019-02-06 10:53:00	33.212927	-97.144512	25.6
2019-02-06 10:53:00	33.212777	-97.144542	25.6
2019-02-06 10:53:00	33.212582	-97.144453	25.6
2019-02-06 10:53:00	33.212425	-97.144435	25.6
2019-02-06 10:53:00	33.212293	-97.144432	25.6
2019-02-06 10:53:00	33.212152	-97.14443299999999	25.6
2019-02-06 10:53:00	33.21201	-97.144423	25.6
2019-02-06 10:53:00	33.211863	-97.14442199999999	21.7
2019-02-06 10:53:00	33.211732	-97.144423	21.7
2019-02-06 10:53:00	33.211593	-97.14443	21.7
2019-02-06 10:53:00	33.211484999999996	-97.14449	21.7
2019-02-06 10:53:00	33.2114	-97.144453	21.7
2019-02-06 10:53:00	33.211273	-97.14444300000001	21.7
2019-02-06 10:53:00	33.211147	-97.144448	21.7
2019-02-06 10:53:00	33.211022	-97.144453	21.7
2019-02-06 10:53:00	33.210896999999996	-97.144468	21.7
2019-02-06 10:53:00	33.210772999999996	-97.144462	21.7
2019-02-06 10:53:00	33.21066500000001	-97.144465	21.7
2019-02-06 10:53:00	33.210567	-97.144463	21.7
2019-02-06 10:53:00	33.210465	-97.144463	22.0
2019-02-06 10:53:00	33.210368	-97.144463	22.0
2019-02-06 10:53:00	33.210293	-97.144472	22.0
2019-02-06 10:53:00	33.210215000000005	-97.14448	22.0
2019-02-06 10:53:00	33.210113	-97.14448	22.0
2019-02-06 10:53:00	33.210008	-97.144475	22.0
2019-02-06 10:53:00	33.2099	-97.144478	22.0
2019-02-06 10:53:00	33.2098	-97.14448	22.0
2019-02-06 10:53:00	33.20971	-97.144478	22.0
2019-02-06 10:53:00	33.209657	-97.144477	22.0
2019-02-06 10:53:00	33.209617	-97.144475	22.0
2019-02-06 10:53:00	33.209582	-97.144478	22.0
2019-02-06 10:53:00	33.209527	-97.144483	24.3
2019-02-06 10:53:00	33.209462	-97.144478	24.3
2019-02-06 10:53:00	33.209412	-97.144483	24.3
2019-02-06 10:53:00	33.2094	-97.144487	24.3
2019-02-06 10:53:00	33.20937	-97.14449300000001	24.3
2019-02-06 10:53:00	33.209272	-97.144447	24.3
2019-02-06 10:53:00	33.209152	-97.144428	24.3
2019-02-06 10:53:00	33.208982	-97.144437	24.3
2019-02-06 10:53:00	33.208812	-97.144438	24.3
2019-02-06 10:53:00	33.208648	-97.14444300000001	24.3
2019-02-06 10:53:00	33.208505	-97.14444499999999	24.3
2019-02-06 10:53:00	33.208383000000005	-97.144448	24.3
2019-02-06 10:53:00	33.208327000000004	-97.14448	29.1
2019-02-06 10:53:00	33.208327000000004	-97.144598	29.1
2019-02-06 10:53:00	33.208328	-97.144793	29.1
2019-02-06 10:53:00	33.208325	-97.14498499999999	29.1
2019-02-06 10:53:00	33.208325	-97.14514	29.1
2019-02-06 10:53:00	33.208318	-97.145222	29.1
2019-02-06 10:53:00	33.208285	-97.145285	29.1
2019-02-06 10:53:00	33.208267	-97.145432	29.1
2019-02-06 10:53:00	33.20828	-97.14558199999999	29.1
2019-02-06 10:53:00	33.208290000000005	-97.145735	29.1
2019-02-06 10:53:00	33.208296999999995	-97.1459	29.1
2019-02-06 10:53:00	33.20831	-97.146072	29.1
2019-02-06 10:53:00	33.208313000000004	-97.146215	26.0
2019-02-06 10:53:00	33.20835	-97.146348	26.0
2019-02-06 10:53:00	33.208357	-97.14647	26.0
2019-02-06 10:53:00	33.208353	-97.14659499999999	26.0
2019-02-06 10:53:00	33.20835	-97.14671700000001	26.0
2019-02-06 10:53:00	33.20834	-97.146837	26.0
2019-02-06 10:53:00	33.208348	-97.14694	26.0
2019-02-06 10:53:00	33.208345	-97.147063	26.0
2019-02-06 10:53:00	33.208352000000005	-97.147177	26.0
2019-02-06 10:53:00	33.208352000000005	-97.147287	26.0
2019-02-06 10:53:00	33.208365	-97.147398	26.0
2019-02-06 10:53:00	33.208383000000005	-97.14751	26.0
2019-02-06 10:53:00	33.208408	-97.147622	23.1
2019-02-06 10:53:00	33.208418	-97.147747	23.1
2019-02-06 10:53:00	33.208433	-97.147868	23.1
2019-02-06 10:53:00	33.208443	-97.14800799999999	23.1
2019-02-06 10:53:00	33.208465000000004	-97.148147	23.1
2019-02-06 10:53:00	33.20848	-97.148268	23.1
2019-02-06 10:53:00	33.208473	-97.148362	23.1
2019-02-06 10:53:00	33.208458	-97.14842800000001	23.1
2019-02-06 10:53:00	33.208433	-97.14850799999999	23.1
2019-02-06 10:53:00	33.208417	-97.14862	23.1
2019-02-06 10:53:00	33.208403000000004	-97.148728	23.1
2019-02-06 10:53:00	33.208385	-97.148838	23.1
2019-02-06 10:53:00	33.208372999999995	-97.148937	21.9
2019-02-06 10:53:00	33.208368	-97.149035	21.9
2019-02-06 10:53:00	33.208357	-97.14914300000001	21.9
2019-02-06 10:53:00	33.208352000000005	-97.149253	21.9
2019-02-06 10:53:00	33.20835	-97.149377	21.9
2019-02-06 10:53:00	33.208355	-97.149517	21.9
2019-02-06 10:53:00	33.20836	-97.14964499999999	21.9
2019-02-06 10:53:00	33.20836	-97.149787	21.9
2019-02-06 10:53:00	33.20837	-97.149938	21.9
2019-02-06 10:53:00	33.208372999999995	-97.150085	21.9
2019-02-06 10:53:00	33.208372999999995	-97.150223	21.9
2019-02-06 10:53:00	33.208375	-97.150363	21.9
2019-02-06 10:53:00	33.208378	-97.1505	21.8
2019-02-06 10:53:00	33.208375	-97.150595	21.8
2019-02-06 10:53:00	33.208368	-97.150635	21.8
2019-02-06 10:53:00	33.208368	-97.150637	21.8
2019-02-06 10:53:00	33.208368	-97.150637	21.8
2019-02-06 10:53:00	33.208368	-97.150638	21.8
2019-02-06 10:53:00	33.20836	-97.150657	21.8
2019-02-06 10:53:00	33.208358000000004	-97.150733	21.8
2019-02-06 10:53:00	33.208220000000004	-97.150797	21.8
2019-02-06 10:53:00	33.208048	-97.150798	21.8
2019-02-06 10:53:00	33.207888	-97.150805	21.8
2019-02-06 10:53:00	33.207693	-97.150808	21.8
2019-02-06 10:53:00	33.207487	-97.15081500000001	21.6
2019-02-06 10:53:00	33.20728	-97.15081500000001	21.6
2019-02-06 10:53:00	33.207093	-97.15082	21.6
2019-02-06 10:53:00	33.206922	-97.15084300000001	21.6
2019-02-06 10:53:00	33.206803	-97.15090699999999	21.6
2019-02-06 10:53:00	33.206798	-97.1511	21.6
2019-02-06 10:53:00	33.20682	-97.151332	21.6
2019-02-06 10:53:00	33.206838	-97.15158000000001	21.6
2019-02-06 10:53:00	33.20685	-97.15181700000001	21.6
2019-02-06 10:53:00	33.206857	-97.152013	21.6
2019-02-06 10:53:00	33.206857	-97.15220500000001	21.6
2019-02-06 10:53:00	33.206873	-97.152383	21.6
2019-02-06 10:53:00	33.20688	-97.152563	20.6
2019-02-06 10:53:00	33.206877	-97.152752	20.6
2019-02-06 10:53:00	33.20689	-97.152928	20.6
2019-02-06 10:53:00	33.206888	-97.153098	20.6
2019-02-06 10:53:00	33.20685	-97.153242	20.6
2019-02-06 10:53:00	33.206796999999995	-97.153385	20.6
2019-02-06 10:53:00	33.206835	-97.153497	20.6
2019-02-06 10:53:00	33.206942	-97.1536	20.6
2019-02-06 10:53:00	33.207088	-97.153785	20.6
2019-02-06 10:53:00	33.207159999999995	-97.154033	20.6
2019-02-06 10:53:00	33.207198	-97.154285	20.6
2019-02-06 10:53:00	33.207172	-97.154492	20.6
2019-02-06 10:53:00	33.207205	-97.154627	18.5
2019-02-06 10:53:00	33.207322	-97.154768	18.5
2019-02-06 10:53:00	33.207508000000004	-97.154892	18.5
2019-02-06 10:53:00	33.207696999999996	-97.15496	18.5
2019-02-06 10:53:00	33.207892	-97.154988	18.5
2019-02-06 10:53:00	33.208065000000005	-97.154997	18.5
2019-02-06 10:53:00	33.208247	-97.155025	18.5
2019-02-06 10:53:00	33.208433	-97.15503299999999	18.5
2019-02-06 10:53:00	33.208603000000004	-97.155035	18.5
2019-02-06 10:53:00	33.208768	-97.15503299999999	18.5
2019-02-06 10:53:00	33.208921999999994	-97.155028	18.5
2019-02-06 10:53:00	33.209077	-97.155027	18.5
2019-02-06 10:53:00	33.20923	-97.155027	18.9
2019-02-06 10:53:00	33.209371999999995	-97.15503299999999	18.9
2019-02-06 10:53:00	33.20953	-97.15503000000001	18.9
2019-02-06 10:53:00	33.209713	-97.155028	18.9
2019-02-06 10:53:00	33.209915	-97.155028	18.9
2019-02-06 10:53:00	33.210112	-97.155025	18.9
2019-02-06 10:53:00	33.210303	-97.155025	18.9
2019-02-06 10:53:00	33.210487	-97.15502	18.9
2019-02-06 10:53:00	33.21066500000001	-97.155013	18.9
2019-02-06 10:53:00	33.210815000000004	-97.155013	18.9
2019-02-06 10:53:00	33.21097	-97.155015	18.9
2019-02-06 10:53:00	33.211123	-97.155005	18.9
2019-02-06 10:53:00	33.211290000000005	-97.15501	21.1
2019-02-06 10:53:00	33.211432	-97.155008	21.1
2019-02-06 10:53:00	33.211484999999996	-97.15496	21.1
2019-02-06 10:53:00	33.211477	-97.154863	21.1
2019-02-06 10:53:00	33.211473	-97.154733	21.1
2019-02-06 10:53:00	33.211475	-97.154587	21.1
2019-02-06 10:53:00	33.211473	-97.154443	21.1
2019-02-06 10:53:00	33.211473	-97.15429300000001	21.1
2019-02-06 10:53:00	33.211467999999996	-97.154155	21.1
2019-02-06 10:53:00	33.211467	-97.15401700000001	21.1
2019-02-06 10:53:00	33.211465000000004	-97.153885	21.1
2019-02-06 10:53:00	33.211467	-97.153768	21.1
2019-02-06 10:53:00	33.21147	-97.15364	19.5
2019-02-06 10:53:00	33.211475	-97.153513	19.5
2019-02-06 10:53:00	33.211473	-97.153397	19.5
2019-02-06 10:53:00	33.211492	-97.153285	19.5
2019-02-06 10:53:00	33.211503	-97.15318	19.5
2019-02-06 10:53:00	33.211513000000004	-97.153095	19.5
2019-02-06 10:53:00	33.211593	-97.153025	19.5
2019-02-06 10:53:00	33.211698	-97.152937	19.5
2019-02-06 10:53:00	33.211822	-97.152902	19.5
2019-02-06 10:53:00	33.211942	-97.152893	19.5
2019-02-06 10:53:00	33.212067	-97.15289	19.5
2019-02-06 10:53:00	33.212208000000004	-97.152888	19.5
2019-02-06 10:53:00	33.212346999999994	-97.15289	19.6
2019-02-06 10:53:00	33.212467	-97.152888	19.6
2019-02-06 10:53:00	33.212578	-97.152877	19.6
2019-02-06 10:53:00	33.212655	-97.15281	19.6
2019-02-06 10:53:00	33.21267	-97.152695	19.6
2019-02-06 10:53:00	33.212668	-97.152553	19.6
2019-02-06 10:53:00	33.212666999999996	-97.152402	19.6
2019-02-06 10:53:00	33.212625	-97.15225	19.6
2019-02-06 10:53:00	33.212602000000004	-97.152112	19.6
2019-02-06 10:53:00	33.212596999999995	-97.15196999999999	19.6
2019-02-06 10:53:00	33.212602000000004	-97.15184	19.6
2019-02-06 10:53:00	33.212617	-97.151698	19.6
2019-02-06 10:53:00	33.212617	-97.151557	19.9
2019-02-06 10:53:00	33.212613	-97.151415	19.9
2019-02-06 10:53:00	33.212617	-97.15126500000001	19.9
2019-02-06 10:53:00	33.212615	-97.151097	19.9
2019-02-06 10:53:00	33.21261	-97.150913	19.9
2019-02-06 10:53:00	33.212604999999996	-97.150713	19.9
2019-02-06 10:53:00	33.212582	-97.150508	19.9
2019-02-06 10:53:00	33.212578	-97.150297	19.9
2019-02-06 10:53:00	33.212578	-97.150052	19.9
2019-02-06 10:53:00	33.212582	-97.14983000000001	19.9
2019-02-06 10:53:00	33.21259000000001	-97.149638	19.9
2019-02-06 10:53:00	33.212585	-97.14947	19.9
2019-02-06 10:53:00	33.212587	-97.14931800000001	22.7
2019-02-06 10:53:00	33.212587	-97.14914	22.7
2019-02-06 10:53:00	33.212587	-97.14895	22.7
2019-02-06 10:53:00	33.212593	-97.148765	22.7
2019-02-06 10:53:00	33.212607	-97.14859799999999	22.7
2019-02-06 10:53:00	33.212652	-97.148485	22.7
2019-02-06 10:53:00	33.212647	-97.148362	22.7
2019-02-06 10:53:00	33.212638	-97.148205	22.7
2019-02-06 10:53:00	33.212638	-97.148023	22.7
2019-02-06 10:53:00	33.212621999999996	-97.147803	22.7
2019-02-06 10:53:00	33.2126	-97.1476	22.7
2019-02-06 10:53:00	33.212577	-97.147398	22.7
2019-02-06 10:53:00	33.212563	-97.14721	22.3
2019-02-06 10:53:00	33.212515	-97.147097	22.3
2019-02-06 10:53:00	33.21246	-97.147032	22.3
2019-02-06 10:53:00	33.212362	-97.147008	22.3
2019-02-06 10:53:00	33.212195	-97.147015	22.3
2019-02-06 10:53:00	33.212043	-97.147023	22.3
2019-02-06 10:53:00	33.211898	-97.147025	22.3
2019-02-06 10:53:00	33.211752000000004	-97.14702199999999	22.3
2019-02-06 10:53:00	33.211612	-97.147003	22.3
2019-02-06 10:53:00	33.211475	-97.14696500000001	22.3
2019-02-06 10:53:00	33.211372	-97.146793	22.3
2019-02-06 10:53:00	33.211303	-97.14655	22.3
2019-02-06 10:53:00	33.211197	-97.146383	21.7
2019-02-06 10:53:00	33.211038	-97.14638000000001	21.7
2019-02-06 10:53:00	33.210877	-97.1464	21.7
2019-02-06 10:53:00	33.210716999999995	-97.146387	21.7
2019-02-06 10:53:00	33.210557	-97.146373	21.7
2019-02-06 10:53:00	33.210427	-97.146333	21.7
2019-02-06 10:53:00	33.210293	-97.146377	21.7
2019-02-06 10:53:00	33.210157	-97.14638199999999	21.7
2019-02-06 10:53:00	33.210013000000004	-97.14638000000001	21.7
2019-02-06 10:53:00	33.20987	-97.146383	21.7
2019-02-06 10:53:00	33.209718	-97.146387	21.7
2019-02-06 10:53:00	33.209577	-97.146392	21.7
2019-02-06 10:53:00	33.209477	-97.14641999999999	22.8
2019-02-06 10:53:00	33.209441999999996	-97.146417	22.8
2019-02-06 10:53:00	33.20944	-97.146417	22.8
2019-02-06 10:53:00	33.20944	-97.146417	22.8
2019-02-06 10:53:00	33.20944	-97.146417	22.8
2019-02-06 10:53:00	33.20944	-97.146417	22.8
2019-02-06 10:53:00	33.20944	-97.146417	22.8
2019-02-06 10:53:00	33.20944	-97.146417	22.8
2019-02-06 10:53:00	33.20944	-97.146417	22.8
2019-02-06 10:53:00	33.20944	-97.146417	22.8
2019-02-06 10:53:00	33.20944	-97.146417	22.8
2019-02-06 10:53:00	33.20944	-97.146417	21.6
2019-02-06 10:53:00	33.209438	-97.14641999999999	21.6
2019-02-06 10:53:00	33.209407	-97.14643199999999	21.6
2019-02-06 10:53:00	33.209371999999995	-97.146433	21.6
2019-02-06 10:53:00	33.209382	-97.146463	21.6
2019-02-06 10:53:00	33.209382	-97.146462	21.6
2019-02-06 10:53:00	33.209382	-97.146462	21.6
2019-02-06 10:53:00	33.20937	-97.146455	21.6
2019-02-06 10:53:00	33.209308	-97.146415	21.6
2019-02-06 10:53:00	33.209222	-97.146375	21.6
2019-02-06 10:53:00	33.209167	-97.146348	21.6
2019-02-06 10:53:00	33.209168	-97.146348	21.6
2019-02-06 10:53:00	33.209162	-97.146348	24.8
2019-02-06 10:53:00	33.209105	-97.146342	24.8
2019-02-06 10:53:00	33.209008000000004	-97.146348	24.8
2019-02-06 10:53:00	33.208883	-97.146348	24.8
2019-02-06 10:53:00	33.208765	-97.14635200000001	24.8
2019-02-06 10:53:00	33.208643	-97.14635200000001	24.8
2019-02-06 10:53:00	33.208521999999995	-97.146363	24.8
2019-02-06 10:53:00	33.208425	-97.14636800000001	24.8
2019-02-06 10:53:00	33.208372999999995	-97.146387	24.8
2019-02-06 10:53:00	33.208368	-97.14639	24.8
2019-02-06 10:53:00	33.208368	-97.14639	24.8
2019-02-06 10:53:00	33.208368	-97.14639	24.8
2019-02-06 10:53:00	33.208368	-97.14639	22.5
2019-02-06 10:53:00	33.208368	-97.14639	22.5
2019-02-06 10:53:00	33.208368	-97.14639	22.5
2019-02-06 10:53:00	33.208368	-97.14639	22.5
2019-02-06 10:53:00	33.208368	-97.14639	22.5
2019-02-06 10:53:00	33.208366999999996	-97.146392	22.5
2019-02-06 10:53:00	33.208345	-97.1464	22.5
2019-02-06 10:53:00	33.208267	-97.146383	22.5
2019-02-06 10:53:00	33.208165	-97.146327	22.5
2019-02-06 10:53:00	33.208125	-97.146322	22.5
2019-02-06 10:53:00	33.20814	-97.146343	22.5
2019-02-06 10:53:00	33.208143	-97.146345	22.5
2019-02-06 10:53:00	33.208143	-97.146345	21.9
2019-02-06 10:53:00	33.208143	-97.146345	21.9
2019-02-06 10:53:00	33.208145	-97.146345	21.9
2019-02-06 10:53:00	33.208193	-97.14634000000001	21.9
2019-02-06 10:53:00	33.208258	-97.146413	21.9
2019-02-06 10:53:00	33.208273	-97.14654200000001	21.9
2019-02-06 10:53:00	33.208296999999995	-97.146695	21.9
2019-02-06 10:53:00	33.208298	-97.146867	21.9
2019-02-06 10:53:00	33.2083	-97.14702199999999	21.9
2019-02-06 10:53:00	33.208308	-97.147183	21.9
2019-02-06 10:53:00	33.208313000000004	-97.14733299999999	21.9
2019-02-06 10:53:00	33.208315	-97.147477	21.9
2019-02-06 11:53:00	33.208323	-97.147613	23.7
2019-02-06 11:53:00	33.20832	-97.147755	23.7
2019-02-06 11:53:00	33.208321999999995	-97.147885	23.7
2019-02-06 11:53:00	33.208327000000004	-97.14801999999999	23.7
2019-02-06 11:53:00	33.208328	-97.14815300000001	23.7
2019-02-06 11:53:00	33.208338	-97.148268	23.7
2019-02-06 11:53:00	33.208335	-97.148393	23.7
2019-02-06 11:53:00	33.208337	-97.148475	23.7
2019-02-06 11:53:00	33.20834	-97.14849	23.7
2019-02-06 11:53:00	33.20834	-97.148492	23.7
2019-02-06 11:53:00	33.208357	-97.1485	23.7
2019-02-06 11:53:00	33.208393	-97.14850799999999	23.7
2019-02-06 11:53:00	33.208487	-97.148507	23.1
2019-02-06 11:53:00	33.208612	-97.148503	23.1
2019-02-06 11:53:00	33.208763	-97.148503	23.1
2019-02-06 11:53:00	33.208932	-97.14849699999999	23.1
2019-02-06 11:53:00	33.209087	-97.148485	23.1
2019-02-06 11:53:00	33.209213	-97.148485	23.1
2019-02-06 11:53:00	33.209286999999996	-97.148485	23.1
2019-02-06 11:53:00	33.209302	-97.148478	23.1
2019-02-06 11:53:00	33.209312	-97.148465	23.1
2019-02-06 11:53:00	33.209338	-97.148363	23.1
2019-02-06 11:53:00	33.20939	-97.148198	23.1
2019-02-06 11:53:00	33.209468	-97.14811800000001	23.1
2019-02-06 11:53:00	33.209557000000004	-97.148145	24.1
2019-02-06 11:53:00	33.209637	-97.14814799999999	24.1
2019-02-06 11:53:00	33.209755	-97.14814799999999	24.1
2019-02-06 11:53:00	33.209868	-97.148152	24.1
2019-02-06 11:53:00	33.209959999999995	-97.148147	24.1
2019-02-06 11:53:00	33.210017	-97.148225	24.1
2019-02-06 11:53:00	33.210029999999996	-97.148323	24.1
2019-02-06 11:53:00	33.210083000000004	-97.148358	24.1
2019-02-06 11:53:00	33.210193	-97.148358	24.1
2019-02-06 11:53:00	33.21032	-97.148358	24.1
2019-02-06 11:53:00	33.210465	-97.148358	24.1
2019-02-06 11:53:00	33.210609999999996	-97.14835	24.1
2019-02-06 11:53:00	33.210745	-97.14835699999999	24.0
2019-02-06 11:53:00	33.21086	-97.148353	24.0
2019-02-06 11:53:00	33.210915	-97.148252	24.0
2019-02-06 11:53:00	33.210965	-97.14809699999999	24.0
2019-02-06 11:53:00	33.211077	-97.14801700000001	24.0
2019-02-06 11:53:00	33.211215	-97.14799000000001	24.0
2019-02-06 11:53:00	33.21135	-97.14797800000001	24.0
2019-02-06 11:53:00	33.211459999999995	-97.148108	24.0
2019-02-06 11:53:00	33.211566999999995	-97.148253	24.0
2019-02-06 11:53:00	33.21163	-97.148388	24.0
2019-02-06 11:53:00	33.211757	-97.148453	24.0
2019-02-06 11:53:00	33.211918	-97.148492	24.0
2019-02-06 11:53:00	33.212087	-97.148457	23.1
2019-02-06 11:53:00	33.212245	-97.14842800000001	23.1
2019-02-06 11:53:00	33.212402000000004	-97.148387	23.1
2019-02-06 11:53:00	33.212582	-97.148317	23.1
2019-02-06 11:53:00	33.212767	-97.14835500000001	23.1
2019-02-06 11:53:00	33.212920000000004	-97.148413	23.1
2019-02-06 11:53:00	33.213013000000004	-97.148482	23.1
2019-02-06 11:53:00	33.213133	-97.148488	23.1
2019-02-06 11:53:00	33.213267	-97.148493	23.1
2019-02-06 11:53:00	33.213418	-97.148525	23.1
2019-02-06 11:53:00	33.213587	-97.14860999999999	23.1
2019-02-06 11:53:00	33.213621999999994	-97.148787	23.1
2019-02-06 11:53:00	33.213621999999994	-97.148955	22.7
2019-02-06 11:53:00	33.213623	-97.14913	22.7
2019-02-06 11:53:00	33.213628	-97.149288	22.7
2019-02-06 11:53:00	33.213637	-97.14941	22.7
2019-02-06 11:53:00	33.213643	-97.14952	22.7
2019-02-06 11:53:00	33.213646999999995	-97.149642	22.7
2019-02-06 11:53:00	33.213643	-97.149765	22.7
2019-02-06 11:53:00	33.213638	-97.149865	22.7
2019-02-06 11:53:00	33.213635	-97.149928	22.7
2019-02-06 11:53:00	33.213640000000005	-97.15	22.7
2019-02-06 11:53:00	33.213698	-97.15004300000001	22.7
2019-02-06 11:53:00	33.21374	-97.150103	22.7
2019-02-06 11:53:00	33.21375	-97.150178	20.8
2019-02-06 11:53:00	33.21375	-97.150253	20.8
2019-02-06 11:53:00	33.213757	-97.15033299999999	20.8
2019-02-06 11:53:00	33.213762	-97.150417	20.8
2019-02-06 11:53:00	33.213763	-97.150498	20.8
2019-02-06 11:53:00	33.213757	-97.150573	20.8
2019-02-06 11:53:00	33.21375	-97.15064699999999	20.8
2019-02-06 11:53:00	33.213747999999995	-97.150717	20.8
2019-02-06 11:53:00	33.213758	-97.150778	20.8
2019-02-06 11:53:00	33.213788	-97.15082	20.8
2019-02-06 11:53:00	33.213812	-97.150853	20.8
2019-02-06 11:53:00	33.213815000000004	-97.150863	20.8
2019-02-06 11:53:00	33.213815000000004	-97.150863	22.8
2019-02-06 11:53:00	33.213815000000004	-97.150863	22.8
2019-02-06 11:53:00	33.213815000000004	-97.150863	22.8
2019-02-06 11:53:00	33.213815000000004	-97.150863	22.8
2019-02-06 11:53:00	33.213815000000004	-97.150863	22.8
2019-02-06 11:53:00	33.213815000000004	-97.150863	22.8
2019-02-06 11:53:00	33.213815000000004	-97.150863	22.8
2019-02-06 11:53:00	33.213815000000004	-97.150863	22.8
2019-02-06 11:53:00	33.213815000000004	-97.150863	22.8
2019-02-06 11:53:00	33.213812	-97.150862	22.8
2019-02-06 11:53:00	33.213809999999995	-97.150868	22.8
2019-02-06 11:53:00	33.213807	-97.15087	22.8
2019-02-06 11:53:00	33.214022	-97.150883	24.5
2019-02-06 11:53:00	33.213932	-97.15084499999999	24.5
2019-02-06 11:53:00	33.21394	-97.150798	24.5
2019-02-06 11:53:00	33.213982	-97.150807	24.5
2019-02-06 11:53:00	33.214027	-97.15085699999999	24.5
2019-02-06 11:53:00	33.214057000000004	-97.15090500000001	24.5
2019-02-06 11:53:00	33.214082	-97.150933	24.5
2019-02-06 11:53:00	33.214112	-97.15100699999999	24.5
2019-02-06 11:53:00	33.214141999999995	-97.15104000000001	24.5
2019-02-06 11:53:00	33.214148	-97.151042	24.5
2019-02-06 11:53:00	33.214148	-97.15104000000001	24.5
