# Supplementary material for: Monitoring, Mapping, and Modeling Spatial–Temporal Patterns of PM2.5 for Improved Understanding of Air Pollution Dynamics Using Portable Sensing Technologies
Source: Int J Environ Res Public Health. 2020 Jul 8;17(14):4914. doi: 10.3390/ijerph17144914 (PMC7400490; doi:10.3390/ijerph17144914)
Supplement: Supplementary file 1 [file ijerph-17-04914-s001.zip › Supplementary File 1/2019_2_6_1500_run.csv]

Timestamp	Latitude	Longitude	PM2.5
2019-02-06 15:00:00	33.21136	-97.144423	27.7
2019-02-06 15:00:00	33.211147	-97.144423	27.7
2019-02-06 15:00:00	33.210945	-97.14442700000001	27.7
2019-02-06 15:00:00	33.210741999999996	-97.144417	27.7
2019-02-06 15:00:00	33.210537	-97.144402	27.7
2019-02-06 15:00:00	33.210291999999995	-97.144418	27.7
2019-02-06 15:00:00	33.210066999999995	-97.144423	27.7
2019-02-06 15:00:00	33.20987	-97.144432	27.7
2019-02-06 15:00:00	33.209708	-97.144432	27.7
2019-02-06 15:00:00	33.209607	-97.14443299999999	27.7
2019-02-06 15:00:00	33.209567	-97.144435	27.7
2019-02-06 15:00:00	33.209458000000005	-97.144437	27.7
2019-02-06 15:00:00	33.209270000000004	-97.144437	32.6
2019-02-06 15:00:00	33.209084999999995	-97.144438	32.6
2019-02-06 15:00:00	33.208898	-97.14444300000001	32.6
2019-02-06 15:00:00	33.208729999999996	-97.14444499999999	32.6
2019-02-06 15:00:00	33.208555	-97.14444499999999	32.6
2019-02-06 15:00:00	33.208442	-97.14444	32.6
2019-02-06 15:00:00	33.208412	-97.14444300000001	32.6
2019-02-06 15:00:00	33.20841	-97.14444300000001	32.6
2019-02-06 15:00:00	33.20839	-97.14444300000001	32.6
2019-02-06 15:00:00	33.20837	-97.144447	32.6
2019-02-06 15:00:00	33.20827	-97.144463	32.6
2019-02-06 15:00:00	33.208245	-97.144562	32.6
2019-02-06 15:00:00	33.208248	-97.144802	29.0
2019-02-06 15:00:00	33.208247	-97.145022	29.0
2019-02-06 15:00:00	33.208268	-97.14524	29.0
2019-02-06 15:00:00	33.208278	-97.1454	29.0
2019-02-06 15:00:00	33.208278	-97.145608	29.0
2019-02-06 15:00:00	33.208278	-97.145762	29.0
2019-02-06 15:00:00	33.208275	-97.145945	29.0
2019-02-06 15:00:00	33.208278	-97.14608	29.0
2019-02-06 15:00:00	33.208283	-97.146283	29.0
2019-02-06 15:00:00	33.208265000000004	-97.146477	29.0
2019-02-06 15:00:00	33.208267	-97.14665699999999	29.0
2019-02-06 15:00:00	33.208285	-97.146828	29.0
2019-02-06 15:00:00	33.208282000000004	-97.147002	28.7
2019-02-06 15:00:00	33.20828	-97.147142	28.7
2019-02-06 15:00:00	33.20828	-97.147255	28.7
2019-02-06 15:00:00	33.208296999999995	-97.147343	28.7
2019-02-06 15:00:00	33.208285	-97.147388	28.7
2019-02-06 15:00:00	33.208265000000004	-97.1475	28.7
2019-02-06 15:00:00	33.2083	-97.14765200000001	28.7
2019-02-06 15:00:00	33.208295	-97.14778299999999	28.7
2019-02-06 15:00:00	33.20828	-97.147938	28.7
2019-02-06 15:00:00	33.208296999999995	-97.148085	28.7
2019-02-06 15:00:00	33.208296999999995	-97.148228	28.7
2019-02-06 15:00:00	33.208298	-97.148358	28.7
2019-02-06 15:00:00	33.208296999999995	-97.14846999999999	28.1
2019-02-06 15:00:00	33.208296999999995	-97.148625	28.1
2019-02-06 15:00:00	33.208308	-97.14879499999999	28.1
2019-02-06 15:00:00	33.208308	-97.14895	28.1
2019-02-06 15:00:00	33.208296999999995	-97.1491	28.1
2019-02-06 15:00:00	33.208303	-97.149232	28.1
2019-02-06 15:00:00	33.208263	-97.149365	28.1
2019-02-06 15:00:00	33.208220000000004	-97.149528	28.1
2019-02-06 15:00:00	33.208220000000004	-97.149683	28.1
2019-02-06 15:00:00	33.20823	-97.14984799999999	28.1
2019-02-06 15:00:00	33.208232	-97.149967	28.1
2019-02-06 15:00:00	33.208233	-97.150112	28.1
2019-02-06 15:00:00	33.208237	-97.150267	27.2
2019-02-06 15:00:00	33.208237	-97.150403	27.2
2019-02-06 15:00:00	33.20824	-97.15053499999999	27.2
2019-02-06 15:00:00	33.20824	-97.150562	27.2
2019-02-06 15:00:00	33.208232	-97.150628	27.2
2019-02-06 15:00:00	33.208218	-97.15071	27.2
2019-02-06 15:00:00	33.208165	-97.15079	27.2
2019-02-06 15:00:00	33.208033	-97.150807	27.2
2019-02-06 15:00:00	33.207877	-97.150803	27.2
2019-02-06 15:00:00	33.207712	-97.150818	27.2
2019-02-06 15:00:00	33.207503	-97.15082	27.2
2019-02-06 15:00:00	33.207273	-97.150823	27.2
2019-02-06 15:00:00	33.207052000000004	-97.15084	25.6
2019-02-06 15:00:00	33.206917	-97.150862	25.6
2019-02-06 15:00:00	33.206857	-97.15089499999999	25.6
2019-02-06 15:00:00	33.206838	-97.151085	25.6
2019-02-06 15:00:00	33.206838	-97.151285	25.6
2019-02-06 15:00:00	33.20685	-97.15145	25.6
2019-02-06 15:00:00	33.206853	-97.15162	25.6
2019-02-06 15:00:00	33.20685	-97.15181700000001	25.6
2019-02-06 15:00:00	33.206853	-97.151985	25.6
2019-02-06 15:00:00	33.206855	-97.152172	25.6
2019-02-06 15:00:00	33.206845	-97.152372	25.6
2019-02-06 15:00:00	33.206843	-97.152555	25.6
2019-02-06 15:32:00	33.206843	-97.15273499999999	28.9
2019-02-06 15:32:00	33.206846999999996	-97.15291500000001	28.9
2019-02-06 15:32:00	33.206848	-97.153072	28.9
2019-02-06 15:32:00	33.206828	-97.153225	28.9
2019-02-06 15:32:00	33.206773	-97.153387	28.9
2019-02-06 15:32:00	33.206697	-97.15352299999999	28.9
2019-02-06 15:32:00	33.206603	-97.153695	28.9
2019-02-06 15:32:00	33.206705	-97.153885	28.9
2019-02-06 15:32:00	33.206827000000004	-97.154088	28.9
2019-02-06 15:32:00	33.206945000000005	-97.154297	28.9
2019-02-06 15:32:00	33.207068	-97.154507	28.9
2019-02-06 15:32:00	33.20722	-97.154712	28.9
2019-02-06 15:32:00	33.207423	-97.154885	24.4
2019-02-06 15:32:00	33.207667	-97.154988	24.4
2019-02-06 15:32:00	33.207907	-97.155025	24.4
2019-02-06 15:32:00	33.208123	-97.155028	24.4
2019-02-06 15:32:00	33.208328	-97.155035	24.4
2019-02-06 15:32:00	33.208521999999995	-97.155027	24.4
2019-02-06 15:32:00	33.208708	-97.155025	24.4
2019-02-06 15:32:00	33.208888	-97.155012	24.4
2019-02-06 15:32:00	33.209067	-97.155002	24.4
2019-02-06 15:32:00	33.209237	-97.155002	24.4
2019-02-06 15:32:00	33.209405	-97.15501	24.4
2019-02-06 15:32:00	33.209582	-97.155012	24.4
2019-02-06 15:32:00	33.20977	-97.155015	26.5
2019-02-06 15:32:00	33.209963	-97.155017	26.5
2019-02-06 15:32:00	33.210167	-97.155015	26.5
2019-02-06 15:32:00	33.210375	-97.155013	26.5
2019-02-06 15:32:00	33.21058	-97.15501	26.5
2019-02-06 15:32:00	33.210775	-97.15501	26.5
2019-02-06 15:32:00	33.21094	-97.155005	26.5
2019-02-06 15:32:00	33.211098	-97.155007	26.5
2019-02-06 15:32:00	33.211273	-97.155007	26.5
2019-02-06 15:32:00	33.2114	-97.155008	26.5
2019-02-06 15:32:00	33.211459999999995	-97.15499799999999	26.5
2019-02-06 15:32:00	33.211498	-97.15486700000001	26.5
2019-02-06 15:32:00	33.211482000000004	-97.154685	21.4
2019-02-06 15:32:00	33.211483	-97.154495	21.4
2019-02-06 15:32:00	33.211483	-97.15430500000001	21.4
2019-02-06 15:32:00	33.211475	-97.154123	21.4
2019-02-06 15:32:00	33.211473	-97.153948	21.4
2019-02-06 15:32:00	33.211465000000004	-97.153773	21.4
2019-02-06 15:32:00	33.211463	-97.153632	21.4
2019-02-06 15:32:00	33.211483	-97.153498	21.4
2019-02-06 15:32:00	33.21151500000001	-97.15335300000001	21.4
2019-02-06 15:32:00	33.211513000000004	-97.153203	21.4
2019-02-06 15:32:00	33.211535	-97.153075	21.4
2019-02-06 15:32:00	33.211618	-97.152953	21.4
2019-02-06 15:32:00	33.211755	-97.152897	22.8
2019-02-06 15:32:00	33.211892999999996	-97.152888	22.8
2019-02-06 15:32:00	33.212027	-97.152885	22.8
2019-02-06 15:32:00	33.212168	-97.15287	22.8
2019-02-06 15:32:00	33.212297	-97.152847	22.8
2019-02-06 15:32:00	33.212428	-97.152843	22.8
2019-02-06 15:32:00	33.212548	-97.15283199999999	22.8
2019-02-06 15:32:00	33.21263	-97.152778	22.8
2019-02-06 15:32:00	33.21263	-97.15265500000001	22.8
2019-02-06 15:32:00	33.212625	-97.152537	22.8
2019-02-06 15:32:00	33.212607	-97.152393	22.8
2019-02-06 15:32:00	33.212602000000004	-97.152235	22.8
2019-02-06 15:32:00	33.212612	-97.15208299999999	23.0
2019-02-06 15:32:00	33.212613	-97.151915	23.0
2019-02-06 15:32:00	33.21261	-97.15175	23.0
2019-02-06 15:32:00	33.212598	-97.151607	23.0
2019-02-06 15:32:00	33.212595	-97.15146999999999	23.0
2019-02-06 15:32:00	33.212577	-97.151337	23.0
2019-02-06 15:32:00	33.212571999999994	-97.151188	23.0
2019-02-06 15:32:00	33.212577	-97.151048	23.0
2019-02-06 15:32:00	33.212571999999994	-97.150912	23.0
2019-02-06 15:32:00	33.212567	-97.150883	23.0
2019-02-06 15:32:00	33.212568	-97.15075	23.0
2019-02-06 15:32:00	33.212583	-97.150562	23.0
2019-02-06 15:32:00	33.212596999999995	-97.150325	27.0
2019-02-06 15:32:00	33.212587	-97.150013	27.0
2019-02-06 15:32:00	33.212585	-97.149662	27.0
2019-02-06 15:32:00	33.21255	-97.149422	27.0
2019-02-06 15:32:00	33.21252	-97.14927800000001	27.0
2019-02-06 15:32:00	33.212515	-97.149112	27.0
2019-02-06 15:32:00	33.212495000000004	-97.148942	27.0
2019-02-06 15:32:00	33.212505	-97.148775	27.0
2019-02-06 15:32:00	33.212540000000004	-97.148627	27.0
2019-02-06 15:32:00	33.212652	-97.148558	27.0
2019-02-06 15:32:00	33.212763	-97.14856	27.0
2019-02-06 15:32:00	33.212863	-97.1485	27.0
2019-02-06 15:32:00	33.212887	-97.14846800000001	29.1
2019-02-06 15:32:00	33.212763	-97.14843499999999	29.1
2019-02-06 15:32:00	33.21264	-97.148413	29.1
2019-02-06 15:32:00	33.21266	-97.148228	29.1
2019-02-06 15:32:00	33.212652	-97.148077	29.1
2019-02-06 15:32:00	33.212635	-97.14796700000001	29.1
2019-02-06 15:32:00	33.212621999999996	-97.147855	29.1
2019-02-06 15:32:00	33.212628	-97.147738	29.1
2019-02-06 15:32:00	33.212635	-97.14761700000001	29.1
2019-02-06 15:32:00	33.2126	-97.14749499999999	29.1
2019-02-06 15:32:00	33.212604999999996	-97.147305	29.1
2019-02-06 15:32:00	33.21259000000001	-97.14710699999999	29.1
2019-02-06 15:32:00	33.212493	-97.147062	33.5
2019-02-06 15:32:00	33.21237	-97.147047	33.5
2019-02-06 15:32:00	33.212208000000004	-97.147058	33.5
2019-02-06 15:32:00	33.21208	-97.147035	33.5
2019-02-06 15:32:00	33.211932	-97.147017	33.5
2019-02-06 15:32:00	33.21178	-97.147037	33.5
2019-02-06 15:32:00	33.211636999999996	-97.147038	33.5
2019-02-06 15:32:00	33.211566999999995	-97.146953	33.5
2019-02-06 15:32:00	33.211521999999995	-97.146795	33.5
2019-02-06 15:32:00	33.211465000000004	-97.14658299999999	33.5
2019-02-06 15:32:00	33.211445	-97.14636	33.5
2019-02-06 15:32:00	33.21135	-97.146378	33.5
2019-02-06 15:32:00	33.211245	-97.146387	34.0
2019-02-06 15:32:00	33.211133000000004	-97.146383	34.0
2019-02-06 15:32:00	33.211023	-97.146405	34.0
2019-02-06 15:32:00	33.210915	-97.14641	34.0
2019-02-06 15:32:00	33.210822	-97.146417	34.0
2019-02-06 15:32:00	33.210762	-97.146415	34.0
2019-02-06 15:32:00	33.21066500000001	-97.146395	34.0
2019-02-06 15:32:00	33.210547	-97.146335	34.0
2019-02-06 15:32:00	33.210408	-97.146355	34.0
2019-02-06 15:32:00	33.210267	-97.146343	34.0
2019-02-06 15:32:00	33.210125	-97.14630799999999	34.0
2019-02-06 15:32:00	33.209967	-97.146272	34.0
2019-02-06 15:32:00	33.20984	-97.146212	37.9
2019-02-06 15:32:00	33.20971	-97.146288	37.9
2019-02-06 15:32:00	33.209553	-97.14636800000001	37.9
2019-02-06 15:32:00	33.209412	-97.146428	37.9
2019-02-06 15:32:00	33.209393	-97.146582	37.9
2019-02-06 15:32:00	33.20939	-97.14678	37.9
2019-02-06 15:32:00	33.209393	-97.146987	37.9
2019-02-06 15:32:00	33.209387	-97.147183	37.9
2019-02-06 15:32:00	33.209387	-97.147407	37.9
2019-02-06 15:32:00	33.209387	-97.147632	37.9
2019-02-06 15:32:00	33.209387	-97.147832	37.9
2019-02-06 15:32:00	33.209387	-97.14801999999999	37.9
2019-02-06 15:32:00	33.20941	-97.148167	39.4
2019-02-06 15:32:00	33.209542	-97.148157	39.4
2019-02-06 15:32:00	33.2097	-97.148145	39.4
2019-02-06 15:32:00	33.209855	-97.148135	39.4
2019-02-06 15:32:00	33.209973	-97.14813000000001	39.4
2019-02-06 15:32:00	33.210042	-97.14823	39.4
2019-02-06 15:32:00	33.210078	-97.14834300000001	39.4
2019-02-06 15:32:00	33.21018	-97.148335	39.4
2019-02-06 15:32:00	33.210263	-97.148328	39.4
2019-02-06 15:32:00	33.210353000000005	-97.148318	39.4
2019-02-06 15:32:00	33.210488	-97.14830699999999	39.4
2019-02-06 15:32:00	33.210598	-97.14832	39.4
2019-02-06 15:32:00	33.210698	-97.148313	35.1
2019-02-06 15:32:00	33.210805	-97.14831	35.1
2019-02-06 15:32:00	33.210845	-97.148247	35.1
2019-02-06 15:32:00	33.210857	-97.148143	35.1
2019-02-06 15:32:00	33.210935	-97.148033	35.1
2019-02-06 15:32:00	33.211082	-97.147973	35.1
2019-02-06 15:32:00	33.21123	-97.14790699999999	35.1
2019-02-06 15:32:00	33.211385	-97.147938	35.1
2019-02-06 15:32:00	33.211495	-97.148057	35.1
2019-02-06 15:32:00	33.211578	-97.14825	35.1
2019-02-06 15:32:00	33.211672	-97.148363	35.1
2019-02-06 15:32:00	33.211827	-97.148402	35.1
2019-02-06 15:32:00	33.211973	-97.148403	34.2
2019-02-06 15:32:00	33.212157	-97.148358	34.2
2019-02-06 15:32:00	33.212337	-97.148288	34.2
2019-02-06 15:32:00	33.21257	-97.148217	34.2
2019-02-06 15:32:00	33.212773	-97.148278	34.2
2019-02-06 15:32:00	33.212918	-97.148337	34.2
2019-02-06 15:32:00	33.213021999999995	-97.148418	34.2
2019-02-06 15:32:00	33.213122999999996	-97.148463	34.2
2019-02-06 15:32:00	33.213263	-97.148487	34.2
2019-02-06 15:32:00	33.213423	-97.148495	34.2
2019-02-06 15:32:00	33.213398	-97.14862	34.2
2019-02-06 15:32:00	33.213271999999996	-97.14868	34.2
2019-02-06 15:32:00	33.21315	-97.148687	35.8
2019-02-06 15:32:00	33.21301500000001	-97.148655	35.8
2019-02-06 15:32:00	33.212893	-97.14859799999999	35.8
2019-02-06 15:32:00	33.212803	-97.148648	35.8
2019-02-06 15:32:00	33.212788	-97.148782	35.8
2019-02-06 15:32:00	33.212785	-97.14894	35.8
2019-02-06 15:32:00	33.212773	-97.149098	35.8
2019-02-06 15:32:00	33.212709999999994	-97.14924	35.8
2019-02-06 15:32:00	33.212675	-97.149398	35.8
2019-02-06 15:32:00	33.212672999999995	-97.14956	35.8
2019-02-06 15:32:00	33.212668	-97.149728	35.8
2019-02-06 15:32:00	33.212672	-97.149913	35.8
2019-02-06 15:32:00	33.212677	-97.150082	30.8
2019-02-06 15:32:00	33.212682	-97.150227	30.8
2019-02-06 15:32:00	33.212675	-97.150355	30.8
2019-02-06 15:32:00	33.212675	-97.150478	30.8
2019-02-06 15:32:00	33.212662	-97.15055	30.8
2019-02-06 15:32:00	33.212668	-97.150613	30.8
2019-02-06 15:32:00	33.2127	-97.15073000000001	30.8
2019-02-06 15:32:00	33.2127	-97.15086	30.8
2019-02-06 15:32:00	33.212697	-97.150965	30.8
2019-02-06 15:32:00	33.212697	-97.151075	30.8
2019-02-06 15:32:00	33.212703000000005	-97.15118299999999	30.8
2019-02-06 15:32:00	33.212703000000005	-97.151313	30.8
2019-02-06 15:32:00	33.212709999999994	-97.151472	32.9
2019-02-06 15:32:00	33.212705	-97.151667	32.9
2019-02-06 15:32:00	33.212711999999996	-97.151842	32.9
2019-02-06 15:32:00	33.212713	-97.152	32.9
2019-02-06 15:32:00	33.212717	-97.152153	32.9
2019-02-06 15:32:00	33.212717	-97.152307	32.9
2019-02-06 15:32:00	33.212718	-97.152462	32.9
2019-02-06 15:32:00	33.212720000000004	-97.15263	32.9
2019-02-06 15:32:00	33.212742999999996	-97.152778	32.9
2019-02-06 15:32:00	33.212812	-97.152857	32.9
2019-02-06 15:32:00	33.212925	-97.15285	32.9
2019-02-06 15:32:00	33.213038	-97.152838	32.9
2019-02-06 15:32:00	33.213173	-97.15283000000001	27.9
2019-02-06 15:32:00	33.213312	-97.15283199999999	27.9
2019-02-06 15:32:00	33.213432	-97.15283199999999	27.9
2019-02-06 15:32:00	33.213572	-97.152815	27.9
2019-02-06 15:32:00	33.213668	-97.15273499999999	27.9
2019-02-06 15:32:00	33.213652	-97.15257199999999	27.9
2019-02-06 15:32:00	33.213648	-97.152403	27.9
2019-02-06 15:32:00	33.213642	-97.15225799999999	27.9
2019-02-06 15:32:00	33.213643	-97.152113	27.9
2019-02-06 15:32:00	33.213642	-97.151955	27.9
2019-02-06 15:32:00	33.213638	-97.15181700000001	27.9
2019-02-06 15:32:00	33.213640000000005	-97.151663	27.9
2019-02-06 15:32:00	33.213638	-97.151513	25.0
2019-02-06 15:32:00	33.213637	-97.15137299999999	25.0
2019-02-06 15:32:00	33.213637	-97.151217	25.0
2019-02-06 15:32:00	33.213621999999994	-97.151072	25.0
2019-02-06 15:32:00	33.213613	-97.150917	25.0
2019-02-06 15:32:00	33.213617	-97.150755	25.0
2019-02-06 15:32:00	33.213627	-97.150497	25.0
2019-02-06 15:32:00	33.213618	-97.150172	25.0
2019-02-06 15:32:00	33.213618	-97.149785	25.0
2019-02-06 15:32:00	33.213625	-97.149412	25.0
2019-02-06 15:32:00	33.213627	-97.149035	25.0
2019-02-06 15:32:00	33.21362	-97.14869	25.0
2019-02-06 15:32:00	33.213625	-97.148505	23.6
2019-02-06 15:32:00	33.213795000000005	-97.14838	23.6
2019-02-06 15:32:00	33.213992	-97.148375	23.6
2019-02-06 15:32:00	33.214163	-97.148358	23.6
2019-02-06 15:32:00	33.214304999999996	-97.14835	23.6
2019-02-06 15:32:00	33.214448	-97.148347	23.6
2019-02-06 15:32:00	33.214565	-97.148338	23.6
2019-02-06 15:32:00	33.214602	-97.148207	23.6
2019-02-06 15:32:00	33.214591999999996	-97.147975	23.6
2019-02-06 15:32:00	33.214593	-97.147683	23.6
2019-02-06 15:32:00	33.214591999999996	-97.147355	23.6
2019-02-06 15:32:00	33.214577	-97.147	23.6
2019-02-06 15:32:00	33.214573	-97.146652	23.9
2019-02-06 15:32:00	33.214478	-97.14638000000001	23.9
2019-02-06 15:32:00	33.214257	-97.146265	23.9
2019-02-06 15:32:00	33.21405	-97.14625699999999	23.9
2019-02-06 15:32:00	33.213862	-97.146252	23.9
2019-02-06 15:32:00	33.213673	-97.146232	23.9
2019-02-06 15:32:00	33.213557	-97.146103	23.9
2019-02-06 15:32:00	33.213522999999995	-97.145903	23.9
2019-02-06 15:32:00	33.213553000000005	-97.145602	23.9
2019-02-06 15:32:00	33.213558	-97.14534499999999	23.9
2019-02-06 15:32:00	33.213522	-97.145103	23.9
2019-02-06 15:32:00	33.213478	-97.1449	23.9
2019-02-06 15:32:00	33.213427	-97.14473000000001	24.9
2019-02-06 15:32:00	33.213443	-97.144633	24.9
2019-02-06 15:32:00	33.213445	-97.144638	24.9
2019-02-06 15:32:00	33.213443	-97.144643	24.9
2019-02-06 15:32:00	33.213443	-97.144643	24.9
2019-02-06 15:32:00	33.213428	-97.144663	24.9
2019-02-06 15:32:00	33.213417	-97.14468199999999	24.9
2019-02-06 15:32:00	33.213417	-97.14468000000001	24.9
2019-02-06 15:32:00	33.213418	-97.144678	24.9
2019-02-06 15:32:00	33.213415000000005	-97.144688	24.9
2019-02-06 15:32:00	33.213417	-97.144688	24.9
2019-02-06 15:32:00	33.213415000000005	-97.144688	24.9
2019-02-06 15:32:00	33.213413	-97.144692	22.6
