# Supplementary material for: Monitoring, Mapping, and Modeling Spatial–Temporal Patterns of PM2.5 for Improved Understanding of Air Pollution Dynamics Using Portable Sensing Technologies
Source: Int J Environ Res Public Health. 2020 Jul 8;17(14):4914. doi: 10.3390/ijerph17144914 (PMC7400490; doi:10.3390/ijerph17144914)
Supplement: Supplementary file 1 [file ijerph-17-04914-s001.zip › Supplementary File 1/2019_2_6_1900_run.csv]

Timestamp	Latitude	Longitude	PM2.5
2019-02-06 19:07:00	33.208783000000004	-97.14458499999999	121.5
2019-02-06 19:07:00	33.20867	-97.144582	121.5
2019-02-06 19:07:00	33.20854	-97.14459699999999	121.5
2019-02-06 19:07:00	33.208387	-97.14461	121.5
2019-02-06 19:07:00	33.208255	-97.14461	121.5
2019-02-06 19:07:00	33.208207	-97.144678	121.5
2019-02-06 19:07:00	33.208245	-97.14494499999999	121.5
2019-02-06 19:07:00	33.20827	-97.145195	121.5
2019-02-06 19:07:00	33.208290000000005	-97.145403	121.5
2019-02-06 19:07:00	33.208296999999995	-97.145612	121.5
2019-02-06 19:07:00	33.2083	-97.145837	121.5
2019-02-06 19:07:00	33.2083	-97.146012	121.5
2019-02-06 19:07:00	33.208318	-97.146197	102.9
2019-02-06 19:07:00	33.208328	-97.146422	102.9
2019-02-06 19:07:00	33.208342	-97.146587	102.9
2019-02-06 19:07:00	33.208365	-97.146715	102.9
2019-02-06 19:07:00	33.20838	-97.14685	102.9
2019-02-06 19:07:00	33.20839	-97.147038	102.9
2019-02-06 19:07:00	33.208382	-97.147297	102.9
2019-02-06 19:07:00	33.20836	-97.14743299999999	102.9
2019-02-06 19:07:00	33.208358000000004	-97.14752299999999	102.9
2019-02-06 19:07:00	33.208357	-97.147662	102.9
2019-02-06 19:07:00	33.208348	-97.147808	102.9
2019-02-06 19:07:00	33.208358000000004	-97.148012	102.9
2019-02-06 19:07:00	33.208355	-97.148195	90.3
2019-02-06 19:07:00	33.208338	-97.148388	90.3
2019-02-06 19:07:00	33.208328	-97.148552	90.3
2019-02-06 19:07:00	33.208337	-97.14877	90.3
2019-02-06 19:07:00	33.20833	-97.14894	90.3
2019-02-06 19:07:00	33.208325	-97.149105	90.3
2019-02-06 19:07:00	33.208315	-97.149247	90.3
2019-02-06 19:07:00	33.208315	-97.149365	90.3
2019-02-06 19:07:00	33.208288	-97.149487	90.3
2019-02-06 19:07:00	33.208290000000005	-97.14960699999999	90.3
2019-02-06 19:07:00	33.208288	-97.149738	90.3
2019-02-06 19:07:00	33.208282000000004	-97.149825	90.3
2019-02-06 19:07:00	33.208308	-97.149927	85.5
2019-02-06 19:07:00	33.208345	-97.14999499999999	85.5
2019-02-06 19:07:00	33.208368	-97.15013	85.5
2019-02-06 19:07:00	33.208375	-97.150262	85.5
2019-02-06 19:07:00	33.208372999999995	-97.15042199999999	85.5
2019-02-06 19:07:00	33.208372	-97.150522	85.5
2019-02-06 19:07:00	33.208375	-97.150673	85.5
2019-02-06 19:07:00	33.20836	-97.15082199999999	85.5
2019-02-06 19:07:00	33.208213	-97.150883	85.5
2019-02-06 19:07:00	33.208015	-97.15087700000001	85.5
2019-02-06 19:07:00	33.207817	-97.15087199999999	85.5
2019-02-06 19:07:00	33.207598	-97.150868	85.5
2019-02-06 19:07:00	33.20737800000001	-97.150897	80.5
2019-02-06 19:07:00	33.207183	-97.150902	80.5
2019-02-06 19:07:00	33.207038	-97.15091	80.5
2019-02-06 19:07:00	33.206920000000004	-97.150925	80.5
2019-02-06 19:07:00	33.206857	-97.150958	80.5
2019-02-06 19:07:00	33.20685	-97.15114200000001	80.5
2019-02-06 19:07:00	33.20687	-97.15142800000001	80.5
2019-02-06 19:07:00	33.20687	-97.151653	80.5
2019-02-06 19:07:00	33.20688	-97.151903	80.5
2019-02-06 19:07:00	33.206887	-97.152165	80.5
2019-02-06 19:07:00	33.206895	-97.152395	80.5
2019-02-06 19:07:00	33.206883000000005	-97.152628	80.5
2019-02-06 19:07:00	33.206891999999996	-97.152852	84.8
2019-02-06 19:07:00	33.206895	-97.153053	84.8
2019-02-06 19:07:00	33.206865	-97.153227	84.8
2019-02-06 19:07:00	33.20683	-97.15336500000001	84.8
2019-02-06 19:07:00	33.206796999999995	-97.153515	84.8
2019-02-06 19:07:00	33.206685	-97.153653	84.8
2019-02-06 19:07:00	33.206685	-97.153745	84.8
2019-02-06 19:07:00	33.206768	-97.153868	84.8
2019-02-06 19:07:00	33.206853	-97.154005	84.8
2019-02-06 19:07:00	33.206955	-97.154173	84.8
2019-02-06 19:07:00	33.20707	-97.15437299999999	84.8
2019-02-06 19:07:00	33.207198	-97.154543	84.8
2019-02-06 19:07:00	33.207332	-97.154698	81.5
2019-02-06 19:07:00	33.207537	-97.154832	81.5
2019-02-06 19:07:00	33.207753000000004	-97.15489000000001	81.5
2019-02-06 19:07:00	33.20797	-97.154882	81.5
2019-02-06 19:07:00	33.208163	-97.154892	81.5
2019-02-06 19:07:00	33.208363	-97.15489000000001	81.5
2019-02-06 19:07:00	33.20858	-97.15486700000001	81.5
2019-02-06 19:07:00	33.208807	-97.15486999999999	81.5
2019-02-06 19:07:00	33.209032	-97.154862	81.5
2019-02-06 19:07:00	33.20921	-97.15489000000001	81.5
2019-02-06 19:07:00	33.209312	-97.154875	81.5
2019-02-06 19:07:00	33.209492	-97.15486999999999	81.5
2019-02-06 19:07:00	33.209705	-97.154885	82.0
2019-02-06 19:07:00	33.209920000000004	-97.15489699999999	82.0
2019-02-06 19:07:00	33.210148	-97.1549	82.0
2019-02-06 19:07:00	33.210403	-97.154905	82.0
2019-02-06 19:07:00	33.21066500000001	-97.15491999999999	82.0
2019-02-06 19:07:00	33.210908	-97.15491999999999	82.0
2019-02-06 19:07:00	33.211104999999996	-97.154917	82.0
2019-02-06 19:07:00	33.211302	-97.154923	82.0
2019-02-06 19:07:00	33.21144	-97.154928	82.0
2019-02-06 19:07:00	33.211528	-97.154863	82.0
2019-02-06 19:07:00	33.211495	-97.154625	82.0
2019-02-06 19:07:00	33.211467999999996	-97.154338	82.0
2019-02-06 19:07:00	33.211462	-97.15406	79.3
2019-02-06 19:07:00	33.21144	-97.153853	79.3
2019-02-06 19:07:00	33.211415	-97.15369	79.3
2019-02-06 19:07:00	33.21141	-97.153543	79.3
2019-02-06 19:07:00	33.211448	-97.15334200000001	79.3
2019-02-06 19:07:00	33.2115	-97.15313	79.3
2019-02-06 19:07:00	33.211659999999995	-97.152952	79.3
2019-02-06 19:07:00	33.211813	-97.152872	79.3
2019-02-06 19:07:00	33.211937	-97.152855	79.3
2019-02-06 19:07:00	33.212037	-97.152865	79.3
2019-02-06 19:07:00	33.21217	-97.15286800000001	79.3
2019-02-06 19:07:00	33.212327	-97.152843	79.3
2019-02-06 19:07:00	33.212537	-97.152773	80.6
2019-02-06 19:07:00	33.212662	-97.152715	80.6
2019-02-06 19:07:00	33.212695000000004	-97.152568	80.6
2019-02-06 19:07:00	33.212613	-97.152385	80.6
2019-02-06 19:07:00	33.212557000000004	-97.152185	80.6
2019-02-06 19:07:00	33.212548	-97.151977	80.6
2019-02-06 19:07:00	33.212548	-97.15175500000001	80.6
2019-02-06 19:07:00	33.212578	-97.151538	80.6
2019-02-06 19:07:00	33.212562	-97.151333	80.6
2019-02-06 19:07:00	33.212571999999994	-97.151145	80.6
2019-02-06 19:07:00	33.212587	-97.150952	80.6
2019-02-06 19:07:00	33.212578	-97.15081500000001	80.6
2019-02-06 19:07:00	33.212575	-97.150622	79.5
2019-02-06 19:07:00	33.212617	-97.150328	79.5
2019-02-06 19:07:00	33.212621999999996	-97.14999499999999	79.5
2019-02-06 19:07:00	33.212621999999996	-97.149622	79.5
2019-02-06 19:07:00	33.21255	-97.149355	79.5
2019-02-06 19:07:00	33.212522	-97.14922299999999	79.5
2019-02-06 19:07:00	33.212557000000004	-97.149048	79.5
2019-02-06 19:07:00	33.212621999999996	-97.148872	79.5
2019-02-06 19:07:00	33.212647	-97.14863199999999	79.5
2019-02-06 19:07:00	33.212578	-97.148323	79.5
2019-02-06 19:07:00	33.212623	-97.14806800000001	79.5
2019-02-06 19:07:00	33.212613	-97.14782199999999	79.5
2019-02-06 19:07:00	33.212638	-97.147477	86.2
2019-02-06 19:07:00	33.212632	-97.147195	86.2
2019-02-06 19:07:00	33.212575	-97.14703	86.2
2019-02-06 19:07:00	33.212463	-97.147068	86.2
2019-02-06 19:07:00	33.212317	-97.14712	86.2
2019-02-06 19:07:00	33.212127	-97.147118	86.2
2019-02-06 19:07:00	33.211933	-97.147115	86.2
2019-02-06 19:07:00	33.21175	-97.147123	86.2
2019-02-06 19:07:00	33.211583000000005	-97.14702199999999	86.2
2019-02-06 19:07:00	33.211503	-97.14684	86.2
2019-02-06 19:07:00	33.211462	-97.146633	86.2
2019-02-06 19:07:00	33.211432	-97.14641	86.2
2019-02-06 19:07:00	33.211308	-97.146405	81.3
2019-02-06 19:07:00	33.21111	-97.146435	81.3
2019-02-06 19:07:00	33.210941999999996	-97.146477	81.3
2019-02-06 19:07:00	33.210782	-97.146498	81.3
2019-02-06 19:07:00	33.210625	-97.14646	81.3
2019-02-06 19:07:00	33.210473	-97.146403	81.3
2019-02-06 19:07:00	33.210316999999996	-97.146415	81.3
2019-02-06 19:07:00	33.210157	-97.146387	81.3
2019-02-06 19:07:00	33.209982000000004	-97.146365	81.3
2019-02-06 19:07:00	33.20982	-97.146365	81.3
2019-02-06 19:07:00	33.209648	-97.146435	81.3
2019-02-06 19:07:00	33.209547	-97.146497	81.3
2019-02-06 19:07:00	33.209432	-97.146523	81.4
2019-02-06 19:07:00	33.209402000000004	-97.14654200000001	81.4
2019-02-06 19:07:00	33.209416999999995	-97.146703	81.4
2019-02-06 19:07:00	33.209455	-97.146955	81.4
2019-02-06 19:07:00	33.209465	-97.14721	81.4
2019-02-06 19:07:00	33.209453	-97.147437	81.4
2019-02-06 19:07:00	33.209455	-97.14768000000001	81.4
2019-02-06 19:07:00	33.209462	-97.147908	81.4
2019-02-06 19:07:00	33.209457	-97.14813000000001	81.4
2019-02-06 19:07:00	33.209532	-97.14814	81.4
2019-02-06 19:07:00	33.209720000000004	-97.1481	81.4
2019-02-06 19:07:00	33.209915	-97.148078	81.4
2019-02-06 19:07:00	33.210046999999996	-97.148098	80.0
2019-02-06 19:07:00	33.21008	-97.148223	80.0
2019-02-06 19:07:00	33.210155	-97.148303	80.0
2019-02-06 19:07:00	33.21024	-97.148315	80.0
2019-02-06 19:07:00	33.210312	-97.148328	80.0
2019-02-06 19:07:00	33.210468	-97.148317	80.0
2019-02-06 19:07:00	33.21066500000001	-97.14829300000001	80.0
2019-02-06 19:07:00	33.210807	-97.14829300000001	80.0
2019-02-06 19:07:00	33.210865000000005	-97.14825	80.0
2019-02-06 19:07:00	33.210862	-97.148117	80.0
2019-02-06 19:07:00	33.210962	-97.147998	80.0
2019-02-06 19:07:00	33.211152	-97.14793	80.0
2019-02-06 19:07:00	33.211383000000005	-97.14789300000001	79.9
2019-02-06 19:07:00	33.211527000000004	-97.14801700000001	79.9
2019-02-06 19:07:00	33.211638	-97.14819200000001	79.9
2019-02-06 19:07:00	33.211757	-97.148362	79.9
2019-02-06 19:07:00	33.211953	-97.148388	79.9
2019-02-06 19:07:00	33.212153	-97.148358	79.9
2019-02-06 19:07:00	33.212337	-97.148288	79.9
2019-02-06 19:07:00	33.212607	-97.14823	79.9
2019-02-06 19:07:00	33.212833	-97.14828299999999	79.9
2019-02-06 19:07:00	33.21301	-97.148338	79.9
2019-02-06 19:07:00	33.213143	-97.148363	79.9
2019-02-06 19:07:00	33.213291999999996	-97.148385	79.9
2019-02-06 19:07:00	33.213448	-97.148448	80.3
2019-02-06 19:07:00	33.21337800000001	-97.148583	80.3
2019-02-06 19:07:00	33.213225	-97.148725	80.3
2019-02-06 19:07:00	33.213065	-97.148717	80.3
2019-02-06 19:07:00	33.2129	-97.148688	80.3
2019-02-06 19:07:00	33.212807	-97.148688	80.3
2019-02-06 19:07:00	33.212783	-97.14875699999999	80.3
2019-02-06 19:07:00	33.212778	-97.148923	80.3
2019-02-06 19:07:00	33.212752	-97.14921700000001	80.3
2019-02-06 19:07:00	33.212742	-97.149438	80.3
2019-02-06 19:07:00	33.21272800000001	-97.14967299999999	80.3
2019-02-06 19:07:00	33.212722	-97.149865	80.3
2019-02-06 19:07:00	33.212732	-97.150048	79.7
2019-02-06 19:07:00	33.212733	-97.150223	79.7
2019-02-06 19:07:00	33.21272800000001	-97.15039499999999	79.7
2019-02-06 19:07:00	33.212715	-97.15055699999999	79.7
2019-02-06 19:07:00	33.212715	-97.150693	79.7
2019-02-06 19:07:00	33.212709999999994	-97.150858	79.7
2019-02-06 19:07:00	33.212725	-97.15098499999999	79.7
2019-02-06 19:07:00	33.212733	-97.151133	79.7
2019-02-06 19:07:00	33.21273	-97.151268	79.7
2019-02-06 19:07:00	33.21272800000001	-97.151333	79.7
2019-02-06 19:07:00	33.212734999999995	-97.151527	79.7
2019-02-06 19:07:00	33.212742	-97.15173	79.7
2019-02-06 19:07:00	33.212742999999996	-97.151935	85.1
2019-02-06 19:07:00	33.212755	-97.152135	85.1
2019-02-06 19:07:00	33.212757	-97.152332	85.1
2019-02-06 19:07:00	33.21275	-97.152525	85.1
2019-02-06 19:07:00	33.212752	-97.152712	85.1
2019-02-06 19:07:00	33.21282	-97.152813	85.1
2019-02-06 19:07:00	33.21297	-97.152817	85.1
2019-02-06 19:07:00	33.213188	-97.152808	85.1
2019-02-06 19:07:00	33.213407000000004	-97.15280200000001	85.1
2019-02-06 19:07:00	33.213592999999996	-97.15279	85.1
2019-02-06 19:07:00	33.21371	-97.1527	85.1
2019-02-06 19:07:00	33.213667	-97.152555	85.1
2019-02-06 19:07:00	33.213638	-97.152373	81.8
2019-02-06 19:07:00	33.213607	-97.15218	81.8
2019-02-06 19:07:00	33.213592999999996	-97.15195200000001	81.8
2019-02-06 19:07:00	33.213617	-97.15171	81.8
2019-02-06 19:07:00	33.213613	-97.15150799999999	81.8
2019-02-06 19:07:00	33.213603000000006	-97.151315	81.8
2019-02-06 19:07:00	33.213618	-97.151113	81.8
2019-02-06 19:07:00	33.213637	-97.150898	81.8
2019-02-06 19:07:00	33.213635	-97.150692	81.8
2019-02-06 19:07:00	33.213642	-97.150423	81.8
2019-02-06 19:07:00	33.213643	-97.15012	81.8
2019-02-06 19:07:00	33.213648	-97.149782	81.8
2019-02-06 19:07:00	33.213648	-97.149387	81.9
2019-02-06 19:07:00	33.213643	-97.148962	81.9
2019-02-06 19:07:00	33.213646999999995	-97.148542	81.9
2019-02-06 19:07:00	33.213846999999994	-97.14827700000001	81.9
2019-02-06 19:07:00	33.214096999999995	-97.148212	81.9
2019-02-06 19:07:00	33.214352000000005	-97.14824200000001	81.9
2019-02-06 19:07:00	33.214548	-97.14824200000001	81.9
2019-02-06 19:07:00	33.214655	-97.148278	81.9
2019-02-06 19:07:00	33.21464	-97.148285	81.9
2019-02-06 19:07:00	33.214625	-97.148228	81.9
2019-02-06 19:07:00	33.214595	-97.14805	81.9
2019-02-06 19:07:00	33.214572	-97.147797	81.9
2019-02-06 19:07:00	33.214578	-97.14748	82.9
2019-02-06 19:07:00	33.214578	-97.147145	82.9
2019-02-06 19:07:00	33.214578	-97.146815	82.9
2019-02-06 19:07:00	33.214578	-97.146548	82.9
2019-02-06 19:07:00	33.214503	-97.146447	82.9
2019-02-06 19:07:00	33.21435	-97.146415	82.9
2019-02-06 19:07:00	33.214187	-97.146395	82.9
2019-02-06 19:07:00	33.214027	-97.14639	82.9
2019-02-06 19:07:00	33.213862	-97.14638000000001	82.9
2019-02-06 19:07:00	33.213688	-97.146357	82.9
2019-02-06 19:07:00	33.213573	-97.146292	82.9
2019-02-06 19:07:00	33.213513	-97.146132	82.9
2019-02-06 19:07:00	33.213477000000005	-97.145907	80.9
2019-02-06 19:07:00	33.213478	-97.145658	80.9
2019-02-06 19:07:00	33.213497	-97.14541700000001	80.9
2019-02-06 19:07:00	33.2135	-97.145213	80.9
2019-02-06 19:07:00	33.213498	-97.145013	80.9
2019-02-06 19:07:00	33.213512	-97.144825	80.9
2019-02-06 19:07:00	33.213468	-97.144703	80.9
2019-02-06 19:07:00	33.213402	-97.144645	80.9
2019-02-06 19:07:00	33.213446999999995	-97.144633	80.9
2019-02-06 19:07:00	33.213467	-97.14461800000001	80.9
