# Supplementary material for: Monitoring, Mapping, and Modeling Spatial–Temporal Patterns of PM2.5 for Improved Understanding of Air Pollution Dynamics Using Portable Sensing Technologies
Source: Int J Environ Res Public Health. 2020 Jul 8;17(14):4914. doi: 10.3390/ijerph17144914 (PMC7400490; doi:10.3390/ijerph17144914)
Supplement: Supplementary file 1 [file ijerph-17-04914-s001.zip › Supplementary File 1/2019_2_7_1100_run.csv]

Timestamp	Latitude	Longitude	PM2.5
2019-02-07 10:53:00	33.21391	-97.149765	11.6
2019-02-07 10:53:00	33.213907	-97.14975799999999	11.6
2019-02-07 10:53:00	33.213902000000004	-97.14974699999999	11.6
2019-02-07 10:53:00	33.213905	-97.149742	11.6
2019-02-07 10:53:00	33.213905	-97.149742	11.6
2019-02-07 10:53:00	33.213912	-97.149733	11.6
2019-02-07 10:53:00	33.213922	-97.14971800000001	11.6
2019-02-07 10:53:00	33.21391	-97.14971700000001	11.6
2019-02-07 10:53:00	33.213887	-97.14971700000001	11.6
2019-02-07 10:53:00	33.213822	-97.14976300000001	11.6
2019-02-07 10:53:00	33.21380300000001	-97.149713	11.6
2019-02-07 10:53:00	33.213853	-97.149512	11.6
2019-02-07 10:53:00	33.213905	-97.149298	12.2
2019-02-07 10:53:00	33.213853	-97.14914499999999	12.2
2019-02-07 10:53:00	33.213833	-97.149137	12.2
2019-02-07 10:53:00	33.21383	-97.149142	12.2
2019-02-07 10:53:00	33.213822	-97.14914300000001	12.2
2019-02-07 10:53:00	33.213822	-97.14914499999999	12.2
2019-02-07 10:53:00	33.21379	-97.14913	12.2
2019-02-07 10:53:00	33.213770000000004	-97.149048	12.2
2019-02-07 10:53:00	33.213752	-97.14881700000001	12.2
2019-02-07 10:53:00	33.213745	-97.148555	12.2
2019-02-07 10:53:00	33.213783	-97.14835500000001	12.2
2019-02-07 10:53:00	33.213863	-97.148317	12.2
2019-02-07 10:53:00	33.21397	-97.148302	12.5
2019-02-07 10:53:00	33.21413	-97.14826	12.5
2019-02-07 10:53:00	33.214372999999995	-97.148255	12.5
2019-02-07 10:53:00	33.214546999999996	-97.148255	12.5
2019-02-07 10:53:00	33.21465300000001	-97.148222	12.5
2019-02-07 10:53:00	33.214696999999994	-97.148072	12.5
2019-02-07 10:53:00	33.214690000000004	-97.14783800000001	12.5
2019-02-07 10:53:00	33.214658	-97.147568	12.5
2019-02-07 10:53:00	33.214648	-97.147312	12.5
2019-02-07 10:53:00	33.21464	-97.147098	12.5
2019-02-07 10:53:00	33.214643	-97.146867	12.5
2019-02-07 10:53:00	33.214634999999994	-97.14665	12.5
2019-02-07 10:53:00	33.214605	-97.14646	13.5
2019-02-07 10:53:00	33.214442	-97.146297	13.5
2019-02-07 10:53:00	33.2142	-97.14621	13.5
2019-02-07 10:53:00	33.213923	-97.14620699999999	13.5
2019-02-07 10:53:00	33.21374	-97.146237	13.5
2019-02-07 10:53:00	33.213633	-97.146168	13.5
2019-02-07 10:53:00	33.213625	-97.145978	13.5
2019-02-07 10:53:00	33.213617	-97.145678	13.5
2019-02-07 10:53:00	33.213608	-97.145338	13.5
2019-02-07 10:53:00	33.213605	-97.144953	13.5
2019-02-07 10:53:00	33.213588	-97.144662	13.5
2019-02-07 10:53:00	33.213543	-97.144532	13.5
2019-02-07 10:53:00	33.213537	-97.14450500000001	14.1
2019-02-07 10:53:00	33.213532	-97.14447	14.1
2019-02-07 10:53:00	33.213527	-97.144352	14.1
2019-02-07 10:53:00	33.213513	-97.144308	14.1
2019-02-07 10:53:00	33.213502000000005	-97.144273	14.1
2019-02-07 10:53:00	33.213387	-97.14425	14.1
2019-02-07 10:53:00	33.213183	-97.144258	14.1
2019-02-07 10:53:00	33.21294	-97.144277	14.1
2019-02-07 10:53:00	33.212666999999996	-97.144308	14.1
2019-02-07 10:53:00	33.212377000000004	-97.144328	14.1
2019-02-07 10:53:00	33.212138	-97.144345	14.1
2019-02-07 10:53:00	33.211967	-97.144347	14.1
2019-02-07 10:53:00	33.211902	-97.144352	19.3
2019-02-07 10:53:00	33.211892	-97.14435	19.3
2019-02-07 10:53:00	33.211842	-97.144352	19.3
2019-02-07 10:53:00	33.211688	-97.144345	19.3
2019-02-07 10:53:00	33.211566999999995	-97.14435	19.3
2019-02-07 10:53:00	33.211403000000004	-97.144315	19.3
2019-02-07 10:53:00	33.211177	-97.144312	19.3
2019-02-07 10:53:00	33.211009999999995	-97.144317	19.3
2019-02-07 10:53:00	33.210935	-97.144327	19.3
2019-02-07 10:53:00	33.21093	-97.144325	19.3
2019-02-07 10:53:00	33.21093	-97.144325	19.3
2019-02-07 10:53:00	33.21093	-97.144325	19.3
2019-02-07 10:53:00	33.21093	-97.144325	19.3
2019-02-07 10:53:00	33.21093	-97.144327	19.9
2019-02-07 10:53:00	33.210896999999996	-97.14435999999999	19.9
2019-02-07 10:53:00	33.210762	-97.144377	19.9
2019-02-07 10:53:00	33.210452000000004	-97.144412	19.9
2019-02-07 10:53:00	33.210113	-97.144428	19.9
2019-02-07 10:53:00	33.209815	-97.144435	19.9
2019-02-07 10:53:00	33.209645	-97.144438	19.9
2019-02-07 10:53:00	33.209587	-97.14445	19.9
2019-02-07 10:53:00	33.209579999999995	-97.144452	19.9
2019-02-07 10:53:00	33.20947	-97.14444300000001	19.9
2019-02-07 10:53:00	33.209277	-97.144437	19.9
2019-02-07 10:53:00	33.209018	-97.14445	19.9
2019-02-07 10:53:00	33.208783000000004	-97.14445	19.1
2019-02-07 10:53:00	33.208707000000004	-97.144448	19.1
2019-02-07 10:53:00	33.208707000000004	-97.144452	19.1
2019-02-07 10:53:00	33.208653000000005	-97.144453	19.1
2019-02-07 10:53:00	33.208566999999995	-97.144453	19.1
2019-02-07 10:53:00	33.208558000000004	-97.144452	19.1
2019-02-07 10:53:00	33.208490000000005	-97.144462	19.1
2019-02-07 10:53:00	33.208418	-97.144465	19.1
2019-02-07 10:53:00	33.208375	-97.144467	19.1
2019-02-07 10:53:00	33.208303	-97.144473	19.1
2019-02-07 10:53:00	33.208252	-97.144522	19.1
2019-02-07 10:53:00	33.208245	-97.144787	19.1
2019-02-07 10:53:00	33.20824	-97.14511999999999	21.9
2019-02-07 10:53:00	33.208267	-97.145393	21.9
2019-02-07 10:53:00	33.208285	-97.145697	21.9
2019-02-07 10:53:00	33.20831	-97.145957	21.9
2019-02-07 10:53:00	33.208308	-97.146203	21.9
2019-02-07 10:53:00	33.208282000000004	-97.146475	21.9
2019-02-07 10:53:00	33.20827	-97.14670500000001	21.9
2019-02-07 10:53:00	33.208282000000004	-97.146902	21.9
2019-02-07 10:53:00	33.208285	-97.147127	21.9
2019-02-07 10:53:00	33.208295	-97.147308	21.9
2019-02-07 10:53:00	33.208342	-97.147377	21.9
2019-02-07 10:53:00	33.208397999999995	-97.14749300000001	21.9
2019-02-07 10:53:00	33.208433	-97.147605	18.6
2019-02-07 10:53:00	33.208455	-97.147713	18.6
2019-02-07 10:53:00	33.208443	-97.147825	18.6
2019-02-07 10:53:00	33.208475	-97.147947	18.6
2019-02-07 10:53:00	33.208475	-97.14811	18.6
2019-02-07 10:53:00	33.208484999999996	-97.148238	18.6
2019-02-07 10:53:00	33.208465000000004	-97.148348	18.6
2019-02-07 10:53:00	33.208458	-97.148445	18.6
2019-02-07 10:53:00	33.208415	-97.148537	18.6
2019-02-07 10:53:00	33.208383000000005	-97.14860999999999	18.6
2019-02-07 10:53:00	33.208345	-97.148688	18.6
2019-02-07 10:53:00	33.208338	-97.14877800000001	18.6
2019-02-07 10:53:00	33.208292	-97.148873	21.7
2019-02-07 10:53:00	33.208285	-97.14903199999999	21.7
2019-02-07 10:53:00	33.208275	-97.14922800000001	21.7
2019-02-07 10:53:00	33.208258	-97.14943000000001	21.7
2019-02-07 10:53:00	33.208268	-97.14964499999999	21.7
2019-02-07 10:53:00	33.20827	-97.149862	21.7
2019-02-07 10:53:00	33.208263	-97.150093	21.7
2019-02-07 10:53:00	33.208225	-97.15032	21.7
2019-02-07 10:53:00	33.208215	-97.150498	21.7
2019-02-07 10:53:00	33.208208	-97.150678	21.7
2019-02-07 10:53:00	33.208082	-97.150842	21.7
2019-02-07 10:53:00	33.207862	-97.150853	21.7
2019-02-07 10:53:00	33.207582	-97.150892	19.4
2019-02-07 10:53:00	33.207282	-97.150868	19.4
2019-02-07 10:53:00	33.207033	-97.150887	19.4
2019-02-07 10:53:00	33.20686	-97.150913	19.4
2019-02-07 10:53:00	33.20683	-97.151145	19.4
2019-02-07 10:53:00	33.20687	-97.151478	19.4
2019-02-07 10:53:00	33.206887	-97.151775	19.4
2019-02-07 10:53:00	33.206893	-97.15205	19.4
2019-02-07 10:53:00	33.206908	-97.15228	19.4
2019-02-07 10:53:00	33.206958	-97.152435	19.4
2019-02-07 10:53:00	33.206963	-97.152538	19.4
2019-02-07 10:53:00	33.206959999999995	-97.152642	19.4
2019-02-07 10:53:00	33.206965000000004	-97.152745	20.1
2019-02-07 10:53:00	33.206963	-97.15285300000001	20.1
2019-02-07 10:53:00	33.206958	-97.152952	20.1
2019-02-07 10:53:00	33.206947	-97.153035	20.1
2019-02-07 10:53:00	33.206932	-97.15313	20.1
2019-02-07 10:53:00	33.206918	-97.153188	20.1
2019-02-07 10:53:00	33.20689	-97.153267	20.1
2019-02-07 10:53:00	33.206857	-97.153407	20.1
2019-02-07 10:53:00	33.206757	-97.153582	20.1
2019-02-07 10:53:00	33.206652000000005	-97.15369799999999	20.1
2019-02-07 10:53:00	33.206715	-97.153867	20.1
2019-02-07 10:53:00	33.206863	-97.15408199999999	21.7
2019-02-07 10:53:00	33.20701500000001	-97.154292	21.7
2019-02-07 10:53:00	33.207145000000004	-97.154498	21.7
2019-02-07 10:53:00	33.207307	-97.154697	21.7
2019-02-07 10:53:00	33.207503	-97.154855	21.7
2019-02-07 10:53:00	33.207682	-97.154933	21.7
2019-02-07 10:53:00	33.207883	-97.154953	21.7
2019-02-07 10:53:00	33.20809000000001	-97.154957	21.7
2019-02-07 10:53:00	33.2083	-97.154975	21.7
2019-02-07 10:53:00	33.208458	-97.154958	21.7
2019-02-07 10:53:00	33.208532	-97.15494	21.7
2019-02-07 10:53:00	33.208591999999996	-97.15494699999999	21.7
2019-02-07 10:53:00	33.208678000000006	-97.154937	20.6
2019-02-07 10:53:00	33.20876	-97.154935	20.6
2019-02-07 10:53:00	33.208843	-97.15493000000001	20.6
2019-02-07 10:53:00	33.208927	-97.15494	20.6
2019-02-07 10:53:00	33.20902	-97.154943	20.6
2019-02-07 10:53:00	33.209112	-97.15494	20.6
2019-02-07 10:53:00	33.209207	-97.15494	20.6
2019-02-07 10:53:00	33.209288	-97.154955	20.6
2019-02-07 10:53:00	33.209383	-97.154967	20.6
2019-02-07 10:53:00	33.20948	-97.154975	20.6
2019-02-07 10:53:00	33.209555	-97.154975	20.6
2019-02-07 10:53:00	33.209705	-97.15496800000001	20.6
2019-02-07 10:53:00	33.209922	-97.15496800000001	22.2
2019-02-07 10:53:00	33.210152	-97.154963	22.2
2019-02-07 10:53:00	33.210383	-97.154965	22.2
2019-02-07 10:53:00	33.210623	-97.154963	22.2
2019-02-07 10:53:00	33.210858	-97.15496800000001	22.2
2019-02-07 10:53:00	33.211082	-97.154963	22.2
2019-02-07 10:53:00	33.211298	-97.15496	22.2
2019-02-07 10:53:00	33.211484999999996	-97.154945	22.2
2019-02-07 10:53:00	33.211523	-97.15475	22.2
2019-02-07 10:53:00	33.211503	-97.154478	22.2
2019-02-07 10:53:00	33.211496999999994	-97.154223	22.2
2019-02-07 10:53:00	33.211488	-97.15399000000001	22.2
2019-02-07 10:53:00	33.211490000000005	-97.153803	24.1
2019-02-07 10:53:00	33.2115	-97.15361700000001	24.1
2019-02-07 10:53:00	33.21147	-97.153468	24.1
2019-02-07 10:53:00	33.211459999999995	-97.15339	24.1
2019-02-07 10:53:00	33.211463	-97.153297	24.1
2019-02-07 10:53:00	33.211473	-97.153207	24.1
2019-02-07 10:53:00	33.21148	-97.153123	24.1
2019-02-07 10:53:00	33.211467999999996	-97.15302700000001	24.1
2019-02-07 10:53:00	33.211459999999995	-97.15294	24.1
2019-02-07 10:53:00	33.211473	-97.152865	24.1
2019-02-07 10:53:00	33.211565	-97.15286800000001	24.1
2019-02-07 10:53:00	33.211755	-97.152872	24.1
2019-02-07 10:53:00	33.211998	-97.152847	24.3
2019-02-07 10:53:00	33.212235	-97.152823	24.3
2019-02-07 10:53:00	33.212452	-97.152807	24.3
2019-02-07 10:53:00	33.212617	-97.15276	24.3
2019-02-07 10:53:00	33.212668	-97.152628	24.3
2019-02-07 10:53:00	33.212657	-97.152455	24.3
2019-02-07 10:53:00	33.212632	-97.152263	24.3
2019-02-07 10:53:00	33.212632	-97.15208299999999	24.3
2019-02-07 10:53:00	33.21263	-97.151905	24.3
2019-02-07 10:53:00	33.212621999999996	-97.15174	24.3
2019-02-07 10:53:00	33.212617	-97.151643	24.3
2019-02-07 10:53:00	33.212623	-97.151553	24.3
2019-02-07 10:53:00	33.212623	-97.15146700000001	23.8
2019-02-07 10:53:00	33.21261	-97.151383	23.8
2019-02-07 10:53:00	33.212607	-97.151285	23.8
2019-02-07 10:53:00	33.212602000000004	-97.15118199999999	23.8
2019-02-07 10:53:00	33.2126	-97.151093	23.8
2019-02-07 10:53:00	33.212598	-97.150988	23.8
2019-02-07 10:53:00	33.212598	-97.15082	23.8
2019-02-07 10:53:00	33.212615	-97.150543	23.8
2019-02-07 10:53:00	33.212617	-97.150212	23.8
2019-02-07 10:53:00	33.212608	-97.14981999999999	23.8
2019-02-07 10:53:00	33.212583	-97.149447	23.8
2019-02-07 10:53:00	33.212508	-97.149232	23.8
2019-02-07 10:53:00	33.212487	-97.149047	24.3
2019-02-07 10:53:00	33.212482	-97.148853	24.3
2019-02-07 10:53:00	33.212527	-97.14863299999999	24.3
2019-02-07 10:53:00	33.212641999999995	-97.14843499999999	24.3
2019-02-07 10:53:00	33.212711999999996	-97.148252	24.3
2019-02-07 10:53:00	33.212707	-97.14801	24.3
2019-02-07 10:53:00	33.212711999999996	-97.14774	24.3
2019-02-07 10:53:00	33.212695000000004	-97.147405	24.3
2019-02-07 10:53:00	33.212668	-97.147095	24.3
2019-02-07 10:53:00	33.212548	-97.146963	24.3
2019-02-07 10:53:00	33.212317	-97.146987	24.3
2019-02-07 10:53:00	33.212072	-97.14700699999999	24.3
2019-02-07 10:53:00	33.211852	-97.14702199999999	24.7
2019-02-07 10:53:00	33.211663	-97.147025	24.7
2019-02-07 10:53:00	33.211652	-97.146863	24.7
2019-02-07 10:53:00	33.211578	-97.14661	24.7
2019-02-07 10:53:00	33.211503	-97.146365	24.7
2019-02-07 10:53:00	33.211315	-97.14635	24.7
2019-02-07 10:53:00	33.21107	-97.146387	24.7
2019-02-07 10:53:00	33.210828	-97.146458	24.7
2019-02-07 10:53:00	33.210634999999996	-97.14643000000001	24.7
2019-02-07 10:53:00	33.210428	-97.146377	24.7
2019-02-07 10:53:00	33.210243	-97.14639	24.7
2019-02-07 10:53:00	33.210023	-97.146335	24.7
2019-02-07 10:53:00	33.209775	-97.146305	26.9
2019-02-07 10:53:00	33.209547	-97.146425	26.9
2019-02-07 10:53:00	33.209395	-97.14647	26.9
2019-02-07 10:53:00	33.209402000000004	-97.14666	26.9
2019-02-07 10:53:00	33.209443	-97.146935	26.9
2019-02-07 10:53:00	33.209468	-97.14715699999999	26.9
2019-02-07 10:53:00	33.209472	-97.147357	26.9
2019-02-07 10:53:00	33.209477	-97.14753499999999	26.9
2019-02-07 10:53:00	33.20947	-97.14773199999999	26.9
2019-02-07 10:53:00	33.20946	-97.14786	26.9
2019-02-07 10:53:00	33.209447	-97.147973	26.9
2019-02-07 10:53:00	33.209438	-97.148072	26.9
2019-02-07 10:53:00	33.20949	-97.148138	27.1
2019-02-07 10:53:00	33.209548	-97.14815300000001	27.1
2019-02-07 10:53:00	33.20962	-97.148147	27.1
2019-02-07 10:53:00	33.209703000000005	-97.14814	27.1
2019-02-07 10:53:00	33.209790000000005	-97.14813000000001	27.1
2019-02-07 10:53:00	33.209868	-97.148123	27.1
2019-02-07 10:53:00	33.20995300000001	-97.14811800000001	27.1
2019-02-07 10:53:00	33.21005	-97.148157	27.1
2019-02-07 10:53:00	33.210082	-97.14824200000001	27.1
2019-02-07 10:53:00	33.210122	-97.14834300000001	27.1
2019-02-07 10:53:00	33.210228	-97.148358	27.1
2019-02-07 10:53:00	33.210413	-97.14834300000001	27.1
2019-02-07 10:53:00	33.210640000000005	-97.148338	26.2
2019-02-07 10:53:00	33.210848	-97.148323	26.2
2019-02-07 10:53:00	33.210941999999996	-97.148147	26.2
2019-02-07 10:53:00	33.210985	-97.147942	26.2
2019-02-07 10:53:00	33.211135	-97.147882	26.2
2019-02-07 10:53:00	33.211408	-97.14805	26.2
2019-02-07 10:53:00	33.21161	-97.14827199999999	26.2
2019-02-07 10:53:00	33.211742	-97.148448	26.2
2019-02-07 10:53:00	33.211933	-97.148495	26.2
2019-02-07 10:53:00	33.212121999999994	-97.148413	26.2
2019-02-07 10:53:00	33.212346999999994	-97.148317	26.2
2019-02-07 10:53:00	33.212563	-97.148252	26.2
2019-02-07 10:53:00	33.212857	-97.14834499999999	25.2
2019-02-07 10:53:00	33.213058000000004	-97.148452	25.2
2019-02-07 10:53:00	33.213202	-97.148453	25.2
2019-02-07 10:53:00	33.213312	-97.14846700000001	25.2
2019-02-07 10:53:00	33.21332	-97.14846700000001	25.2
2019-02-07 10:53:00	33.21334	-97.148478	25.2
2019-02-07 10:53:00	33.213333	-97.148478	25.2
2019-02-07 10:53:00	33.213327	-97.148475	25.2
2019-02-07 10:53:00	33.213322999999995	-97.148473	25.2
2019-02-07 10:53:00	33.213325	-97.148477	25.2
2019-02-07 10:53:00	33.21331	-97.14846999999999	25.2
2019-02-07 10:53:00	33.213365	-97.14849	25.2
