# Supplementary material for: Monitoring, Mapping, and Modeling Spatial–Temporal Patterns of PM2.5 for Improved Understanding of Air Pollution Dynamics Using Portable Sensing Technologies
Source: Int J Environ Res Public Health. 2020 Jul 8;17(14):4914. doi: 10.3390/ijerph17144914 (PMC7400490; doi:10.3390/ijerph17144914)
Supplement: Supplementary file 1 [file ijerph-17-04914-s001.zip › Supplementary File 1/2019_2_7_1500_run.csv]

Timestamp	Latitude	Longitude	PM2.5
2019-02-07 14:53:00	33.21232	-97.144448	13.5
2019-02-07 14:53:00	33.212157	-97.144442	13.5
2019-02-07 14:53:00	33.211991999999995	-97.14444	13.5
2019-02-07 14:53:00	33.211773	-97.14444	13.5
2019-02-07 14:53:00	33.21156	-97.144438	13.5
2019-02-07 14:53:00	33.211348	-97.144428	13.5
2019-02-07 14:53:00	33.211127000000005	-97.14442	13.5
2019-02-07 14:53:00	33.210896999999996	-97.144408	13.5
2019-02-07 14:53:00	33.210745	-97.144408	13.5
2019-02-07 14:53:00	33.210698	-97.144417	13.5
2019-02-07 14:53:00	33.210702000000005	-97.144423	13.5
2019-02-07 14:53:00	33.210693	-97.14443299999999	13.5
2019-02-07 14:53:00	33.21069	-97.144437	12.0
2019-02-07 14:53:00	33.210653	-97.144432	12.0
2019-02-07 14:53:00	33.210508000000004	-97.144435	12.0
2019-02-07 14:53:00	33.210297	-97.144435	12.0
2019-02-07 14:53:00	33.210075	-97.14444499999999	12.0
2019-02-07 14:53:00	33.209843	-97.14444	12.0
2019-02-07 14:53:00	33.209657	-97.144447	12.0
2019-02-07 14:53:00	33.20957	-97.144447	12.0
2019-02-07 14:53:00	33.209507	-97.144452	12.0
2019-02-07 14:53:00	33.209387	-97.14446	12.0
2019-02-07 14:53:00	33.209227	-97.144462	12.0
2019-02-07 14:53:00	33.209038	-97.144458	12.0
2019-02-07 14:53:00	33.208838	-97.14445699999999	12.9
2019-02-07 14:53:00	33.208672	-97.14445699999999	12.9
2019-02-07 14:53:00	33.208563	-97.14445699999999	12.9
2019-02-07 14:53:00	33.208521999999995	-97.14446	12.9
2019-02-07 14:53:00	33.208463	-97.144453	12.9
2019-02-07 14:53:00	33.208405	-97.144447	12.9
2019-02-07 14:53:00	33.208293	-97.14448	12.9
2019-02-07 14:53:00	33.208268	-97.144622	12.9
2019-02-07 14:53:00	33.208275	-97.144862	12.9
2019-02-07 14:53:00	33.208288	-97.145083	12.9
2019-02-07 14:53:00	33.208298	-97.14530500000001	12.9
2019-02-07 14:53:00	33.2083	-97.145528	12.9
2019-02-07 14:53:00	33.208307	-97.14576	13.4
2019-02-07 14:53:00	33.208313000000004	-97.145915	13.4
2019-02-07 14:53:00	33.20834	-97.14612199999999	13.4
2019-02-07 14:53:00	33.208328	-97.146275	13.4
2019-02-07 14:53:00	33.20833	-97.14643000000001	13.4
2019-02-07 14:53:00	33.208321999999995	-97.146648	13.4
2019-02-07 14:53:00	33.208323	-97.146807	13.4
2019-02-07 14:53:00	33.208323	-97.14696500000001	13.4
2019-02-07 14:53:00	33.208328	-97.147148	13.4
2019-02-07 14:53:00	33.208345	-97.14735300000001	13.4
2019-02-07 14:53:00	33.208348	-97.147513	13.4
2019-02-07 14:53:00	33.208345	-97.147638	13.4
2019-02-07 14:53:00	33.208338	-97.147802	19.5
2019-02-07 14:53:00	33.208357	-97.148012	19.5
2019-02-07 14:53:00	33.208358000000004	-97.14818299999999	19.5
2019-02-07 14:53:00	33.208345	-97.148333	19.5
2019-02-07 14:53:00	33.20833	-97.14846999999999	19.5
2019-02-07 14:53:00	33.208337	-97.148618	19.5
2019-02-07 14:53:00	33.208335	-97.148787	19.5
2019-02-07 14:53:00	33.208348	-97.14891300000001	19.5
2019-02-07 14:53:00	33.208342	-97.14904	19.5
2019-02-07 14:53:00	33.20833	-97.14919	19.5
2019-02-07 14:53:00	33.2083	-97.149345	19.5
2019-02-07 14:53:00	33.20827	-97.149538	19.5
2019-02-07 14:53:00	33.208268	-97.14971	17.2
2019-02-07 14:53:00	33.208267	-97.149877	17.2
2019-02-07 14:53:00	33.208268	-97.15004300000001	17.2
2019-02-07 14:53:00	33.208262	-97.150222	17.2
2019-02-07 14:53:00	33.208258	-97.150378	17.2
2019-02-07 14:53:00	33.208265000000004	-97.150485	17.2
2019-02-07 14:53:00	33.208273	-97.150532	17.2
2019-02-07 14:53:00	33.208262	-97.15052800000001	17.2
2019-02-07 14:53:00	33.208253000000006	-97.15068199999999	17.2
2019-02-07 14:53:00	33.208165	-97.150853	17.2
2019-02-07 14:53:00	33.207907	-97.150853	17.2
2019-02-07 14:53:00	33.207633	-97.150853	17.2
2019-02-07 15:53:00	33.207373	-97.150888	16.1
2019-02-07 15:53:00	33.207127	-97.15090500000001	16.1
2019-02-07 15:53:00	33.206977	-97.150913	16.1
2019-02-07 15:53:00	33.206883000000005	-97.15092800000001	16.1
2019-02-07 15:53:00	33.206845	-97.150993	16.1
2019-02-07 15:53:00	33.206865	-97.151222	16.1
2019-02-07 15:53:00	33.2069	-97.151488	16.1
2019-02-07 15:53:00	33.206907	-97.151697	16.1
2019-02-07 15:53:00	33.206887	-97.151882	16.1
2019-02-07 15:53:00	33.206905	-97.15211	16.1
2019-02-07 15:53:00	33.206932	-97.152348	16.1
2019-02-07 15:53:00	33.206932	-97.15254499999999	16.1
2019-02-07 15:53:00	33.206922999999996	-97.15275	17.2
2019-02-07 15:53:00	33.206928000000005	-97.152937	17.2
2019-02-07 15:53:00	33.206925	-97.15311700000001	17.2
2019-02-07 15:53:00	33.2069	-97.153287	17.2
2019-02-07 15:53:00	33.206853	-97.153438	17.2
2019-02-07 15:53:00	33.206757	-97.153573	17.2
2019-02-07 15:53:00	33.206705	-97.153667	17.2
2019-02-07 15:53:00	33.206742	-97.153787	17.2
2019-02-07 15:53:00	33.20685	-97.153942	17.2
2019-02-07 15:53:00	33.206945000000005	-97.15411999999999	17.2
2019-02-07 15:53:00	33.207033	-97.154323	17.2
2019-02-07 15:53:00	33.207153000000005	-97.154558	17.2
2019-02-07 15:53:00	33.207293	-97.154728	13.1
2019-02-07 15:53:00	33.207445	-97.154852	13.1
2019-02-07 15:53:00	33.20759	-97.154942	13.1
2019-02-07 15:53:00	33.207757	-97.154943	13.1
2019-02-07 15:53:00	33.207957	-97.154925	13.1
2019-02-07 15:53:00	33.208123	-97.15491999999999	13.1
2019-02-07 15:53:00	33.208288	-97.15489699999999	13.1
2019-02-07 15:53:00	33.20845	-97.154862	13.1
2019-02-07 15:53:00	33.208597999999995	-97.15485799999999	13.1
2019-02-07 15:53:00	33.208742	-97.15485699999999	13.1
2019-02-07 15:53:00	33.208884999999995	-97.15484000000001	13.1
2019-02-07 15:53:00	33.209022	-97.154822	13.1
2019-02-07 15:53:00	33.209153	-97.15481700000001	13.6
2019-02-07 15:53:00	33.209262	-97.15485799999999	13.6
2019-02-07 15:53:00	33.209379999999996	-97.15485799999999	13.6
2019-02-07 15:53:00	33.209518	-97.15486800000001	13.6
2019-02-07 15:53:00	33.209665	-97.154878	13.6
2019-02-07 15:53:00	33.209865	-97.154913	13.6
2019-02-07 15:53:00	33.210033	-97.154915	13.6
2019-02-07 15:53:00	33.210253	-97.154925	13.6
2019-02-07 15:53:00	33.210457	-97.154938	13.6
2019-02-07 15:53:00	33.210633	-97.154942	13.6
2019-02-07 15:53:00	33.210788	-97.154937	13.6
2019-02-07 15:53:00	33.21096	-97.154928	13.6
2019-02-07 15:53:00	33.211125	-97.15493000000001	15.0
2019-02-07 15:53:00	33.211285	-97.15493000000001	15.0
2019-02-07 15:53:00	33.211345	-97.154937	15.0
2019-02-07 15:53:00	33.211432	-97.15493000000001	15.0
2019-02-07 15:53:00	33.21144	-97.154903	15.0
2019-02-07 15:53:00	33.211437	-97.15469	15.0
2019-02-07 15:53:00	33.211448	-97.15446800000001	15.0
2019-02-07 15:53:00	33.211448	-97.154263	15.0
2019-02-07 15:53:00	33.211455	-97.15408199999999	15.0
2019-02-07 15:53:00	33.211455	-97.153882	15.0
2019-02-07 15:53:00	33.211462	-97.153705	15.0
2019-02-07 15:53:00	33.211467	-97.15352800000001	15.0
2019-02-07 15:53:00	33.211490000000005	-97.15333000000001	14.3
2019-02-07 15:53:00	33.211490000000005	-97.153157	14.3
2019-02-07 15:53:00	33.211595	-97.15293	14.3
2019-02-07 15:53:00	33.211707000000004	-97.15271	14.3
2019-02-07 15:53:00	33.211872	-97.152738	14.3
2019-02-07 15:53:00	33.211983000000004	-97.152772	14.3
2019-02-07 15:53:00	33.212088	-97.152787	14.3
2019-02-07 15:53:00	33.212207	-97.152785	14.3
2019-02-07 15:53:00	33.212332	-97.152803	14.3
2019-02-07 15:53:00	33.212482	-97.15279	14.3
2019-02-07 15:53:00	33.21255	-97.15272	14.3
2019-02-07 15:53:00	33.212592	-97.15266700000001	14.3
2019-02-07 15:53:00	33.212557000000004	-97.15255	13.5
2019-02-07 15:53:00	33.212512	-97.15243199999999	13.5
2019-02-07 15:53:00	33.212503000000005	-97.15229000000001	13.5
2019-02-07 15:53:00	33.212532	-97.15209200000001	13.5
2019-02-07 15:53:00	33.212517999999996	-97.15191	13.5
2019-02-07 15:53:00	33.212527	-97.15178	13.5
2019-02-07 15:53:00	33.212523	-97.15164200000001	13.5
2019-02-07 15:53:00	33.212467	-97.15153000000001	13.5
2019-02-07 15:53:00	33.21246	-97.15140699999999	13.5
2019-02-07 15:53:00	33.212522	-97.151173	13.5
2019-02-07 15:53:00	33.21257	-97.150882	13.5
2019-02-07 15:53:00	33.212557000000004	-97.150648	13.5
2019-02-07 15:53:00	33.212635	-97.150322	14.0
2019-02-07 15:53:00	33.212598	-97.149982	14.0
2019-02-07 15:53:00	33.21259000000001	-97.14971	14.0
2019-02-07 15:53:00	33.212587	-97.149598	14.0
2019-02-07 15:53:00	33.212571999999994	-97.149597	14.0
2019-02-07 15:53:00	33.212571999999994	-97.149598	14.0
2019-02-07 15:53:00	33.212557000000004	-97.149613	14.0
2019-02-07 15:53:00	33.212532	-97.149602	14.0
2019-02-07 15:53:00	33.212512	-97.149538	14.0
2019-02-07 15:53:00	33.212512	-97.149388	14.0
2019-02-07 15:53:00	33.212537	-97.149203	14.0
2019-02-07 15:53:00	33.212555	-97.14902	14.0
2019-02-07 15:53:00	33.212548	-97.14882	20.8
2019-02-07 15:53:00	33.212565000000005	-97.148668	20.8
2019-02-07 15:53:00	33.212542	-97.148577	20.8
2019-02-07 15:53:00	33.212447999999995	-97.148495	20.8
2019-02-07 15:53:00	33.212395	-97.148395	20.8
2019-02-07 15:53:00	33.212415	-97.14827700000001	20.8
2019-02-07 15:53:00	33.212455	-97.148005	20.8
2019-02-07 15:53:00	33.212512	-97.147703	20.8
2019-02-07 15:53:00	33.212567	-97.1473	20.8
2019-02-07 15:53:00	33.21257	-97.147065	20.8
2019-02-07 15:53:00	33.212542	-97.147053	20.8
2019-02-07 15:53:00	33.212462	-97.147088	20.8
2019-02-07 15:53:00	33.212313	-97.147115	14.6
2019-02-07 15:53:00	33.212113	-97.147095	14.6
2019-02-07 15:53:00	33.211978	-97.147098	14.6
2019-02-07 15:53:00	33.211818	-97.14714000000001	14.6
2019-02-07 15:53:00	33.211663	-97.147058	14.6
2019-02-07 15:53:00	33.21157	-97.146842	14.6
2019-02-07 15:53:00	33.2115	-97.146602	14.6
2019-02-07 15:53:00	33.21147	-97.14644200000001	14.6
2019-02-07 15:53:00	33.211428000000005	-97.146375	14.6
2019-02-07 15:53:00	33.21123	-97.146395	14.6
2019-02-07 15:53:00	33.211005	-97.146433	14.6
2019-02-07 15:53:00	33.210765	-97.146477	14.6
2019-02-07 15:53:00	33.210563	-97.14648199999999	15.6
2019-02-07 15:53:00	33.210395	-97.14645300000001	15.6
2019-02-07 15:53:00	33.210207000000004	-97.146452	15.6
2019-02-07 15:53:00	33.209995	-97.146425	15.6
2019-02-07 15:53:00	33.209817	-97.146387	15.6
2019-02-07 15:53:00	33.209732	-97.146338	15.6
2019-02-07 15:53:00	33.209583	-97.146378	15.6
2019-02-07 15:53:00	33.209485	-97.146417	15.6
2019-02-07 15:53:00	33.209447	-97.146493	15.6
2019-02-07 15:53:00	33.209452	-97.146648	15.6
2019-02-07 15:53:00	33.209441999999996	-97.146857	15.6
2019-02-07 15:53:00	33.209462	-97.147098	15.6
2019-02-07 15:53:00	33.209447	-97.147255	17.8
2019-02-07 15:53:00	33.20945	-97.147448	17.8
2019-02-07 15:53:00	33.20946	-97.147632	17.8
2019-02-07 15:53:00	33.209453	-97.147848	17.8
2019-02-07 15:53:00	33.209443	-97.148067	17.8
2019-02-07 15:53:00	33.209485	-97.148145	17.8
2019-02-07 15:53:00	33.20962	-97.14810200000001	17.8
2019-02-07 15:53:00	33.209775	-97.14806999999999	17.8
2019-02-07 15:53:00	33.209897	-97.14804699999999	17.8
2019-02-07 15:53:00	33.21002	-97.14808000000001	17.8
2019-02-07 15:53:00	33.210113	-97.148238	17.8
2019-02-07 15:53:00	33.210125	-97.14831	17.8
2019-02-07 15:53:00	33.210195	-97.14830699999999	19.0
2019-02-07 15:53:00	33.210297	-97.14829	19.0
2019-02-07 15:53:00	33.210482	-97.148288	19.0
2019-02-07 15:53:00	33.210640000000005	-97.14829	19.0
2019-02-07 15:53:00	33.210758	-97.148278	19.0
2019-02-07 15:53:00	33.21083	-97.14826500000001	19.0
2019-02-07 15:53:00	33.210837	-97.14818299999999	19.0
2019-02-07 15:53:00	33.210953	-97.147983	19.0
2019-02-07 15:53:00	33.211092	-97.147875	19.0
2019-02-07 15:53:00	33.211258	-97.1478	19.0
2019-02-07 15:53:00	33.211433	-97.147883	19.0
2019-02-07 15:53:00	33.211578	-97.148083	19.0
2019-02-07 15:53:00	33.211662	-97.148252	16.7
2019-02-07 15:53:00	33.211777000000005	-97.148308	16.7
2019-02-07 15:53:00	33.211912	-97.148323	16.7
2019-02-07 15:53:00	33.212028000000004	-97.148308	16.7
2019-02-07 15:53:00	33.212145	-97.148273	16.7
2019-02-07 15:53:00	33.212377000000004	-97.148187	16.7
2019-02-07 15:53:00	33.212617	-97.14814799999999	16.7
2019-02-07 15:53:00	33.212790000000005	-97.148188	16.7
2019-02-07 15:53:00	33.21293	-97.148263	16.7
2019-02-07 15:53:00	33.21305	-97.14838	16.7
2019-02-07 15:53:00	33.213203	-97.14840799999999	16.7
2019-02-07 15:53:00	33.213352	-97.148403	16.7
2019-02-07 15:53:00	33.213462	-97.148535	18.7
2019-02-07 15:53:00	33.213365	-97.148625	18.7
2019-02-07 15:53:00	33.213175	-97.14865	18.7
2019-02-07 15:53:00	33.212965000000004	-97.148662	18.7
2019-02-07 15:53:00	33.212815	-97.148668	18.7
2019-02-07 15:53:00	33.212804999999996	-97.148715	18.7
2019-02-07 15:53:00	33.2128	-97.148812	18.7
2019-02-07 15:53:00	33.212788	-97.14903199999999	18.7
2019-02-07 15:53:00	33.212768	-97.149313	18.7
2019-02-07 15:53:00	33.212777	-97.149512	18.7
2019-02-07 15:53:00	33.212785	-97.149692	18.7
2019-02-07 15:53:00	33.212796999999995	-97.14984799999999	18.7
2019-02-07 15:53:00	33.212767	-97.149992	16.5
2019-02-07 15:53:00	33.212752	-97.15012800000001	16.5
2019-02-07 15:53:00	33.212738	-97.15026999999999	16.5
2019-02-07 15:53:00	33.212745	-97.1504	16.5
2019-02-07 15:53:00	33.212738	-97.150497	16.5
2019-02-07 15:53:00	33.212734999999995	-97.150518	16.5
2019-02-07 15:53:00	33.212740000000004	-97.150548	16.5
2019-02-07 15:53:00	33.212755	-97.150638	16.5
2019-02-07 15:53:00	33.212742	-97.150798	16.5
2019-02-07 15:53:00	33.212745	-97.150927	16.5
2019-02-07 15:53:00	33.212755	-97.15108000000001	16.5
2019-02-07 15:53:00	33.212758	-97.15120999999999	16.5
2019-02-07 15:53:00	33.21277	-97.151385	17.3
2019-02-07 15:53:00	33.212768	-97.15154799999999	17.3
2019-02-07 15:53:00	33.212773	-97.15175	17.3
2019-02-07 15:53:00	33.212768	-97.151888	17.3
2019-02-07 15:53:00	33.212762	-97.15207	17.3
2019-02-07 15:53:00	33.212753	-97.152268	17.3
2019-02-07 15:53:00	33.212763	-97.152455	17.3
2019-02-07 15:53:00	33.212765000000005	-97.152642	17.3
2019-02-07 15:53:00	33.212796999999995	-97.1528	17.3
2019-02-07 15:53:00	33.21287	-97.152835	17.3
2019-02-07 15:53:00	33.212987	-97.152807	17.3
2019-02-07 15:53:00	33.213103000000004	-97.152785	17.3
2019-02-07 15:53:00	33.213252000000004	-97.152765	18.0
2019-02-07 15:53:00	33.213453	-97.152752	18.0
2019-02-07 15:53:00	33.21362	-97.152722	18.0
2019-02-07 15:53:00	33.213688	-97.152642	18.0
2019-02-07 15:53:00	33.213665	-97.152477	18.0
2019-02-07 15:53:00	33.213658	-97.152323	18.0
2019-02-07 15:53:00	33.213646999999995	-97.152165	18.0
2019-02-07 15:53:00	33.213618	-97.152012	18.0
2019-02-07 15:53:00	33.213592	-97.15186	18.0
2019-02-07 15:53:00	33.213595	-97.151685	18.0
2019-02-07 15:53:00	33.213633	-97.151482	18.0
2019-02-07 15:53:00	33.213617	-97.15129499999999	18.0
2019-02-07 15:53:00	33.213618	-97.15113000000001	17.3
2019-02-07 15:53:00	33.213612	-97.150943	17.3
2019-02-07 15:53:00	33.213625	-97.15082	17.3
2019-02-07 15:53:00	33.213605	-97.15071800000001	17.3
2019-02-07 15:53:00	33.213608	-97.150428	17.3
2019-02-07 15:53:00	33.213618	-97.150058	17.3
2019-02-07 15:53:00	33.21362	-97.14970799999999	17.3
2019-02-07 15:53:00	33.213621999999994	-97.149367	17.3
2019-02-07 15:53:00	33.213603000000006	-97.14903199999999	17.3
2019-02-07 15:53:00	33.213613	-97.14865	17.3
2019-02-07 15:53:00	33.213688	-97.148298	17.3
2019-02-07 15:53:00	33.213875	-97.148225	17.3
2019-02-07 15:53:00	33.214075	-97.148208	18.5
2019-02-07 15:53:00	33.214275	-97.148195	18.5
2019-02-07 15:53:00	33.214448	-97.148208	18.5
2019-02-07 15:53:00	33.21457	-97.1482	18.5
2019-02-07 15:53:00	33.214588	-97.14805799999999	18.5
2019-02-07 15:53:00	33.214585	-97.147837	18.5
2019-02-07 15:53:00	33.214572	-97.147545	18.5
2019-02-07 15:53:00	33.214557	-97.147217	18.5
2019-02-07 15:53:00	33.214563	-97.146852	18.5
2019-02-07 15:53:00	33.21452	-97.146573	18.5
2019-02-07 15:53:00	33.214397	-97.146392	18.5
2019-02-07 15:53:00	33.214202	-97.146342	18.5
2019-02-07 15:53:00	33.214007	-97.146373	18.1
2019-02-07 15:53:00	33.213845	-97.146377	18.1
2019-02-07 15:53:00	33.213633	-97.14639	18.1
2019-02-07 15:53:00	33.21352	-97.14621	18.1
2019-02-07 15:53:00	33.21352	-97.14591800000001	18.1
2019-02-07 15:53:00	33.21353	-97.145612	18.1
2019-02-07 15:53:00	33.213522999999995	-97.14529	18.1
2019-02-07 15:53:00	33.213498	-97.14494499999999	18.1
2019-02-07 15:53:00	33.21346	-97.144687	18.1
2019-02-07 15:53:00	33.213454999999996	-97.14450500000001	18.1
2019-02-07 15:53:00	33.213473	-97.144548	18.1
2019-02-07 15:53:00	33.213478	-97.144543	18.1
2019-02-07 15:53:00	33.213483000000004	-97.144535	17.7
2019-02-07 15:53:00	33.213508000000004	-97.144525	17.7
2019-02-07 15:53:00	33.213508000000004	-97.144525	17.7
2019-02-07 15:53:00	33.213508000000004	-97.144535	17.7
2019-02-07 15:53:00	33.213512	-97.14454	17.7
2019-02-07 15:53:00	33.213512	-97.14454	17.7
2019-02-07 15:53:00	33.213513	-97.144542	17.7
2019-02-07 15:53:00	33.213513	-97.144543	17.7
2019-02-07 15:53:00	33.213515	-97.144538	17.7
2019-02-07 15:53:00	33.213516999999996	-97.144513	17.7
