# Supplementary material for: Monitoring, Mapping, and Modeling Spatial–Temporal Patterns of PM2.5 for Improved Understanding of Air Pollution Dynamics Using Portable Sensing Technologies
Source: Int J Environ Res Public Health. 2020 Jul 8;17(14):4914. doi: 10.3390/ijerph17144914 (PMC7400490; doi:10.3390/ijerph17144914)
Supplement: Supplementary file 1 [file ijerph-17-04914-s001.zip › Supplementary File 1/2019_2_7_1900_run.csv]

Timestamp	Latitude	Longitude	PM2.5
2019-02-07 18:53:00	33.208172	-97.145142	17.3
2019-02-07 18:53:00	33.208172	-97.145143	17.3
2019-02-07 18:53:00	33.208172	-97.145143	17.3
2019-02-07 18:53:00	33.208172	-97.145143	17.3
2019-02-07 18:53:00	33.208165	-97.14515	17.3
2019-02-07 18:53:00	33.20815	-97.145193	17.3
2019-02-07 18:53:00	33.208163	-97.145333	17.3
2019-02-07 18:53:00	33.208185	-97.145525	17.3
2019-02-07 18:53:00	33.208217	-97.145783	17.3
2019-02-07 18:53:00	33.208225	-97.146005	17.3
2019-02-07 18:53:00	33.208223	-97.14622	17.3
2019-02-07 18:53:00	33.208223	-97.146398	17.3
2019-02-07 18:53:00	33.208238	-97.146552	24.2
2019-02-07 18:53:00	33.208248	-97.146728	24.2
2019-02-07 18:53:00	33.20824	-97.146918	24.2
2019-02-07 18:53:00	33.208222	-97.147113	24.2
2019-02-07 18:53:00	33.208238	-97.147345	24.2
2019-02-07 18:53:00	33.208278	-97.147582	24.2
2019-02-07 18:53:00	33.208315	-97.147818	24.2
2019-02-07 18:53:00	33.208353	-97.147997	24.2
2019-02-07 18:53:00	33.20836	-97.14817	24.2
2019-02-07 18:53:00	33.208358000000004	-97.14831	24.2
2019-02-07 18:53:00	33.208357	-97.14845799999999	24.2
2019-02-07 18:53:00	33.20837	-97.148597	24.2
2019-02-07 18:53:00	33.208363	-97.14872199999999	23.9
2019-02-07 18:53:00	33.208357	-97.14885	23.9
2019-02-07 18:53:00	33.208365	-97.14901	23.9
2019-02-07 18:53:00	33.208323	-97.149182	23.9
2019-02-07 18:53:00	33.208313000000004	-97.149353	23.9
2019-02-07 18:53:00	33.208315	-97.14952	23.9
2019-02-07 18:53:00	33.208313000000004	-97.14969	23.9
2019-02-07 18:53:00	33.208328	-97.149852	23.9
2019-02-07 18:53:00	33.208312	-97.150025	23.9
2019-02-07 18:53:00	33.208304999999996	-97.15023199999999	23.9
2019-02-07 18:53:00	33.20831	-97.150378	23.9
2019-02-07 18:53:00	33.2083	-97.15055799999999	23.9
2019-02-07 18:53:00	33.208234999999995	-97.150702	20.5
2019-02-07 18:53:00	33.208053	-97.15073199999999	20.5
2019-02-07 18:53:00	33.207832	-97.150733	20.5
2019-02-07 18:53:00	33.207592	-97.150757	20.5
2019-02-07 18:53:00	33.207332	-97.150768	20.5
2019-02-07 18:53:00	33.207093	-97.15078000000001	20.5
2019-02-07 18:53:00	33.206958	-97.150832	20.5
2019-02-07 18:53:00	33.206897999999995	-97.150882	20.5
2019-02-07 18:53:00	33.206878	-97.151077	20.5
2019-02-07 18:53:00	33.20688	-97.1513	20.5
2019-02-07 18:53:00	33.206893	-97.151535	20.5
2019-02-07 18:53:00	33.206895	-97.151775	20.5
2019-02-07 18:53:00	33.206885	-97.152007	22.4
2019-02-07 18:53:00	33.206888	-97.152213	22.4
2019-02-07 18:53:00	33.20688	-97.152425	22.4
2019-02-07 18:53:00	33.206875	-97.15265699999999	22.4
2019-02-07 18:53:00	33.206878	-97.15286	22.4
2019-02-07 18:53:00	33.206868	-97.153053	22.4
2019-02-07 18:53:00	33.206842	-97.153207	22.4
2019-02-07 18:53:00	33.206825	-97.153348	22.4
2019-02-07 18:53:00	33.206790000000005	-97.153483	22.4
2019-02-07 18:53:00	33.206718	-97.153578	22.4
2019-02-07 18:53:00	33.206683	-97.153667	22.4
2019-02-07 18:53:00	33.206757	-97.153768	22.4
2019-02-07 18:53:00	33.206846999999996	-97.153908	24.6
2019-02-07 18:53:00	33.206948	-97.15408000000001	24.6
2019-02-07 18:53:00	33.20706	-97.154288	24.6
2019-02-07 18:53:00	33.207207000000004	-97.15449699999999	24.6
2019-02-07 18:53:00	33.207367	-97.15469	24.6
2019-02-07 18:53:00	33.207562	-97.154813	24.6
2019-02-07 18:53:00	33.207725	-97.15486700000001	24.6
2019-02-07 18:53:00	33.207892	-97.154883	24.6
2019-02-07 18:53:00	33.208067	-97.15489699999999	24.6
2019-02-07 18:53:00	33.2083	-97.154927	24.6
2019-02-07 18:53:00	33.208490000000005	-97.15491999999999	24.6
2019-02-07 18:53:00	33.208677	-97.154925	24.6
2019-02-07 18:53:00	33.208828000000004	-97.154925	23.7
2019-02-07 18:53:00	33.208991999999995	-97.15491800000001	23.7
2019-02-07 18:53:00	33.209143	-97.154912	23.7
2019-02-07 18:53:00	33.209309999999995	-97.154913	23.7
2019-02-07 18:53:00	33.209468	-97.154933	23.7
2019-02-07 18:53:00	33.20965	-97.154943	23.7
2019-02-07 18:53:00	33.20984	-97.154938	23.7
2019-02-07 18:53:00	33.21004	-97.15495	23.7
2019-02-07 18:53:00	33.210237	-97.154958	23.7
2019-02-07 18:53:00	33.210435	-97.154958	23.7
2019-02-07 18:53:00	33.210634999999996	-97.154963	23.7
2019-02-07 18:53:00	33.21083	-97.15496800000001	23.7
2019-02-07 18:53:00	33.210998	-97.154977	25.4
2019-02-07 18:53:00	33.211153	-97.154975	25.4
2019-02-07 18:53:00	33.21131	-97.154977	25.4
2019-02-07 18:53:00	33.211452	-97.154973	25.4
2019-02-07 18:53:00	33.211529999999996	-97.154883	25.4
2019-02-07 18:53:00	33.211525	-97.15472	25.4
2019-02-07 18:53:00	33.211504999999995	-97.154538	25.4
2019-02-07 18:53:00	33.211482000000004	-97.15434499999999	25.4
2019-02-07 18:53:00	33.21147	-97.154163	25.4
2019-02-07 18:53:00	33.21144	-97.153998	25.4
2019-02-07 18:53:00	33.211437	-97.153883	25.4
2019-02-07 18:53:00	33.211415	-97.153762	25.4
2019-02-07 18:53:00	33.211405	-97.153638	24.1
2019-02-07 18:53:00	33.211418	-97.153533	24.1
2019-02-07 18:53:00	33.211507	-97.153417	24.1
2019-02-07 18:53:00	33.211538	-97.153272	24.1
2019-02-07 18:53:00	33.211542	-97.153142	24.1
2019-02-07 18:53:00	33.2116	-97.15301	24.1
2019-02-07 18:53:00	33.211765	-97.152937	24.1
2019-02-07 18:53:00	33.211887	-97.1529	24.1
2019-02-07 18:53:00	33.211952000000004	-97.152917	24.1
2019-02-07 18:53:00	33.212033	-97.15294200000001	24.1
2019-02-07 18:53:00	33.212118	-97.152957	24.1
2019-02-07 18:53:00	33.212225	-97.152967	24.1
2019-02-07 18:53:00	33.21236	-97.15293	23.1
2019-02-07 18:53:00	33.212497	-97.152863	23.1
2019-02-07 18:53:00	33.212582	-97.152798	23.1
2019-02-07 18:53:00	33.2126	-97.15270500000001	23.1
2019-02-07 18:53:00	33.212571999999994	-97.15258	23.1
2019-02-07 18:53:00	33.212540000000004	-97.152425	23.1
2019-02-07 18:53:00	33.212512	-97.15228	23.1
2019-02-07 18:53:00	33.212515	-97.15214499999999	23.1
2019-02-07 18:53:00	33.212512	-97.152015	23.1
2019-02-07 18:53:00	33.212512	-97.15188	23.1
2019-02-07 18:53:00	33.212532	-97.151738	23.1
2019-02-07 18:53:00	33.212538	-97.151572	23.1
2019-02-07 18:53:00	33.212532	-97.151403	24.1
2019-02-07 18:53:00	33.212547	-97.151235	24.1
2019-02-07 18:53:00	33.212552	-97.151075	24.1
2019-02-07 18:53:00	33.212537	-97.15091	24.1
2019-02-07 18:53:00	33.212534999999995	-97.150717	24.1
2019-02-07 18:53:00	33.212547	-97.15049	24.1
2019-02-07 18:53:00	33.212555	-97.150185	24.1
2019-02-07 18:53:00	33.212577	-97.149777	24.1
2019-02-07 18:53:00	33.212559999999996	-97.149415	24.1
2019-02-07 18:53:00	33.212527	-97.149227	24.1
2019-02-07 18:53:00	33.212537	-97.149073	24.1
2019-02-07 18:53:00	33.212538	-97.148957	24.1
2019-02-07 18:53:00	33.212565000000005	-97.148798	25.8
2019-02-07 18:53:00	33.212495000000004	-97.148572	25.8
2019-02-07 18:53:00	33.212553	-97.148248	25.8
2019-02-07 18:53:00	33.212632	-97.14795500000001	25.8
2019-02-07 18:53:00	33.212637	-97.14768000000001	25.8
2019-02-07 18:53:00	33.212637	-97.147417	25.8
2019-02-07 18:53:00	33.212628	-97.147177	25.8
2019-02-07 18:53:00	33.212555	-97.14700500000001	25.8
2019-02-07 18:53:00	33.212488	-97.146968	25.8
2019-02-07 18:53:00	33.212509999999995	-97.146987	25.8
2019-02-07 18:53:00	33.212517999999996	-97.147008	25.8
2019-02-07 18:53:00	33.212527	-97.147015	25.8
2019-02-07 18:53:00	33.212527	-97.14702700000001	26.3
2019-02-07 18:53:00	33.212478000000004	-97.147052	26.3
2019-02-07 18:53:00	33.212365000000005	-97.147122	26.3
2019-02-07 18:53:00	33.212192	-97.147118	26.3
2019-02-07 18:53:00	33.212032	-97.14711700000001	26.3
2019-02-07 18:53:00	33.211875	-97.147125	26.3
2019-02-07 18:53:00	33.211746999999995	-97.147103	26.3
2019-02-07 18:53:00	33.211582	-97.14689200000001	26.3
2019-02-07 18:53:00	33.21151500000001	-97.146635	26.3
2019-02-07 18:53:00	33.211467	-97.14641	26.3
2019-02-07 18:53:00	33.21139	-97.14635	26.3
2019-02-07 18:53:00	33.211211999999996	-97.146415	26.3
2019-02-07 18:53:00	33.211025	-97.146462	24.6
2019-02-07 18:53:00	33.210812	-97.14649	24.6
2019-02-07 18:53:00	33.210618	-97.146447	24.6
2019-02-07 18:53:00	33.21044000000001	-97.146452	24.6
2019-02-07 18:53:00	33.210347999999996	-97.146477	24.6
2019-02-07 18:53:00	33.21024	-97.146455	24.6
2019-02-07 18:53:00	33.210117	-97.146415	24.6
2019-02-07 18:53:00	33.210004999999995	-97.14634000000001	24.6
2019-02-07 18:53:00	33.209858000000004	-97.14631800000001	24.6
2019-02-07 18:53:00	33.209720000000004	-97.146357	24.6
2019-02-07 18:53:00	33.209595	-97.146395	24.6
2019-02-07 18:53:00	33.209467	-97.146425	24.6
2019-02-07 18:53:00	33.209416999999995	-97.146488	25.1
2019-02-07 18:53:00	33.209416999999995	-97.146612	25.1
2019-02-07 18:53:00	33.209432	-97.14681800000001	25.1
2019-02-07 18:53:00	33.209428	-97.14702700000001	25.1
2019-02-07 18:53:00	33.20942	-97.147245	25.1
2019-02-07 18:53:00	33.209421999999996	-97.14743299999999	25.1
2019-02-07 18:53:00	33.209421999999996	-97.147598	25.1
2019-02-07 18:53:00	33.209432	-97.147802	25.1
2019-02-07 18:53:00	33.209438	-97.147987	25.1
2019-02-07 18:53:00	33.20945	-97.14810200000001	25.1
2019-02-07 18:53:00	33.209583	-97.148113	25.1
2019-02-07 18:53:00	33.209734999999995	-97.148092	25.1
2019-02-07 18:53:00	33.209855	-97.148088	27.1
2019-02-07 18:53:00	33.209967	-97.148083	27.1
2019-02-07 18:53:00	33.21005	-97.148138	27.1
2019-02-07 18:53:00	33.210091999999996	-97.148258	27.1
2019-02-07 18:53:00	33.210162	-97.14829300000001	27.1
2019-02-07 18:53:00	33.210263	-97.148302	27.1
2019-02-07 18:53:00	33.210388	-97.148303	27.1
2019-02-07 18:53:00	33.21054	-97.14829499999999	27.1
2019-02-07 18:53:00	33.210668	-97.14829	27.1
2019-02-07 18:53:00	33.210765	-97.14828	27.1
2019-02-07 18:53:00	33.210840000000005	-97.148278	27.1
2019-02-07 18:53:00	33.210852	-97.14817	27.1
2019-02-07 18:53:00	33.210882	-97.148042	27.9
2019-02-07 18:53:00	33.211005	-97.147973	27.9
2019-02-07 18:53:00	33.211178000000004	-97.14790500000001	27.9
2019-02-07 18:53:00	33.211388	-97.147913	27.9
2019-02-07 18:53:00	33.211535	-97.148015	27.9
2019-02-07 18:53:00	33.211645000000004	-97.148205	27.9
2019-02-07 18:53:00	33.21174	-97.14835699999999	27.9
2019-02-07 18:53:00	33.211905	-97.148372	27.9
2019-02-07 18:53:00	33.212065	-97.14835	27.9
2019-02-07 18:53:00	33.212227	-97.148313	27.9
2019-02-07 18:53:00	33.212428	-97.14824499999999	27.9
2019-02-07 18:53:00	33.212665	-97.14823299999999	27.9
2019-02-07 18:53:00	33.212813	-97.148288	26.7
2019-02-07 18:53:00	33.212927	-97.148313	26.7
2019-02-07 18:53:00	33.213038	-97.148358	26.7
2019-02-07 18:53:00	33.213153000000005	-97.148375	26.7
2019-02-07 18:53:00	33.213271999999996	-97.14841	26.7
2019-02-07 18:53:00	33.213423	-97.14845799999999	26.7
2019-02-07 18:53:00	33.213402	-97.148543	26.7
2019-02-07 18:53:00	33.21329	-97.148645	26.7
2019-02-07 18:53:00	33.213158	-97.1487	26.7
2019-02-07 18:53:00	33.212978	-97.14869499999999	26.7
2019-02-07 18:53:00	33.212815	-97.14869499999999	26.7
2019-02-07 18:53:00	33.212783	-97.148713	26.7
2019-02-07 19:53:00	33.212782000000004	-97.14883	28.0
2019-02-07 19:53:00	33.212795	-97.149	28.0
2019-02-07 19:53:00	33.212765000000005	-97.149212	28.0
2019-02-07 19:53:00	33.212758	-97.149398	28.0
2019-02-07 19:53:00	33.212747	-97.14956	28.0
2019-02-07 19:53:00	33.212745	-97.149732	28.0
2019-02-07 19:53:00	33.212737	-97.149888	28.0
2019-02-07 19:53:00	33.212725	-97.150035	28.0
2019-02-07 19:53:00	33.212727	-97.150188	28.0
2019-02-07 19:53:00	33.212723	-97.150313	28.0
2019-02-07 19:53:00	33.212713	-97.150447	28.0
2019-02-07 19:53:00	33.212709999999994	-97.150492	28.0
2019-02-07 19:53:00	33.212693	-97.150508	26.1
2019-02-07 19:53:00	33.212697	-97.150607	26.1
2019-02-07 19:53:00	33.212713	-97.150768	26.1
2019-02-07 19:53:00	33.212722	-97.150898	26.1
2019-02-07 19:53:00	33.21272800000001	-97.151043	26.1
2019-02-07 19:53:00	33.21272800000001	-97.15118000000001	26.1
2019-02-07 19:53:00	33.212733	-97.151315	26.1
2019-02-07 19:53:00	33.212723	-97.15146999999999	26.1
2019-02-07 19:53:00	33.212720000000004	-97.151655	26.1
2019-02-07 19:53:00	33.212720000000004	-97.15185799999999	26.1
2019-02-07 19:53:00	33.212725	-97.152062	26.1
2019-02-07 19:53:00	33.21273	-97.152268	26.1
2019-02-07 19:53:00	33.212734999999995	-97.152447	26.0
2019-02-07 19:53:00	33.212733	-97.152628	26.0
2019-02-07 19:53:00	33.2128	-97.152792	26.0
2019-02-07 19:53:00	33.21294	-97.15286	26.0
2019-02-07 19:53:00	33.213158	-97.152838	26.0
2019-02-07 19:53:00	33.213358	-97.152838	26.0
2019-02-07 19:53:00	33.21359	-97.152805	26.0
2019-02-07 19:53:00	33.213707	-97.152722	26.0
2019-02-07 19:53:00	33.213687	-97.15254499999999	26.0
2019-02-07 19:53:00	33.213667	-97.15235	26.0
2019-02-07 19:53:00	33.213653	-97.15217700000001	26.0
2019-02-07 19:53:00	33.213637	-97.15202	26.0
2019-02-07 19:53:00	33.21362	-97.151877	30.0
2019-02-07 19:53:00	33.213628	-97.151715	30.0
2019-02-07 19:53:00	33.213625	-97.15155	30.0
2019-02-07 19:53:00	33.213613	-97.15140699999999	30.0
2019-02-07 19:53:00	33.213583	-97.15124200000001	30.0
2019-02-07 19:53:00	33.213588	-97.15105799999999	30.0
2019-02-07 19:53:00	33.213592999999996	-97.150902	30.0
2019-02-07 19:53:00	33.213609999999996	-97.15074200000001	30.0
2019-02-07 19:53:00	33.213605	-97.15044499999999	30.0
2019-02-07 19:53:00	33.213628	-97.150082	30.0
2019-02-07 19:53:00	33.213642	-97.149733	30.0
2019-02-07 19:53:00	33.213643	-97.149367	30.0
2019-02-07 19:53:00	33.213646999999995	-97.148983	27.0
2019-02-07 19:53:00	33.213643	-97.148627	27.0
2019-02-07 19:53:00	33.213715	-97.14835500000001	27.0
2019-02-07 19:53:00	33.213908	-97.148278	27.0
2019-02-07 19:53:00	33.214135	-97.148302	27.0
2019-02-07 19:53:00	33.214348	-97.148317	27.0
2019-02-07 19:53:00	33.214513000000004	-97.14830699999999	27.0
2019-02-07 19:53:00	33.214595	-97.14829300000001	27.0
2019-02-07 19:53:00	33.214618	-97.14818199999999	27.0
2019-02-07 19:53:00	33.21461	-97.147958	27.0
2019-02-07 19:53:00	33.214605	-97.147712	27.0
2019-02-07 19:53:00	33.214603000000004	-97.14742700000001	27.0
2019-02-07 19:53:00	33.21461	-97.147188	25.9
2019-02-07 19:53:00	33.214617	-97.14693299999999	25.9
2019-02-07 19:53:00	33.214583000000005	-97.146675	25.9
2019-02-07 19:53:00	33.214527000000004	-97.146462	25.9
2019-02-07 19:53:00	33.214377	-97.146327	25.9
2019-02-07 19:53:00	33.214172	-97.14625699999999	25.9
2019-02-07 19:53:00	33.213922	-97.14627	25.9
2019-02-07 19:53:00	33.213658	-97.14626700000001	25.9
2019-02-07 19:53:00	33.213533	-97.14604	25.9
2019-02-07 19:53:00	33.213518	-97.145772	25.9
2019-02-07 19:53:00	33.213558	-97.145457	25.9
2019-02-07 19:53:00	33.213565	-97.14518199999999	25.9
2019-02-07 19:53:00	33.213522999999995	-97.145037	25.7
2019-02-07 19:53:00	33.213538	-97.145	25.7
2019-02-07 19:53:00	33.213572	-97.145005	25.7
2019-02-07 19:53:00	33.213578000000005	-97.14499	25.7
2019-02-07 19:53:00	33.213561999999996	-97.144932	25.7
2019-02-07 19:53:00	33.213513	-97.14482	25.7
2019-02-07 19:53:00	33.213412	-97.144738	25.7
2019-02-07 19:53:00	33.213353000000005	-97.144693	25.7
2019-02-07 19:53:00	33.213322	-97.144653	25.7
2019-02-07 19:53:00	33.213243	-97.14455799999999	25.7
2019-02-07 19:53:00	33.213208	-97.14444	25.7
2019-02-07 19:53:00	33.213192	-97.144315	25.7
2019-02-07 19:53:00	33.213167999999996	-97.14420799999999	24.7
2019-02-07 19:53:00	33.213085	-97.1441	24.7
2019-02-07 19:53:00	33.213048	-97.144088	24.7
2019-02-07 19:53:00	33.213017	-97.14405	24.7
2019-02-07 19:53:00	33.21301	-97.14403	24.7
2019-02-07 19:53:00	33.213038	-97.144012	24.7
2019-02-07 19:53:00	33.21308	-97.14405	24.7
