# Supplementary material for: Monitoring, Mapping, and Modeling Spatial–Temporal Patterns of PM2.5 for Improved Understanding of Air Pollution Dynamics Using Portable Sensing Technologies
Source: Int J Environ Res Public Health. 2020 Jul 8;17(14):4914. doi: 10.3390/ijerph17144914 (PMC7400490; doi:10.3390/ijerph17144914)
Supplement: Supplementary file 1 [file ijerph-17-04914-s001.zip › Supplementary File 1/2019_2_8_1500_run.csv]

Timestamp	Latitude	Longitude	PM2.5
2019-02-08 14:53:00	33.20839	-97.146327	9.5
2019-02-08 14:53:00	33.208395	-97.14648000000001	9.5
2019-02-08 14:53:00	33.208397	-97.14667299999999	9.5
2019-02-08 14:53:00	33.208420000000004	-97.146888	9.5
2019-02-08 14:53:00	33.208442	-97.147095	9.5
2019-02-08 14:53:00	33.208457	-97.147285	9.5
2019-02-08 14:53:00	33.208455	-97.14744499999999	9.5
2019-02-08 14:53:00	33.208458	-97.147588	9.5
2019-02-08 14:53:00	33.208473	-97.147737	9.5
2019-02-08 14:53:00	33.208478	-97.147863	9.5
2019-02-08 14:53:00	33.208475	-97.147915	9.5
2019-02-08 14:53:00	33.20847	-97.14796700000001	9.5
2019-02-08 14:53:00	33.208473	-97.148072	9.5
2019-02-08 14:53:00	33.208462	-97.148223	9.5
2019-02-08 14:53:00	33.208432	-97.148385	9.5
2019-02-08 14:53:00	33.208432	-97.14853000000001	9.5
2019-02-08 14:53:00	33.208428000000005	-97.14866500000001	9.5
2019-02-08 14:53:00	33.208420000000004	-97.148803	9.5
2019-02-08 14:53:00	33.208417	-97.14891999999999	9.5
2019-02-08 14:53:00	33.208405	-97.149052	9.5
2019-02-08 14:53:00	33.208413	-97.14917	9.5
2019-02-08 14:53:00	33.208385	-97.149315	9.5
2019-02-08 14:53:00	33.208365	-97.149493	9.5
2019-02-08 14:53:00	33.208357	-97.149668	9.5
2019-02-08 14:53:00	33.20834	-97.149842	9.9
2019-02-08 14:53:00	33.208338	-97.150018	9.9
2019-02-08 14:53:00	33.208333	-97.15019000000001	9.9
2019-02-08 14:53:00	33.208348	-97.150358	9.9
2019-02-08 14:53:00	33.20833	-97.150538	9.9
2019-02-08 14:53:00	33.208165	-97.150693	9.9
2019-02-08 14:53:00	33.2079	-97.15070300000001	9.9
2019-02-08 14:53:00	33.207634999999996	-97.150697	9.9
2019-02-08 14:53:00	33.207368	-97.15073199999999	9.9
2019-02-08 14:53:00	33.207097999999995	-97.15074	9.9
2019-02-08 14:53:00	33.206918	-97.15075300000001	9.9
2019-02-08 14:53:00	33.206832	-97.15085699999999	9.9
2019-02-08 14:53:00	33.206857	-97.151107	10.2
2019-02-08 14:53:00	33.20688	-97.15137	10.2
2019-02-08 14:53:00	33.206873	-97.151645	10.2
2019-02-08 14:53:00	33.206858000000004	-97.151888	10.2
2019-02-08 14:53:00	33.20688	-97.152118	10.2
2019-02-08 14:53:00	33.206915	-97.152322	10.2
2019-02-08 14:53:00	33.206943	-97.15252199999999	10.2
2019-02-08 14:53:00	33.20697	-97.152702	10.2
2019-02-08 14:53:00	33.206955	-97.152893	10.2
2019-02-08 14:53:00	33.20693	-97.153062	10.2
2019-02-08 14:53:00	33.2069	-97.15321	10.2
2019-02-08 14:53:00	33.206848	-97.153343	10.2
2019-02-08 15:53:00	33.206783	-97.15344300000001	10.7
2019-02-08 15:53:00	33.20667	-97.153602	10.7
2019-02-08 15:53:00	33.206668	-97.153813	10.7
2019-02-08 15:53:00	33.20681	-97.154045	10.7
2019-02-08 15:53:00	33.20695300000001	-97.15427	10.7
2019-02-08 15:53:00	33.207107	-97.154493	10.7
2019-02-08 15:53:00	33.20728	-97.15477299999999	10.7
2019-02-08 15:53:00	33.20753	-97.154923	10.7
2019-02-08 15:53:00	33.207757	-97.154987	10.7
2019-02-08 15:53:00	33.207978000000004	-97.154985	10.7
2019-02-08 15:53:00	33.20821	-97.15499799999999	10.7
2019-02-08 15:53:00	33.208408	-97.15495	10.7
2019-02-08 15:53:00	33.208625	-97.15494	20.9
2019-02-08 15:53:00	33.208833	-97.15493000000001	20.9
2019-02-08 15:53:00	33.209058	-97.15493000000001	20.9
2019-02-08 15:53:00	33.209247	-97.154938	20.9
2019-02-08 15:53:00	33.209432	-97.154943	20.9
2019-02-08 15:53:00	33.209612	-97.15496	20.9
2019-02-08 15:53:00	33.209793	-97.15496999999999	20.9
2019-02-08 15:53:00	33.209983	-97.154972	20.9
2019-02-08 15:53:00	33.210183	-97.15496800000001	20.9
2019-02-08 15:53:00	33.210388	-97.15496	20.9
2019-02-08 15:53:00	33.210584999999995	-97.154963	20.9
2019-02-08 15:53:00	33.210775	-97.154965	20.9
2019-02-08 15:53:00	33.21095	-97.154963	9.9
2019-02-08 15:53:00	33.211113	-97.154958	9.9
2019-02-08 15:53:00	33.211278	-97.154958	9.9
2019-02-08 15:53:00	33.21143	-97.154967	9.9
2019-02-08 15:53:00	33.211558000000004	-97.154942	9.9
2019-02-08 15:53:00	33.211553	-97.15477299999999	9.9
2019-02-08 15:53:00	33.211527000000004	-97.15458199999999	9.9
2019-02-08 15:53:00	33.211513000000004	-97.15439	9.9
2019-02-08 15:53:00	33.211503	-97.15420300000001	9.9
2019-02-08 15:53:00	33.211492	-97.154038	9.9
2019-02-08 15:53:00	33.211493	-97.15388	9.9
2019-02-08 15:53:00	33.211467	-97.153727	9.9
2019-02-08 15:53:00	33.211477	-97.153573	10.3
2019-02-08 15:53:00	33.211525	-97.153417	10.3
2019-02-08 15:53:00	33.211548	-97.153273	10.3
2019-02-08 15:53:00	33.211573	-97.15310799999999	10.3
2019-02-08 15:53:00	33.211633	-97.152973	10.3
2019-02-08 15:53:00	33.211743	-97.152877	10.3
2019-02-08 15:53:00	33.21187800000001	-97.152862	10.3
2019-02-08 15:53:00	33.211998	-97.152865	10.3
2019-02-08 15:53:00	33.212115000000004	-97.15288000000001	10.3
2019-02-08 15:53:00	33.212213	-97.15288199999999	10.3
2019-02-08 15:53:00	33.212338	-97.152883	10.3
2019-02-08 15:53:00	33.212497	-97.152847	10.3
2019-02-08 15:53:00	33.21259000000001	-97.152815	9.8
2019-02-08 15:53:00	33.212662	-97.152733	9.8
2019-02-08 15:53:00	33.21264	-97.15262	9.8
2019-02-08 15:53:00	33.21262	-97.152495	9.8
2019-02-08 15:53:00	33.212595	-97.152342	9.8
2019-02-08 15:53:00	33.212612	-97.152183	9.8
2019-02-08 15:53:00	33.212621999999996	-97.15202	9.8
2019-02-08 15:53:00	33.21262	-97.151885	9.8
2019-02-08 15:53:00	33.21261	-97.15173	9.8
2019-02-08 15:53:00	33.212595	-97.151588	9.8
2019-02-08 15:53:00	33.212592	-97.15143499999999	9.8
2019-02-08 15:53:00	33.212595	-97.15128	9.8
2019-02-08 15:53:00	33.212602000000004	-97.151137	10.2
2019-02-08 15:53:00	33.212602000000004	-97.150982	10.2
2019-02-08 15:53:00	33.212577	-97.150797	10.2
2019-02-08 15:53:00	33.212585	-97.150532	10.2
2019-02-08 15:53:00	33.212612	-97.150253	10.2
2019-02-08 15:53:00	33.212628	-97.149907	10.2
2019-02-08 15:53:00	33.212643	-97.14955	10.2
2019-02-08 15:53:00	33.212595	-97.149288	10.2
2019-02-08 15:53:00	33.212568	-97.149128	10.2
2019-02-08 15:53:00	33.212552	-97.148977	10.2
2019-02-08 15:53:00	33.212563	-97.148847	10.2
2019-02-08 15:53:00	33.21257	-97.14867199999999	10.2
2019-02-08 15:53:00	33.21259000000001	-97.14846999999999	10.4
2019-02-08 15:53:00	33.21261	-97.148237	10.4
2019-02-08 15:53:00	33.212682	-97.148025	10.4
2019-02-08 15:53:00	33.21273	-97.147865	10.4
2019-02-08 15:53:00	33.212707	-97.147717	10.4
2019-02-08 15:53:00	33.2127	-97.147537	10.4
2019-02-08 15:53:00	33.21266	-97.14739300000001	10.4
2019-02-08 15:53:00	33.212627000000005	-97.14719699999999	10.4
2019-02-08 15:53:00	33.212587	-97.147023	10.4
2019-02-08 15:53:00	33.212455	-97.147033	10.4
2019-02-08 15:53:00	33.212267	-97.147053	10.4
2019-02-08 15:53:00	33.212073	-97.14706	10.4
2019-02-08 15:53:00	33.211892	-97.147083	10.3
2019-02-08 15:53:00	33.211683	-97.14712	10.3
2019-02-08 15:53:00	33.211595	-97.146957	10.3
2019-02-08 15:53:00	33.211575	-97.146722	10.3
2019-02-08 15:53:00	33.21151500000001	-97.146497	10.3
2019-02-08 15:53:00	33.21144	-97.146335	10.3
2019-02-08 15:53:00	33.211315	-97.14634699999999	10.3
2019-02-08 15:53:00	33.211102000000004	-97.1464	10.3
2019-02-08 15:53:00	33.210896999999996	-97.146458	10.3
2019-02-08 15:53:00	33.210712	-97.146463	10.3
2019-02-08 15:53:00	33.21053	-97.146425	10.3
2019-02-08 15:53:00	33.21038	-97.146385	10.3
2019-02-08 15:53:00	33.210173	-97.14641	10.6
2019-02-08 15:53:00	33.209987	-97.146385	10.6
2019-02-08 15:53:00	33.209828	-97.146332	10.6
2019-02-08 15:53:00	33.209672999999995	-97.14636800000001	10.6
2019-02-08 15:53:00	33.20953	-97.146423	10.6
2019-02-08 15:53:00	33.209421999999996	-97.14649200000001	10.6
2019-02-08 15:53:00	33.209438	-97.146668	10.6
2019-02-08 15:53:00	33.209455	-97.146888	10.6
2019-02-08 15:53:00	33.209453	-97.147098	10.6
2019-02-08 15:53:00	33.209441999999996	-97.14729200000001	10.6
2019-02-08 15:53:00	33.209437	-97.147473	10.6
2019-02-08 15:53:00	33.20944	-97.147697	10.6
2019-02-08 15:53:00	33.209443	-97.147898	10.6
2019-02-08 15:53:00	33.209443	-97.148085	10.6
2019-02-08 15:53:00	33.209487	-97.148188	10.6
2019-02-08 15:53:00	33.209675	-97.148133	10.6
2019-02-08 15:53:00	33.209866999999996	-97.148105	10.6
2019-02-08 15:53:00	33.21004	-97.148098	10.6
2019-02-08 15:53:00	33.210142	-97.148223	10.6
2019-02-08 15:53:00	33.210167	-97.14834300000001	10.6
2019-02-08 15:53:00	33.210255	-97.14834499999999	10.6
2019-02-08 15:53:00	33.210373	-97.148333	10.6
2019-02-08 15:53:00	33.210527	-97.148312	10.6
2019-02-08 15:53:00	33.210679999999996	-97.148318	10.6
2019-02-08 15:53:00	33.210822	-97.148308	10.6
2019-02-08 15:53:00	33.210915	-97.148267	10.6
2019-02-08 15:53:00	33.210932	-97.148107	10.6
2019-02-08 15:53:00	33.211017	-97.14792800000001	10.6
2019-02-08 15:53:00	33.21114	-97.147803	10.6
2019-02-08 15:53:00	33.21137	-97.147828	10.6
2019-02-08 15:53:00	33.211553	-97.148033	10.6
2019-02-08 15:53:00	33.211662	-97.148223	10.6
2019-02-08 15:53:00	33.21175	-97.148363	10.6
2019-02-08 15:53:00	33.211887	-97.1484	10.6
2019-02-08 15:53:00	33.212025	-97.148388	10.6
2019-02-08 15:53:00	33.212212	-97.148358	10.6
2019-02-08 15:53:00	33.212398	-97.14829	11.6
2019-02-08 15:53:00	33.212615	-97.14820300000001	11.6
2019-02-08 15:53:00	33.21282	-97.14821500000001	11.6
2019-02-08 15:53:00	33.212972	-97.148312	11.6
2019-02-08 15:53:00	33.21309	-97.14837800000001	11.6
2019-02-08 15:53:00	33.213243	-97.148437	11.6
2019-02-08 15:53:00	33.213432	-97.148425	11.6
2019-02-08 15:53:00	33.213538	-97.148608	11.6
2019-02-08 15:53:00	33.213372	-97.14865999999999	11.6
2019-02-08 15:53:00	33.213182	-97.14869300000001	11.6
2019-02-08 15:53:00	33.21297	-97.148677	11.6
2019-02-08 15:53:00	33.212788	-97.148627	11.6
2019-02-08 15:53:00	33.21281	-97.148808	11.8
2019-02-08 15:53:00	33.212838	-97.148985	11.8
2019-02-08 15:53:00	33.212818	-97.14915699999999	11.8
2019-02-08 15:53:00	33.21275	-97.149337	11.8
2019-02-08 15:53:00	33.21273	-97.14958	11.8
2019-02-08 15:53:00	33.212717	-97.149845	11.8
2019-02-08 15:53:00	33.212727	-97.1501	11.8
2019-02-08 15:53:00	33.212717	-97.150283	11.8
2019-02-08 15:53:00	33.212717	-97.15043	11.8
2019-02-08 15:53:00	33.212722	-97.150553	11.8
2019-02-08 15:53:00	33.212711999999996	-97.15069	11.8
2019-02-08 15:53:00	33.212720000000004	-97.150842	11.8
2019-02-08 15:53:00	33.21273	-97.150995	14.6
2019-02-08 15:53:00	33.212742999999996	-97.15115300000001	14.6
2019-02-08 15:53:00	33.212747	-97.151292	14.6
2019-02-08 15:53:00	33.212748	-97.15145799999999	14.6
2019-02-08 15:53:00	33.212748	-97.15162	14.6
2019-02-08 15:53:00	33.21275	-97.151768	14.6
2019-02-08 15:53:00	33.212757	-97.151917	14.6
2019-02-08 15:53:00	33.212752	-97.152082	14.6
2019-02-08 15:53:00	33.212752	-97.152313	14.6
2019-02-08 15:53:00	33.212762	-97.152513	14.6
2019-02-08 15:53:00	33.21277	-97.1527	14.6
2019-02-08 15:53:00	33.212812	-97.15285300000001	14.6
2019-02-08 15:53:00	33.212948	-97.152862	12.0
2019-02-08 15:53:00	33.213107	-97.152847	12.0
2019-02-08 15:53:00	33.213268	-97.152838	12.0
2019-02-08 15:53:00	33.213427	-97.152828	12.0
2019-02-08 15:53:00	33.213573	-97.15281	12.0
2019-02-08 15:53:00	33.213687	-97.152777	12.0
2019-02-08 15:53:00	33.21368	-97.152642	12.0
2019-02-08 15:53:00	33.21367	-97.152455	12.0
2019-02-08 15:53:00	33.213654999999996	-97.15225500000001	12.0
2019-02-08 15:53:00	33.213643	-97.152072	12.0
2019-02-08 15:53:00	33.213628	-97.151915	12.0
2019-02-08 15:53:00	33.213621999999994	-97.15174	12.0
2019-02-08 15:53:00	33.213613	-97.151572	11.4
2019-02-08 15:53:00	33.213618	-97.151422	11.4
2019-02-08 15:53:00	33.213628	-97.15125	11.4
2019-02-08 15:53:00	33.213627	-97.151013	11.4
2019-02-08 15:53:00	33.213617	-97.15074200000001	11.4
2019-02-08 15:53:00	33.213617	-97.150417	11.4
2019-02-08 15:53:00	33.213627	-97.150048	11.4
2019-02-08 15:53:00	33.213632000000004	-97.14967800000001	11.4
2019-02-08 15:53:00	33.213637	-97.149292	11.4
2019-02-08 15:53:00	33.213643	-97.148917	11.4
2019-02-08 15:53:00	33.213643	-97.14858000000001	11.4
2019-02-08 15:53:00	33.213743	-97.148312	11.4
2019-02-08 15:53:00	33.214002	-97.14828299999999	11.4
2019-02-08 15:53:00	33.214217	-97.148273	11.4
2019-02-08 15:53:00	33.214420000000004	-97.148278	11.4
2019-02-08 15:53:00	33.214572	-97.148287	11.4
2019-02-08 15:53:00	33.214678	-97.14824499999999	11.4
2019-02-08 15:53:00	33.214655	-97.148027	11.4
2019-02-08 15:53:00	33.21465300000001	-97.147723	11.4
2019-02-08 15:53:00	33.214655	-97.147418	11.4
2019-02-08 15:53:00	33.214648	-97.147115	11.4
2019-02-08 15:53:00	33.214643	-97.146833	11.4
2019-02-08 15:53:00	33.214617	-97.146573	11.4
2019-02-08 15:53:00	33.214502	-97.14635	11.4
2019-02-08 15:53:00	33.214263	-97.146175	11.0
2019-02-08 15:53:00	33.213987	-97.14620699999999	11.0
2019-02-08 15:53:00	33.213712	-97.146248	11.0
2019-02-08 15:53:00	33.213558	-97.146035	11.0
2019-02-08 15:53:00	33.213575	-97.14569	11.0
2019-02-08 15:53:00	33.213568	-97.145375	11.0
2019-02-08 15:53:00	33.213553000000005	-97.145088	11.0
2019-02-08 15:53:00	33.213508000000004	-97.14483800000001	11.0
2019-02-08 15:53:00	33.213482	-97.144637	11.0
2019-02-08 15:53:00	33.213493	-97.144513	11.0
2019-02-08 15:53:00	33.213505	-97.144547	11.0
2019-02-08 15:53:00	33.213505	-97.14455	11.0
2019-02-08 15:53:00	33.213505	-97.14455500000001	10.7
2019-02-08 15:53:00	33.213508000000004	-97.14455500000001	10.7
2019-02-08 15:53:00	33.213508000000004	-97.14455699999999	10.7
2019-02-08 15:53:00	33.213508000000004	-97.14455799999999	10.7
2019-02-08 15:53:00	33.213518	-97.14455500000001	10.7
2019-02-08 15:53:00	33.21352	-97.14455	10.7
