# Supplementary material for: Monitoring, Mapping, and Modeling Spatial–Temporal Patterns of PM2.5 for Improved Understanding of Air Pollution Dynamics Using Portable Sensing Technologies
Source: Int J Environ Res Public Health. 2020 Jul 8;17(14):4914. doi: 10.3390/ijerph17144914 (PMC7400490; doi:10.3390/ijerph17144914)
Supplement: Supplementary file 1 [file ijerph-17-04914-s001.zip › Supplementary File 1/2019_2_8_1900_run.csv]

Timestamp	Latitude	Longitude	PM2.5
2019-02-08 18:53:00	33.208213	-97.14551	11.8
2019-02-08 18:53:00	33.20821	-97.145735	11.8
2019-02-08 18:53:00	33.208215	-97.145962	11.8
2019-02-08 18:53:00	33.208213	-97.146147	11.8
2019-02-08 18:53:00	33.208232	-97.14638199999999	11.8
2019-02-08 18:53:00	33.208245	-97.146582	11.8
2019-02-08 18:53:00	33.208262	-97.146743	11.8
2019-02-08 18:53:00	33.20827	-97.146907	11.8
2019-02-08 18:53:00	33.208283	-97.147097	11.8
2019-02-08 18:53:00	33.208290000000005	-97.147283	11.8
2019-02-08 18:53:00	33.208295	-97.147462	11.8
2019-02-08 18:53:00	33.2083	-97.147622	11.8
2019-02-08 18:53:00	33.2083	-97.14779200000001	12.3
2019-02-08 18:53:00	33.208307	-97.148002	12.3
2019-02-08 18:53:00	33.208315	-97.148195	12.3
2019-02-08 18:53:00	33.208308	-97.148365	12.3
2019-02-08 18:53:00	33.2083	-97.148513	12.3
2019-02-08 18:53:00	33.208298	-97.148657	12.3
2019-02-08 18:53:00	33.2083	-97.14883	12.3
2019-02-08 18:53:00	33.208253000000006	-97.149018	12.3
2019-02-08 18:53:00	33.20823	-97.14921	12.3
2019-02-08 18:53:00	33.208242999999996	-97.149403	12.3
2019-02-08 18:53:00	33.208242999999996	-97.14959499999999	12.3
2019-02-08 18:53:00	33.208255	-97.149773	12.3
2019-02-08 18:53:00	33.208273	-97.149938	11.5
2019-02-08 18:53:00	33.208267	-97.150127	11.5
2019-02-08 18:53:00	33.20825	-97.150318	11.5
2019-02-08 18:53:00	33.208248	-97.150487	11.5
2019-02-08 18:53:00	33.208253000000006	-97.15066999999999	11.5
2019-02-08 18:53:00	33.208220000000004	-97.150853	11.5
2019-02-08 18:53:00	33.208123	-97.150943	11.5
2019-02-08 18:53:00	33.207913	-97.150913	11.5
2019-02-08 18:53:00	33.207712	-97.15092800000001	11.5
2019-02-08 18:53:00	33.207485	-97.150925	11.5
2019-02-08 18:53:00	33.207268	-97.15091	11.5
2019-02-08 18:53:00	33.207043	-97.150892	11.5
2019-02-08 18:53:00	33.206865	-97.150897	11.8
2019-02-08 18:53:00	33.206765000000004	-97.150972	11.8
2019-02-08 18:53:00	33.206795	-97.151208	11.8
2019-02-08 18:53:00	33.206848	-97.151513	11.8
2019-02-08 18:53:00	33.206857	-97.15180500000001	11.8
2019-02-08 18:53:00	33.206857	-97.15205300000001	11.8
2019-02-08 18:53:00	33.20686	-97.152292	11.8
2019-02-08 18:53:00	33.206857	-97.15254200000001	11.8
2019-02-08 18:53:00	33.206858000000004	-97.15276	11.8
2019-02-08 18:53:00	33.20686	-97.152982	11.8
2019-02-08 18:53:00	33.20685	-97.153187	11.8
2019-02-08 18:53:00	33.206803	-97.153357	11.8
2019-02-08 18:53:00	33.206745	-97.153502	10.5
2019-02-08 18:53:00	33.206663	-97.15361700000001	10.5
2019-02-08 18:53:00	33.206602000000004	-97.153743	10.5
2019-02-08 18:53:00	33.206711999999996	-97.15392800000001	10.5
2019-02-08 18:53:00	33.206865	-97.154197	10.5
2019-02-08 18:53:00	33.207018	-97.154457	10.5
2019-02-08 18:53:00	33.20718	-97.154702	10.5
2019-02-08 18:53:00	33.2074	-97.154905	10.5
2019-02-08 18:53:00	33.207654999999995	-97.15503199999999	10.5
2019-02-08 18:53:00	33.207902000000004	-97.155068	10.5
2019-02-08 18:53:00	33.208133000000004	-97.155075	10.5
2019-02-08 18:53:00	33.208353	-97.155068	10.5
2019-02-08 18:53:00	33.208568	-97.15504200000001	10.9
2019-02-08 18:53:00	33.208797	-97.15502	10.9
2019-02-08 18:53:00	33.209022	-97.15499799999999	10.9
2019-02-08 18:53:00	33.2092	-97.15499	10.9
2019-02-08 18:53:00	33.209365000000005	-97.154983	10.9
2019-02-08 18:53:00	33.209525	-97.154978	10.9
2019-02-08 18:53:00	33.209720000000004	-97.154977	10.9
2019-02-08 18:53:00	33.209928000000005	-97.15498000000001	10.9
2019-02-08 18:53:00	33.210128000000005	-97.15498199999999	10.9
2019-02-08 18:53:00	33.210345000000004	-97.154988	10.9
2019-02-08 18:53:00	33.210563	-97.154988	10.9
2019-02-08 18:53:00	33.210813	-97.15499	10.9
2019-02-08 18:53:00	33.211002	-97.154993	10.5
2019-02-08 18:53:00	33.211177	-97.154985	10.5
2019-02-08 18:53:00	33.211362	-97.154987	10.5
2019-02-08 18:53:00	33.211437	-97.154985	10.5
2019-02-08 18:53:00	33.211455	-97.154967	10.5
2019-02-08 18:53:00	33.211467999999996	-97.15493000000001	10.5
2019-02-08 18:53:00	33.21147	-97.154877	10.5
2019-02-08 18:53:00	33.211452	-97.15474	10.5
2019-02-08 18:53:00	33.211443	-97.154553	10.5
2019-02-08 18:53:00	33.211425	-97.154368	10.5
2019-02-08 18:53:00	33.21141	-97.154185	10.5
2019-02-08 18:53:00	33.211397999999996	-97.15400799999999	10.5
2019-02-08 18:53:00	33.21139	-97.15384499999999	9.0
2019-02-08 18:53:00	33.211388	-97.15370300000001	9.0
2019-02-08 18:53:00	33.211402	-97.153548	9.0
2019-02-08 18:53:00	33.211493	-97.153398	9.0
2019-02-08 18:53:00	33.21156	-97.15323199999999	9.0
2019-02-08 18:53:00	33.211602	-97.153063	9.0
2019-02-08 18:53:00	33.211635	-97.15294200000001	9.0
2019-02-08 18:53:00	33.211732	-97.15286800000001	9.0
2019-02-08 18:53:00	33.211888	-97.15288199999999	9.0
2019-02-08 18:53:00	33.21201	-97.152895	9.0
2019-02-08 18:53:00	33.212125	-97.152913	9.0
2019-02-08 18:53:00	33.212247999999995	-97.15293199999999	9.0
2019-02-08 18:53:00	33.212432	-97.15290300000001	9.2
2019-02-08 18:53:00	33.212585	-97.152857	9.2
2019-02-08 18:53:00	33.212628	-97.152743	9.2
2019-02-08 18:53:00	33.212625	-97.152603	9.2
2019-02-08 18:53:00	33.212587	-97.15244799999999	9.2
2019-02-08 18:53:00	33.21257	-97.152277	9.2
2019-02-08 18:53:00	33.212583	-97.152105	9.2
2019-02-08 18:53:00	33.212592	-97.151953	9.2
2019-02-08 18:53:00	33.212593	-97.151803	9.2
2019-02-08 18:53:00	33.212607	-97.151653	9.2
2019-02-08 18:53:00	33.212613	-97.15153199999999	9.2
2019-02-08 18:53:00	33.212602000000004	-97.15138	9.2
2019-02-08 18:53:00	33.212607	-97.151213	9.0
2019-02-08 18:53:00	33.212615	-97.151033	9.0
2019-02-08 18:53:00	33.21262	-97.150848	9.0
2019-02-08 18:53:00	33.21262	-97.150633	9.0
2019-02-08 18:53:00	33.21265	-97.150403	9.0
2019-02-08 18:53:00	33.212658000000005	-97.150133	9.0
2019-02-08 18:53:00	33.212668	-97.149837	9.0
2019-02-08 18:53:00	33.212647	-97.14956	9.0
2019-02-08 18:53:00	33.212645	-97.149353	9.0
2019-02-08 18:53:00	33.212745	-97.149163	9.0
2019-02-08 18:53:00	33.212742999999996	-97.148957	9.0
2019-02-08 18:53:00	33.212738	-97.148735	9.0
2019-02-08 18:53:00	33.212715	-97.148488	10.6
2019-02-08 18:53:00	33.212697999999996	-97.14826	10.6
2019-02-08 18:53:00	33.212683	-97.148033	10.6
2019-02-08 18:53:00	33.21268	-97.147825	10.6
2019-02-08 18:53:00	33.212683	-97.147603	10.6
2019-02-08 18:53:00	33.21269	-97.147398	10.6
2019-02-08 18:53:00	33.212683	-97.14720799999999	10.6
2019-02-08 18:53:00	33.212662	-97.147038	10.6
2019-02-08 18:53:00	33.212575	-97.14697	10.6
2019-02-08 18:53:00	33.212387	-97.147047	10.6
2019-02-08 18:53:00	33.212168	-97.14705500000001	10.6
2019-02-08 18:53:00	33.21199	-97.147052	10.6
2019-02-08 18:53:00	33.211833	-97.147068	6.5
2019-02-08 18:53:00	33.211653000000005	-97.147017	6.5
2019-02-08 18:53:00	33.211625	-97.146792	6.5
2019-02-08 18:53:00	33.211588	-97.146555	6.5
2019-02-08 18:53:00	33.21151	-97.14633	6.5
2019-02-08 18:53:00	33.211325	-97.146363	6.5
2019-02-08 18:53:00	33.211055	-97.146417	6.5
2019-02-08 18:53:00	33.21079	-97.146422	6.5
2019-02-08 18:53:00	33.21058	-97.146392	6.5
2019-02-08 18:53:00	33.210407000000004	-97.146335	6.5
2019-02-08 18:53:00	33.210243	-97.14636800000001	6.5
2019-02-08 18:53:00	33.210055	-97.146327	6.5
2019-02-08 18:53:00	33.209885	-97.146275	7.9
2019-02-08 18:53:00	33.209702	-97.146287	7.9
2019-02-08 18:53:00	33.209577	-97.146362	7.9
2019-02-08 18:53:00	33.209462	-97.14643000000001	7.9
2019-02-08 18:53:00	33.209367	-97.146525	7.9
2019-02-08 18:53:00	33.209387	-97.146723	7.9
2019-02-08 18:53:00	33.209396999999996	-97.146937	7.9
2019-02-08 18:53:00	33.209405	-97.147173	7.9
2019-02-08 18:53:00	33.209402000000004	-97.147368	7.9
2019-02-08 18:53:00	33.209398	-97.147548	7.9
2019-02-08 18:53:00	33.209395	-97.147728	7.9
2019-02-08 18:53:00	33.20939	-97.14793	7.9
2019-02-08 18:53:00	33.209393	-97.14811	6.9
2019-02-08 18:53:00	33.209485	-97.14818299999999	6.9
2019-02-08 18:53:00	33.209672	-97.148157	6.9
2019-02-08 18:53:00	33.20984	-97.14814	6.9
2019-02-08 18:53:00	33.209975	-97.148123	6.9
2019-02-08 18:53:00	33.210072	-97.148147	6.9
2019-02-08 18:53:00	33.210088	-97.14829	6.9
2019-02-08 18:53:00	33.21015	-97.148318	6.9
2019-02-08 18:53:00	33.210268	-97.148353	6.9
2019-02-08 18:53:00	33.210403	-97.148358	6.9
2019-02-08 18:53:00	33.210568	-97.14832	6.9
2019-02-08 18:53:00	33.210698	-97.148298	6.9
2019-02-08 18:53:00	33.210825	-97.148273	6.7
2019-02-08 18:53:00	33.210908	-97.148238	6.7
2019-02-08 18:53:00	33.210947	-97.148062	6.7
2019-02-08 18:53:00	33.211058	-97.147933	6.7
2019-02-08 18:53:00	33.211218	-97.147858	6.7
2019-02-08 18:53:00	33.211422999999996	-97.147897	6.7
2019-02-08 18:53:00	33.211537	-97.148037	6.7
2019-02-08 18:53:00	33.211642	-97.14825	6.7
2019-02-08 18:53:00	33.211812	-97.14837800000001	6.7
2019-02-08 18:53:00	33.211971999999996	-97.148395	6.7
2019-02-08 18:53:00	33.212187	-97.148332	6.7
2019-02-08 18:53:00	33.212432	-97.14824300000001	6.7
2019-02-08 18:53:00	33.212711999999996	-97.14825	7.5
2019-02-08 18:53:00	33.212895	-97.148318	7.5
2019-02-08 18:53:00	33.213037	-97.148388	7.5
2019-02-08 18:53:00	33.213163	-97.14841	7.5
2019-02-08 18:53:00	33.213327	-97.148423	7.5
2019-02-08 18:53:00	33.213454999999996	-97.14844000000001	7.5
2019-02-08 18:53:00	33.213357	-97.148537	7.5
2019-02-08 18:53:00	33.213227	-97.148623	7.5
2019-02-08 18:53:00	33.21304	-97.148593	7.5
2019-02-08 18:53:00	33.212855	-97.148577	7.5
2019-02-08 18:53:00	33.212733	-97.14865	7.5
2019-02-08 18:53:00	33.212742	-97.148813	7.5
2019-02-08 18:53:00	33.212765000000005	-97.14899799999999	8.7
2019-02-08 18:53:00	33.21275	-97.14921	8.7
2019-02-08 18:53:00	33.212723	-97.149408	8.7
2019-02-08 18:53:00	33.212713	-97.149597	8.7
2019-02-08 18:53:00	33.212717	-97.149805	8.7
2019-02-08 18:53:00	33.212709999999994	-97.150038	8.7
2019-02-08 18:53:00	33.212697	-97.150262	8.7
2019-02-08 18:53:00	33.212693	-97.150412	8.7
2019-02-08 18:53:00	33.212688	-97.15055799999999	8.7
2019-02-08 18:53:00	33.212695000000004	-97.150702	8.7
2019-02-08 18:53:00	33.212693	-97.150875	8.7
2019-02-08 18:53:00	33.212685	-97.151038	8.7
2019-02-08 18:53:00	33.212662	-97.151188	8.6
2019-02-08 18:53:00	33.212682	-97.15134	8.6
2019-02-08 18:53:00	33.212709999999994	-97.151488	8.6
2019-02-08 18:53:00	33.212727	-97.151663	8.6
2019-02-08 18:53:00	33.212732	-97.15185699999999	8.6
2019-02-08 18:53:00	33.212718	-97.15203199999999	8.6
2019-02-08 18:53:00	33.212723	-97.152203	8.6
2019-02-08 18:53:00	33.212723	-97.15238000000001	8.6
2019-02-08 18:53:00	33.212720000000004	-97.152553	8.6
2019-02-08 18:53:00	33.212737	-97.152725	8.6
2019-02-08 18:53:00	33.212838	-97.152817	8.6
2019-02-08 18:53:00	33.212995	-97.152827	8.6
2019-02-08 19:53:00	33.213175	-97.152817	8.9
2019-02-08 19:53:00	33.21337	-97.15281	8.9
2019-02-08 19:53:00	33.213535	-97.1528	8.9
2019-02-08 19:53:00	33.213693	-97.152765	8.9
2019-02-08 19:53:00	33.213673	-97.152592	8.9
2019-02-08 19:53:00	33.213658	-97.152388	8.9
2019-02-08 19:53:00	33.213640000000005	-97.15217	8.9
2019-02-08 19:53:00	33.213640000000005	-97.151967	8.9
2019-02-08 19:53:00	33.213635	-97.15179499999999	8.9
2019-02-08 19:53:00	33.213638	-97.151637	8.9
2019-02-08 19:53:00	33.213625	-97.151487	8.9
2019-02-08 19:53:00	33.213623	-97.151332	8.9
2019-02-08 19:53:00	33.213617	-97.15120300000001	7.2
2019-02-08 19:53:00	33.21362	-97.151045	7.2
2019-02-08 19:53:00	33.213612	-97.150848	7.2
2019-02-08 19:53:00	33.213623	-97.150592	7.2
2019-02-08 19:53:00	33.213632000000004	-97.150302	7.2
2019-02-08 19:53:00	33.213638	-97.150003	7.2
2019-02-08 19:53:00	33.213646999999995	-97.149688	7.2
2019-02-08 19:53:00	33.21365	-97.149345	7.2
2019-02-08 19:53:00	33.213642	-97.14899799999999	7.2
2019-02-08 19:53:00	33.213637	-97.148655	7.2
2019-02-08 19:53:00	33.21367	-97.148358	7.2
2019-02-08 19:53:00	33.2139	-97.148303	7.2
2019-02-08 19:53:00	33.214095	-97.14829300000001	7.6
2019-02-08 19:53:00	33.214252	-97.148298	7.6
2019-02-08 19:53:00	33.214407	-97.148302	7.6
2019-02-08 19:53:00	33.214546999999996	-97.14830500000001	7.6
2019-02-08 19:53:00	33.214591999999996	-97.148313	7.6
2019-02-08 19:53:00	33.214591999999996	-97.148317	7.6
2019-02-08 19:53:00	33.214622999999996	-97.148303	7.6
2019-02-08 19:53:00	33.214625	-97.148135	7.6
2019-02-08 19:53:00	33.21461	-97.147898	7.6
2019-02-08 19:53:00	33.214603000000004	-97.147637	7.6
2019-02-08 19:53:00	33.214607	-97.14735300000001	7.6
2019-02-08 19:53:00	33.214595	-97.147145	7.6
2019-02-08 19:53:00	33.214613	-97.14694300000001	11.3
2019-02-08 19:53:00	33.214603000000004	-97.146738	11.3
2019-02-08 19:53:00	33.214587	-97.146502	11.3
2019-02-08 19:53:00	33.214438	-97.14629000000001	11.3
2019-02-08 19:53:00	33.214213	-97.14620699999999	11.3
2019-02-08 19:53:00	33.213977	-97.146232	11.3
2019-02-08 19:53:00	33.213728	-97.146245	11.3
2019-02-08 19:53:00	33.213516999999996	-97.146147	11.3
2019-02-08 19:53:00	33.21355	-97.145877	11.3
2019-02-08 19:53:00	33.21358	-97.145622	11.3
2019-02-08 19:53:00	33.213592999999996	-97.145358	11.3
2019-02-08 19:53:00	33.21359	-97.14511	11.3
2019-02-08 19:53:00	33.213543	-97.144903	8.2
2019-02-08 19:53:00	33.213558	-97.144747	8.2
2019-02-08 19:53:00	33.213463	-97.144622	8.2
2019-02-08 19:53:00	33.213452000000004	-97.14458499999999	8.2
2019-02-08 19:53:00	33.213454999999996	-97.144588	8.2
2019-02-08 19:53:00	33.213467	-97.14458499999999	8.2
