# Supplementary material for: Monitoring, Mapping, and Modeling Spatial–Temporal Patterns of PM2.5 for Improved Understanding of Air Pollution Dynamics Using Portable Sensing Technologies
Source: Int J Environ Res Public Health. 2020 Jul 8;17(14):4914. doi: 10.3390/ijerph17144914 (PMC7400490; doi:10.3390/ijerph17144914)
Supplement: Supplementary file 1 [file ijerph-17-04914-s001.zip › Supplementary File 2/aggregated CSV/2019_1_28_0700_aggregated.csv]

Date	Time	Id	med_PM25
1/28/2019	0700	0
1/28/2019	0700	1
1/28/2019	0700	2
1/28/2019	0700	3
1/28/2019	0700	4
1/28/2019	0700	5
1/28/2019	0700	6
1/28/2019	0700	7
1/28/2019	0700	8
1/28/2019	0700	9
1/28/2019	0700	10	13.3
1/28/2019	0700	11	13.3
1/28/2019	0700	12	13.3
1/28/2019	0700	13	13.2
1/28/2019	0700	14	13.1
1/28/2019	0700	15	13.1
1/28/2019	0700	16	13.1
1/28/2019	0700	17	13.1
1/28/2019	0700	18	13.1
1/28/2019	0700	19	15.3
1/28/2019	0700	20	15.3
1/28/2019	0700	21	15.3
1/28/2019	0700	22	15.3
1/28/2019	0700	23	15.3
1/28/2019	0700	24	14.4
1/28/2019	0700	25	14.4
1/28/2019	0700	26	14.4
1/28/2019	0700	27	14.6
1/28/2019	0700	28	14.6
1/28/2019	0700	29	14.6
1/28/2019	0700	30	14.6
1/28/2019	0700	31	14.6
1/28/2019	0700	32	15.1
1/28/2019	0700	33	13.3
1/28/2019	0700	34	15.1
1/28/2019	0700	35	15.1
1/28/2019	0700	36
1/28/2019	0700	37
1/28/2019	0700	38	11.0
1/28/2019	0700	39	11.0
1/28/2019	0700	40	11.0
1/28/2019	0700	41	11.0
1/28/2019	0700	42	11.5
1/28/2019	0700	43
1/28/2019	0700	44
1/28/2019	0700	45	11.5
1/28/2019	0700	46	11.5
1/28/2019	0700	47	13.9
1/28/2019	0700	48	13.1
1/28/2019	0700	49	13.1
1/28/2019	0700	50	14.2
1/28/2019	0700	51	14.2
1/28/2019	0700	52	14.2
1/28/2019	0700	53	14.2
1/28/2019	0700	54	14.2
1/28/2019	0700	55	14.7
1/28/2019	0700	56	15.2
1/28/2019	0700	57	15.2
1/28/2019	0700	58	15.2
1/28/2019	0700	59	15.2
1/28/2019	0700	60	13.2
1/28/2019	0700	61	13.2
1/28/2019	0700	62	13.2
1/28/2019	0700	63	13.2
1/28/2019	0700	64	15.9
1/28/2019	0700	65	15.9
1/28/2019	0700	66	15.9
1/28/2019	0700	67	14.5
1/28/2019	0700	68	14.5
1/28/2019	0700	69	14.5
1/28/2019	0700	70	14.8
1/28/2019	0700	71	14.8
1/28/2019	0700	72	14.8
1/28/2019	0700	73	14.8
1/28/2019	0700	74	14.8
1/28/2019	0700	75	14.9
1/28/2019	0700	76	14.9
1/28/2019	0700	77	14.9
1/28/2019	0700	78	14.9
1/28/2019	0700	79	14.9
1/28/2019	0700	80	14.3
1/28/2019	0700	81	14.3
1/28/2019	0700	82	14.3
1/28/2019	0700	83	14.3
1/28/2019	0700	84	14.3
1/28/2019	0700	85	14.3
1/28/2019	0700	86	15.5
1/28/2019	0700	87	16.7
1/28/2019	0700	88	16.7
1/28/2019	0700	89	16.7
1/28/2019	0700	90	16.7
1/28/2019	0700	91	16.7
1/28/2019	0700	92	16.7
1/28/2019	0700	93	19.4
1/28/2019	0700	94	19.4
1/28/2019	0700	95	19.4
1/28/2019	0700	96	19.4
1/28/2019	0700	97	19.4
1/28/2019	0700	98	16.6
1/28/2019	0700	99	16.6
1/28/2019	0700	100	16.6
1/28/2019	0700	101	15.1
1/28/2019	0700	102	15.1
1/28/2019	0700	103	15.1
1/28/2019	0700	104	15.1
1/28/2019	0700	105	15.1
1/28/2019	0700	106	13.3
1/28/2019	0700	107	13.3
