# Supplementary material for: Monitoring, Mapping, and Modeling Spatial–Temporal Patterns of PM2.5 for Improved Understanding of Air Pollution Dynamics Using Portable Sensing Technologies
Source: Int J Environ Res Public Health. 2020 Jul 8;17(14):4914. doi: 10.3390/ijerph17144914 (PMC7400490; doi:10.3390/ijerph17144914)
Supplement: Supplementary file 1 [file ijerph-17-04914-s001.zip › Supplementary File 2/aggregated CSV/2019_1_28_1100_aggregated.csv]

Date	Time	Id	med_PM25
1/28/2019	1100	0
1/28/2019	1100	1
1/28/2019	1100	2
1/28/2019	1100	3
1/28/2019	1100	4
1/28/2019	1100	5
1/28/2019	1100	6
1/28/2019	1100	7
1/28/2019	1100	8
1/28/2019	1100	9
1/28/2019	1100	10	8.7
1/28/2019	1100	11	8.7
1/28/2019	1100	12	6.1
1/28/2019	1100	13	12.4
1/28/2019	1100	14	12.4
1/28/2019	1100	15	12.4
1/28/2019	1100	16	12.4
1/28/2019	1100	17	9.6
1/28/2019	1100	18	9.6
1/28/2019	1100	19	9.6
1/28/2019	1100	20	9.6
1/28/2019	1100	21	6.0
1/28/2019	1100	22	6.0
1/28/2019	1100	23	6.0
1/28/2019	1100	24	12.0
1/28/2019	1100	25	6.3
1/28/2019	1100	26	6.3
1/28/2019	1100	27	5.7
1/28/2019	1100	28	5.7
1/28/2019	1100	29	5.7
1/28/2019	1100	30	6.1
1/28/2019	1100	31	6.1
1/28/2019	1100	32	6.1
1/28/2019	1100	33	9.7
1/28/2019	1100	34	5.2
1/28/2019	1100	35	8.7
1/28/2019	1100	36	9.7
1/28/2019	1100	37	9.7
1/28/2019	1100	38	8.6
1/28/2019	1100	39	8.6
1/28/2019	1100	40	8.6
1/28/2019	1100	41	8.6
1/28/2019	1100	42	8.6
1/28/2019	1100	43	7.9
1/28/2019	1100	44	7.2
1/28/2019	1100	45	7.2
1/28/2019	1100	46	7.2
1/28/2019	1100	47	7.9
1/28/2019	1100	48	7.9
1/28/2019	1100	49	7.9
1/28/2019	1100	50	7.9
1/28/2019	1100	51	7.9
1/28/2019	1100	52	8.4
1/28/2019	1100	53	8.4
1/28/2019	1100	54	6.9
1/28/2019	1100	55	6.9
1/28/2019	1100	56	6.9
1/28/2019	1100	57	6.9
1/28/2019	1100	58	6.7
1/28/2019	1100	59	6.7
1/28/2019	1100	60	6.7
1/28/2019	1100	61	6.7
1/28/2019	1100	62	6.7
1/28/2019	1100	63	6.6
1/28/2019	1100	64	6.6
1/28/2019	1100	65	7.0
1/28/2019	1100	66	6.4
1/28/2019	1100	67	6.4
1/28/2019	1100	68	7.6
1/28/2019	1100	69	7.6
1/28/2019	1100	70	7.6
1/28/2019	1100	71	7.2
1/28/2019	1100	72	7.2
1/28/2019	1100	73	7.2
1/28/2019	1100	74	7.2
1/28/2019	1100	75	7.2
1/28/2019	1100	76	6.6
1/28/2019	1100	77	6.6
1/28/2019	1100	78	6.6
1/28/2019	1100	79	5.5
1/28/2019	1100	80	5.5
1/28/2019	1100	81	7.6
1/28/2019	1100	82	7.6
1/28/2019	1100	83	7.6
1/28/2019	1100	84	7.6
1/28/2019	1100	85	7.6
1/28/2019	1100	86	8.4
1/28/2019	1100	87	8.4
1/28/2019	1100	88	8.4
1/28/2019	1100	89	8.4
1/28/2019	1100	90	5.5
1/28/2019	1100	91	5.5
1/28/2019	1100	92	5.5
1/28/2019	1100	93	5.2
1/28/2019	1100	94	5.2
1/28/2019	1100	95	5.2
1/28/2019	1100	96	5.2
1/28/2019	1100	97	5.8
1/28/2019	1100	98	5.8
1/28/2019	1100	99	5.8
1/28/2019	1100	100	6.1
1/28/2019	1100	101	6.1
1/28/2019	1100	102	6.1
1/28/2019	1100	103	5.9
1/28/2019	1100	104	5.9
1/28/2019	1100	105	7.3
1/28/2019	1100	106	8.7
1/28/2019	1100	107	8.7
