# Supplementary material for: Monitoring, Mapping, and Modeling Spatial–Temporal Patterns of PM2.5 for Improved Understanding of Air Pollution Dynamics Using Portable Sensing Technologies
Source: Int J Environ Res Public Health. 2020 Jul 8;17(14):4914. doi: 10.3390/ijerph17144914 (PMC7400490; doi:10.3390/ijerph17144914)
Supplement: Supplementary file 1 [file ijerph-17-04914-s001.zip › Supplementary File 2/aggregated CSV/2019_1_28_1500_aggregated.csv]

Date	Time	Id	med_PM25
1/28/2019	1500	0
1/28/2019	1500	1
1/28/2019	1500	2
1/28/2019	1500	3
1/28/2019	1500	4	1.4
1/28/2019	1500	5	1.4
1/28/2019	1500	6	1.4
1/28/2019	1500	7	1.4
1/28/2019	1500	8	1.4
1/28/2019	1500	9	1.4
1/28/2019	1500	10	1.5
1/28/2019	1500	11	1.5
1/28/2019	1500	12	1.5
1/28/2019	1500	13	1.5
1/28/2019	1500	14	1.7
1/28/2019	1500	15	1.7
1/28/2019	1500	16	1.7
1/28/2019	1500	17	1.7
1/28/2019	1500	18	1.7
1/28/2019	1500	19	1.7
1/28/2019	1500	20	1.7
1/28/2019	1500	21	1.7
1/28/2019	1500	22	1.7
1/28/2019	1500	23	1.7
1/28/2019	1500	24	1.4
1/28/2019	1500	25	1.4
1/28/2019	1500	26	2.4
1/28/2019	1500	27	2.4
1/28/2019	1500	28	2.4
1/28/2019	1500	29	2.4
1/28/2019	1500	30	2.65
1/28/2019	1500	31	2.9
1/28/2019	1500	32	2.9
1/28/2019	1500	33	1.5
1/28/2019	1500	34	2.9
1/28/2019	1500	35	1.4
1/28/2019	1500	36	1.4
1/28/2019	1500	37	1.4
1/28/2019	1500	38	1.4
1/28/2019	1500	39	1.6
1/28/2019	1500	40	1.8
1/28/2019	1500	41	1.8
1/28/2019	1500	42	1.8
1/28/2019	1500	43
1/28/2019	1500	44
1/28/2019	1500	45
1/28/2019	1500	46
1/28/2019	1500	47
1/28/2019	1500	48
1/28/2019	1500	49	3.2
1/28/2019	1500	50	3.2
1/28/2019	1500	51	3.2
1/28/2019	1500	52	3.2
1/28/2019	1500	53	3.2
1/28/2019	1500	54	3.2
1/28/2019	1500	55	3.2
1/28/2019	1500	56	1.3
1/28/2019	1500	57	1.3
1/28/2019	1500	58	1.3
1/28/2019	1500	59	1.3
1/28/2019	1500	60	1.3
1/28/2019	1500	61	1.3
1/28/2019	1500	62	1.3
1/28/2019	1500	63	1.3
1/28/2019	1500	64	1.3
1/28/2019	1500	65	1.3
1/28/2019	1500	66	1.8
1/28/2019	1500	67	1.8
1/28/2019	1500	68	1.8
1/28/2019	1500	69	2.1
1/28/2019	1500	70	2.1
1/28/2019	1500	71	2.1
1/28/2019	1500	72	2.1
1/28/2019	1500	73	2.1
1/28/2019	1500	74	2.3
1/28/2019	1500	75	2.5
1/28/2019	1500	76	2.5
1/28/2019	1500	77	2.5
1/28/2019	1500	78	2.5
1/28/2019	1500	79	1.9
1/28/2019	1500	80	1.9
1/28/2019	1500	81	1.9
1/28/2019	1500	82	1.9
1/28/2019	1500	83	1.9
1/28/2019	1500	84	5.0
1/28/2019	1500	85	5.0
1/28/2019	1500	86	5.0
1/28/2019	1500	87	5.0
1/28/2019	1500	88	5.0
1/28/2019	1500	89	5.0
1/28/2019	1500	90	2.1
1/28/2019	1500	91	2.1
1/28/2019	1500	92	2.1
1/28/2019	1500	93	2.1
1/28/2019	1500	94	1.1
1/28/2019	1500	95	1.1
1/28/2019	1500	96	1.5
1/28/2019	1500	97	1.5
1/28/2019	1500	98	1.7
1/28/2019	1500	99	1.7
1/28/2019	1500	100	1.7
1/28/2019	1500	101	1.7
1/28/2019	1500	102	2.4
1/28/2019	1500	103	2.4
1/28/2019	1500	104	2.4
1/28/2019	1500	105	2.4
1/28/2019	1500	106	2.4
1/28/2019	1500	107	1.5
