# Supplementary material for: Monitoring, Mapping, and Modeling Spatial–Temporal Patterns of PM2.5 for Improved Understanding of Air Pollution Dynamics Using Portable Sensing Technologies
Source: Int J Environ Res Public Health. 2020 Jul 8;17(14):4914. doi: 10.3390/ijerph17144914 (PMC7400490; doi:10.3390/ijerph17144914)
Supplement: Supplementary file 1 [file ijerph-17-04914-s001.zip › Supplementary File 2/aggregated CSV/2019_1_28_1900_aggregated.csv]

Date	Time	Id	med_PM25
1/28/2019	1900	0
1/28/2019	1900	1
1/28/2019	1900	2
1/28/2019	1900	3
1/28/2019	1900	4
1/28/2019	1900	5
1/28/2019	1900	6
1/28/2019	1900	7
1/28/2019	1900	8
1/28/2019	1900	9
1/28/2019	1900	10	3.7
1/28/2019	1900	11	3.7
1/28/2019	1900	12
1/28/2019	1900	13	3.7
1/28/2019	1900	14	3.5
1/28/2019	1900	15	3.5
1/28/2019	1900	16	3.5
1/28/2019	1900	17	3.55
1/28/2019	1900	18	3.6
1/28/2019	1900	19	3.6
1/28/2019	1900	20	3.6
1/28/2019	1900	21	4.0
1/28/2019	1900	22	4.0
1/28/2019	1900	23	4.0
1/28/2019	1900	24	4.0
1/28/2019	1900	25	3.9
1/28/2019	1900	26	3.9
1/28/2019	1900	27	4.1
1/28/2019	1900	28	4.3
1/28/2019	1900	29	4.3
1/28/2019	1900	30	4.3
1/28/2019	1900	31	4.9
1/28/2019	1900	32	4.9
1/28/2019	1900	33	3.7
1/28/2019	1900	34	4.9
1/28/2019	1900	35	4.9
1/28/2019	1900	36
1/28/2019	1900	37
1/28/2019	1900	38
1/28/2019	1900	39	2.7
1/28/2019	1900	40	2.7
1/28/2019	1900	41	2.7
1/28/2019	1900	42	2.7
1/28/2019	1900	43	2.7
1/28/2019	1900	44	2.7
1/28/2019	1900	45	2.7
1/28/2019	1900	46	3.2
1/28/2019	1900	47	3.2
1/28/2019	1900	48	3.2
1/28/2019	1900	49	3.2
1/28/2019	1900	50	3.2
1/28/2019	1900	51	3.2
1/28/2019	1900	52	3.0
1/28/2019	1900	53	3.0
1/28/2019	1900	54	3.0
1/28/2019	1900	55	3.0
1/28/2019	1900	56	3.8
1/28/2019	1900	57	3.8
1/28/2019	1900	58	3.8
1/28/2019	1900	59	3.0
1/28/2019	1900	60	3.0
1/28/2019	1900	61	3.0
1/28/2019	1900	62	3.0
1/28/2019	1900	63	3.0
1/28/2019	1900	64	3.4
1/28/2019	1900	65	3.4
1/28/2019	1900	66	2.9
1/28/2019	1900	67	2.9
1/28/2019	1900	68	3.6
1/28/2019	1900	69	3.6
1/28/2019	1900	70	3.6
1/28/2019	1900	71	3.6
1/28/2019	1900	72	3.6
1/28/2019	1900	73	3.6
1/28/2019	1900	74	3.6
1/28/2019	1900	75	3.6
1/28/2019	1900	76	3.6
1/28/2019	1900	77	4.1
1/28/2019	1900	78	3.7
1/28/2019	1900	79	3.7
1/28/2019	1900	80	3.7
1/28/2019	1900	81	3.7
1/28/2019	1900	82	3.6
1/28/2019	1900	83	3.6
1/28/2019	1900	84	3.6
1/28/2019	1900	85	3.6
1/28/2019	1900	86	3.6
1/28/2019	1900	87	3.5
1/28/2019	1900	88	3.5
1/28/2019	1900	89	3.5
1/28/2019	1900	90	3.35
1/28/2019	1900	91	3.2
1/28/2019	1900	92	3.2
1/28/2019	1900	93	3.2
1/28/2019	1900	94	3.4
1/28/2019	1900	95	3.4
1/28/2019	1900	96	3.4
1/28/2019	1900	97	3.5
1/28/2019	1900	98	3.6
1/28/2019	1900	99	3.6
1/28/2019	1900	100	3.6
1/28/2019	1900	101	3.5
1/28/2019	1900	102	3.5
1/28/2019	1900	103	3.8
1/28/2019	1900	104	3.8
1/28/2019	1900	105	3.8
1/28/2019	1900	106	3.8
1/28/2019	1900	107	3.7
