# Supplementary material for: Monitoring, Mapping, and Modeling Spatial–Temporal Patterns of PM2.5 for Improved Understanding of Air Pollution Dynamics Using Portable Sensing Technologies
Source: Int J Environ Res Public Health. 2020 Jul 8;17(14):4914. doi: 10.3390/ijerph17144914 (PMC7400490; doi:10.3390/ijerph17144914)
Supplement: Supplementary file 1 [file ijerph-17-04914-s001.zip › Supplementary File 2/aggregated CSV/2019_1_29_0700_aggregated.csv]

Date	Time	Id	med_PM25
1/29/2019	0700	0
1/29/2019	0700	1
1/29/2019	0700	2
1/29/2019	0700	3
1/29/2019	0700	4
1/29/2019	0700	5
1/29/2019	0700	6
1/29/2019	0700	7
1/29/2019	0700	8
1/29/2019	0700	9	4.4
1/29/2019	0700	10	1.5
1/29/2019	0700	11	5.4
1/29/2019	0700	12	5.4
1/29/2019	0700	13	5.4
1/29/2019	0700	14	5.4
1/29/2019	0700	15	5.4
1/29/2019	0700	16	7.9
1/29/2019	0700	17	10.4
1/29/2019	0700	18	10.4
1/29/2019	0700	19	10.4
1/29/2019	0700	20	10.4
1/29/2019	0700	21	18.2
1/29/2019	0700	22	18.2
1/29/2019	0700	23	18.2
1/29/2019	0700	24	20.4
1/29/2019	0700	25	20.4
1/29/2019	0700	26	20.4
1/29/2019	0700	27	6.9
1/29/2019	0700	28	6.9
1/29/2019	0700	29	6.9
1/29/2019	0700	30	6.8
1/29/2019	0700	31	6.8
1/29/2019	0700	32	6.8
1/29/2019	0700	33	1.5
1/29/2019	0700	34	8.8
1/29/2019	0700	35	8.8
1/29/2019	0700	36	4.4
1/29/2019	0700	37	4.4
1/29/2019	0700	38	4.4
1/29/2019	0700	39	4.5
1/29/2019	0700	40	4.6
1/29/2019	0700	41	4.6
1/29/2019	0700	42	4.6
1/29/2019	0700	43	4.6
1/29/2019	0700	44	4.6
1/29/2019	0700	45	4.6
1/29/2019	0700	46
1/29/2019	0700	47	4.6
1/29/2019	0700	48	4.6
1/29/2019	0700	49	4.6
1/29/2019	0700	50	4.6
1/29/2019	0700	51	5.9
1/29/2019	0700	52	5.9
1/29/2019	0700	53	5.9
1/29/2019	0700	54	6.25
1/29/2019	0700	55	6.6
1/29/2019	0700	56	6.6
1/29/2019	0700	57	6.1
1/29/2019	0700	58	5.6
1/29/2019	0700	59	5.6
1/29/2019	0700	60	5.6
1/29/2019	0700	61	5.6
1/29/2019	0700	62	9.6
1/29/2019	0700	63	9.6
1/29/2019	0700	64	5.1
1/29/2019	0700	65	5.1
1/29/2019	0700	66	5.6
1/29/2019	0700	67	5.6
1/29/2019	0700	68	6.3
1/29/2019	0700	69	6.3
1/29/2019	0700	70	6.3
1/29/2019	0700	71	6.8
1/29/2019	0700	72	6.8
1/29/2019	0700	73	6.8
1/29/2019	0700	74	6.8
1/29/2019	0700	75	6.8
1/29/2019	0700	76	6.5
1/29/2019	0700	77	6.5
1/29/2019	0700	78	6.5
1/29/2019	0700	79	6.5
1/29/2019	0700	80	6.4
1/29/2019	0700	81	6.4
1/29/2019	0700	82	6.4
1/29/2019	0700	83	6.4
1/29/2019	0700	84	6.4
1/29/2019	0700	85	6.7
1/29/2019	0700	86	7.0
1/29/2019	0700	87	7.0
1/29/2019	0700	88	7.0
1/29/2019	0700	89	7.0
1/29/2019	0700	90	6.5
1/29/2019	0700	91	6.5
1/29/2019	0700	92	6.5
1/29/2019	0700	93	6.5
1/29/2019	0700	94	6.5
1/29/2019	0700	95	7.5
1/29/2019	0700	96	7.5
1/29/2019	0700	97	7.5
1/29/2019	0700	98	6.9
1/29/2019	0700	99	6.9
1/29/2019	0700	100	6.9
1/29/2019	0700	101	0.2
1/29/2019	0700	102	0.2
1/29/2019	0700	103	0.2
1/29/2019	0700	104	1.5
1/29/2019	0700	105	1.5
1/29/2019	0700	106	1.5
1/29/2019	0700	107	6.8
