# Supplementary material for: Monitoring, Mapping, and Modeling Spatial–Temporal Patterns of PM2.5 for Improved Understanding of Air Pollution Dynamics Using Portable Sensing Technologies
Source: Int J Environ Res Public Health. 2020 Jul 8;17(14):4914. doi: 10.3390/ijerph17144914 (PMC7400490; doi:10.3390/ijerph17144914)
Supplement: Supplementary file 1 [file ijerph-17-04914-s001.zip › Supplementary File 2/aggregated CSV/2019_1_29_1100_aggregated.csv]

Date	Time	Id	med_PM25
1/29/2019	1100	0
1/29/2019	1100	1
1/29/2019	1100	2
1/29/2019	1100	3
1/29/2019	1100	4
1/29/2019	1100	5
1/29/2019	1100	6
1/29/2019	1100	7
1/29/2019	1100	8
1/29/2019	1100	9
1/29/2019	1100	10	3.4
1/29/2019	1100	11	3.4
1/29/2019	1100	12	3.4
1/29/2019	1100	13	3.4
1/29/2019	1100	14	3.95
1/29/2019	1100	15	4.5
1/29/2019	1100	16	4.5
1/29/2019	1100	17	4.5
1/29/2019	1100	18	3.6
1/29/2019	1100	19	3.6
1/29/2019	1100	20	3.6
1/29/2019	1100	21	3.6
1/29/2019	1100	22	3.3
1/29/2019	1100	23	3.3
1/29/2019	1100	24	3.3
1/29/2019	1100	25	3.3
1/29/2019	1100	26	3.5
1/29/2019	1100	27	3.5
1/29/2019	1100	28	3.0
1/29/2019	1100	29	3.0
1/29/2019	1100	30	3.0
1/29/2019	1100	31	3.0
1/29/2019	1100	32	3.0
1/29/2019	1100	33	4.4
1/29/2019	1100	34	4.4
1/29/2019	1100	35	4.25
1/29/2019	1100	36	4.1
1/29/2019	1100	37	4.1
1/29/2019	1100	38	4.1
1/29/2019	1100	39	4.1
1/29/2019	1100	40	3.95
1/29/2019	1100	41	3.8
1/29/2019	1100	42	3.8
1/29/2019	1100	43	3.8
1/29/2019	1100	44	3.8
1/29/2019	1100	45	3.9
1/29/2019	1100	46	4.0
1/29/2019	1100	47	4.0
1/29/2019	1100	48	4.0
1/29/2019	1100	49	9.7
1/29/2019	1100	50	9.7
1/29/2019	1100	51	9.7
1/29/2019	1100	52	8.0
1/29/2019	1100	53	8.0
1/29/2019	1100	54	8.0
1/29/2019	1100	55	8.0
1/29/2019	1100	56	4.8
1/29/2019	1100	57	4.8
1/29/2019	1100	58	4.1
1/29/2019	1100	59	4.1
1/29/2019	1100	60	4.1
1/29/2019	1100	61	4.1
1/29/2019	1100	62	4.1
1/29/2019	1100	63	4.4
1/29/2019	1100	64	4.4
1/29/2019	1100	65	4.0
1/29/2019	1100	66	4.1
1/29/2019	1100	67	4.1
1/29/2019	1100	68	4.0
1/29/2019	1100	69	4.0
1/29/2019	1100	70	4.0
1/29/2019	1100	71	3.7
1/29/2019	1100	72	3.7
1/29/2019	1100	73	3.7
1/29/2019	1100	74	3.7
1/29/2019	1100	75	3.9
1/29/2019	1100	76	4.1
1/29/2019	1100	77	4.1
1/29/2019	1100	78	4.1
1/29/2019	1100	79	7.5
1/29/2019	1100	80	7.5
1/29/2019	1100	81	7.5
1/29/2019	1100	82	7.5
1/29/2019	1100	83	5.3
1/29/2019	1100	84	5.3
1/29/2019	1100	85	5.3
1/29/2019	1100	86	5.55
1/29/2019	1100	87	5.8
1/29/2019	1100	88	5.8
1/29/2019	1100	89	5.8
1/29/2019	1100	90	4.8
1/29/2019	1100	91	3.8
1/29/2019	1100	92	3.8
1/29/2019	1100	93	3.8
1/29/2019	1100	94	3.8
1/29/2019	1100	95	4.0
1/29/2019	1100	96	4.0
1/29/2019	1100	97	4.0
1/29/2019	1100	98	4.4
1/29/2019	1100	99	4.4
1/29/2019	1100	100	5.0
1/29/2019	1100	101	5.0
1/29/2019	1100	102	5.0
1/29/2019	1100	103	4.2
1/29/2019	1100	104	4.2
1/29/2019	1100	105	4.2
1/29/2019	1100	106	4.2
1/29/2019	1100	107	3.2
