# Supplementary material for: Monitoring, Mapping, and Modeling Spatial–Temporal Patterns of PM2.5 for Improved Understanding of Air Pollution Dynamics Using Portable Sensing Technologies
Source: Int J Environ Res Public Health. 2020 Jul 8;17(14):4914. doi: 10.3390/ijerph17144914 (PMC7400490; doi:10.3390/ijerph17144914)
Supplement: Supplementary file 1 [file ijerph-17-04914-s001.zip › Supplementary File 2/aggregated CSV/2019_1_29_1500_aggregated.csv]

Date	Time	Id	med_PM25
1/29/2019	1500	0
1/29/2019	1500	1
1/29/2019	1500	2
1/29/2019	1500	3
1/29/2019	1500	4
1/29/2019	1500	5
1/29/2019	1500	6
1/29/2019	1500	7
1/29/2019	1500	8
1/29/2019	1500	9
1/29/2019	1500	10	3.9
1/29/2019	1500	11	3.0
1/29/2019	1500	12	3.0
1/29/2019	1500	13	2.85
1/29/2019	1500	14	2.7
1/29/2019	1500	15	2.7
1/29/2019	1500	16	5.3
1/29/2019	1500	17	5.3
1/29/2019	1500	18	5.3
1/29/2019	1500	19	3.0
1/29/2019	1500	20	3.0
1/29/2019	1500	21	3.0
1/29/2019	1500	22	2.8
1/29/2019	1500	23	2.8
1/29/2019	1500	24	2.8
1/29/2019	1500	25	2.6
1/29/2019	1500	26	2.6
1/29/2019	1500	27	7.2
1/29/2019	1500	28	7.2
1/29/2019	1500	29	7.2
1/29/2019	1500	30	3.4
1/29/2019	1500	31	3.4
1/29/2019	1500	32	3.4
1/29/2019	1500	33	2.8
1/29/2019	1500	34	2.8
1/29/2019	1500	35	3.4
1/29/2019	1500	36	2.8
1/29/2019	1500	37	2.7
1/29/2019	1500	38	2.7
1/29/2019	1500	39	2.7
1/29/2019	1500	40	2.7
1/29/2019	1500	41	3.2
1/29/2019	1500	42	3.7
1/29/2019	1500	43	3.7
1/29/2019	1500	44	3.7
1/29/2019	1500	45	3.7
1/29/2019	1500	46	10.4
1/29/2019	1500	47	3.6
1/29/2019	1500	48	3.7
1/29/2019	1500	49
1/29/2019	1500	50
1/29/2019	1500	51
1/29/2019	1500	52
1/29/2019	1500	53
1/29/2019	1500	54
1/29/2019	1500	55
1/29/2019	1500	56	2.8
1/29/2019	1500	57	2.8
1/29/2019	1500	58	2.8
1/29/2019	1500	59	2.8
1/29/2019	1500	60	2.8
1/29/2019	1500	61	2.1
1/29/2019	1500	62	2.1
1/29/2019	1500	63	2.1
1/29/2019	1500	64	2.1
1/29/2019	1500	65	2.15
1/29/2019	1500	66	2.2
1/29/2019	1500	67	2.2
1/29/2019	1500	68	4.1
1/29/2019	1500	69	4.1
1/29/2019	1500	70	4.1
1/29/2019	1500	71	9.0
1/29/2019	1500	72	9.0
1/29/2019	1500	73	9.0
1/29/2019	1500	74	9.0
1/29/2019	1500	75	6.35
1/29/2019	1500	76	3.7
1/29/2019	1500	77	3.7
1/29/2019	1500	78	3.7
1/29/2019	1500	79	3.4
1/29/2019	1500	80	3.1
1/29/2019	1500	81	3.1
1/29/2019	1500	82	3.1
1/29/2019	1500	83	3.1
1/29/2019	1500	84	3.1
1/29/2019	1500	85	2.8
1/29/2019	1500	86	2.8
1/29/2019	1500	87	2.8
1/29/2019	1500	88	2.8
1/29/2019	1500	89	2.3
1/29/2019	1500	90	2.3
1/29/2019	1500	91	2.3
1/29/2019	1500	92	2.3
1/29/2019	1500	93	4.7
1/29/2019	1500	94	4.7
1/29/2019	1500	95	4.7
1/29/2019	1500	96	4.7
1/29/2019	1500	97	3.4
1/29/2019	1500	98	2.1
1/29/2019	1500	99	2.1
1/29/2019	1500	100	2.1
1/29/2019	1500	101	5.3
1/29/2019	1500	102	5.3
1/29/2019	1500	103	5.3
1/29/2019	1500	104	3.9
1/29/2019	1500	105	2.5
1/29/2019	1500	106	2.5
1/29/2019	1500	107	2.5
