# Supplementary material for: Monitoring, Mapping, and Modeling Spatial–Temporal Patterns of PM2.5 for Improved Understanding of Air Pollution Dynamics Using Portable Sensing Technologies
Source: Int J Environ Res Public Health. 2020 Jul 8;17(14):4914. doi: 10.3390/ijerph17144914 (PMC7400490; doi:10.3390/ijerph17144914)
Supplement: Supplementary file 1 [file ijerph-17-04914-s001.zip › Supplementary File 2/aggregated CSV/2019_1_30_0700_aggregated.csv]

Date	Time	Id	med_PM25
1/30/2019	0700	0	13.3
1/30/2019	0700	1	11.7
1/30/2019	0700	2	11.7
1/30/2019	0700	3	11.7
1/30/2019	0700	4	14.2
1/30/2019	0700	5	14.2
1/30/2019	0700	6	14.2
1/30/2019	0700	7	14.2
1/30/2019	0700	8	14.2
1/30/2019	0700	9	12.2
1/30/2019	0700	10	12.2
1/30/2019	0700	11	11.6
1/30/2019	0700	12	11.6
1/30/2019	0700	13	11.6
1/30/2019	0700	14	11.6
1/30/2019	0700	15	12.7
1/30/2019	0700	16	12.7
1/30/2019	0700	17	12.7
1/30/2019	0700	18	12.7
1/30/2019	0700	19	14.6
1/30/2019	0700	20	14.6
1/30/2019	0700	21	14.6
1/30/2019	0700	22	13.2
1/30/2019	0700	23	13.2
1/30/2019	0700	24	13.2
1/30/2019	0700	25	14.3
1/30/2019	0700	26	14.3
1/30/2019	0700	27	15.7
1/30/2019	0700	28	15.7
1/30/2019	0700	29	15.7
1/30/2019	0700	30	14.6
1/30/2019	0700	31	14.6
1/30/2019	0700	32	14.6
1/30/2019	0700	33	12.2
1/30/2019	0700	34	12.2
1/30/2019	0700	35	12.0
1/30/2019	0700	36	9.6
1/30/2019	0700	37	9.6
1/30/2019	0700	38	9.6
1/30/2019	0700	39	9.9
1/30/2019	0700	40	10.2
1/30/2019	0700	41	10.2
1/30/2019	0700	42	10.2
1/30/2019	0700	43	10.2
1/30/2019	0700	44	10.2
1/30/2019	0700	45	10.1
1/30/2019	0700	46	10.1
1/30/2019	0700	47	10.1
1/30/2019	0700	48	10.1
1/30/2019	0700	49	10.1
1/30/2019	0700	50	11.3
1/30/2019	0700	51	11.3
1/30/2019	0700	52	11.3
1/30/2019	0700	53	11.3
1/30/2019	0700	54	10.9
1/30/2019	0700	55	10.9
1/30/2019	0700	56	10.9
1/30/2019	0700	57	12.6
1/30/2019	0700	58	12.6
1/30/2019	0700	59	12.6
1/30/2019	0700	60	12.6
1/30/2019	0700	61	12.6
1/30/2019	0700	62	12.6
1/30/2019	0700	63	12.6
1/30/2019	0700	64	14.4
1/30/2019	0700	65	14.4
1/30/2019	0700	66	14.1
1/30/2019	0700	67	14.1
1/30/2019	0700	68	14.1
1/30/2019	0700	69	14.1
1/30/2019	0700	70	14.4
1/30/2019	0700	71	14.4
1/30/2019	0700	72	14.4
1/30/2019	0700	73	14.4
1/30/2019	0700	74	24.0
1/30/2019	0700	75	24.0
1/30/2019	0700	76	24.0
1/30/2019	0700	77	24.0
1/30/2019	0700	78	13.0
1/30/2019	0700	79	13.0
1/30/2019	0700	80	13.0
1/30/2019	0700	81	13.0
1/30/2019	0700	82	13.0
1/30/2019	0700	83	13.5
1/30/2019	0700	84	13.5
1/30/2019	0700	85	13.5
1/30/2019	0700	86	13.5
1/30/2019	0700	87	13.5
1/30/2019	0700	88	13.5
1/30/2019	0700	89	13.5
1/30/2019	0700	90	13.5
1/30/2019	0700	91	13.5
1/30/2019	0700	92	13.5
1/30/2019	0700	93	13.9
1/30/2019	0700	94	13.9
1/30/2019	0700	95	13.9
1/30/2019	0700	96	13.9
1/30/2019	0700	97	14.8
1/30/2019	0700	98	14.8
1/30/2019	0700	99	13.3
1/30/2019	0700	100
1/30/2019	0700	101
1/30/2019	0700	102
1/30/2019	0700	103
1/30/2019	0700	104
1/30/2019	0700	105
1/30/2019	0700	106
1/30/2019	0700	107	13.4
