# Supplementary material for: Monitoring, Mapping, and Modeling Spatial–Temporal Patterns of PM2.5 for Improved Understanding of Air Pollution Dynamics Using Portable Sensing Technologies
Source: Int J Environ Res Public Health. 2020 Jul 8;17(14):4914. doi: 10.3390/ijerph17144914 (PMC7400490; doi:10.3390/ijerph17144914)
Supplement: Supplementary file 1 [file ijerph-17-04914-s001.zip › Supplementary File 2/aggregated CSV/2019_1_30_1100_aggregated.csv]

Date	Time	Id	med_PM25
1/30/2019	1100	0
1/30/2019	1100	1
1/30/2019	1100	2
1/30/2019	1100	3
1/30/2019	1100	4
1/30/2019	1100	5	11.3
1/30/2019	1100	6	9.2
1/30/2019	1100	7	9.2
1/30/2019	1100	8	9.2
1/30/2019	1100	9	10.5
1/30/2019	1100	10	15.9
1/30/2019	1100	11	15.9
1/30/2019	1100	12
1/30/2019	1100	13	15.7
1/30/2019	1100	14	15.7
1/30/2019	1100	15	15.4
1/30/2019	1100	16	15.4
1/30/2019	1100	17	15.4
1/30/2019	1100	18	14.7
1/30/2019	1100	19	14.7
1/30/2019	1100	20
1/30/2019	1100	21	16.4
1/30/2019	1100	22	16.4
1/30/2019	1100	23	16.4
1/30/2019	1100	24	14.6
1/30/2019	1100	25
1/30/2019	1100	26	13.1
1/30/2019	1100	27	13.0
1/30/2019	1100	28
1/30/2019	1100	29	18.4
1/30/2019	1100	30	18.4
1/30/2019	1100	31
1/30/2019	1100	32
1/30/2019	1100	33	10.5
1/30/2019	1100	34
1/30/2019	1100	35	10.5
1/30/2019	1100	36	10.5
1/30/2019	1100	37	10.5
1/30/2019	1100	38	10.6
1/30/2019	1100	39	10.6
1/30/2019	1100	40	10.6
1/30/2019	1100	41	10.6
1/30/2019	1100	42	11.0
1/30/2019	1100	43	11.0
1/30/2019	1100	44	13.1
1/30/2019	1100	45	13.1
1/30/2019	1100	46	13.1
1/30/2019	1100	47	12.4
1/30/2019	1100	48	12.4
1/30/2019	1100	49	12.4
1/30/2019	1100	50	12.4
1/30/2019	1100	51	10.8
1/30/2019	1100	52	10.8
1/30/2019	1100	53	10.8
1/30/2019	1100	54	7.9
1/30/2019	1100	55	7.9
1/30/2019	1100	56	7.9
1/30/2019	1100	57	15.2
1/30/2019	1100	58	15.2
1/30/2019	1100	59	15.0
1/30/2019	1100	60	15.0
1/30/2019	1100	61	14.3
1/30/2019	1100	62	14.3
1/30/2019	1100	63	14.3
1/30/2019	1100	64	14.9
1/30/2019	1100	65	14.9
1/30/2019	1100	66	17.1
1/30/2019	1100	67	19.3
1/30/2019	1100	68	19.3
1/30/2019	1100	69	16.8
1/30/2019	1100	70	15.5
1/30/2019	1100	71	16.1
1/30/2019	1100	72	16.3
1/30/2019	1100	73	16.3
1/30/2019	1100	74	18.6
1/30/2019	1100	75	16.3
1/30/2019	1100	76
1/30/2019	1100	77	16.5
1/30/2019	1100	78
1/30/2019	1100	79	17.4
1/30/2019	1100	80	16.95
1/30/2019	1100	81	17.4
1/30/2019	1100	82
1/30/2019	1100	83
1/30/2019	1100	84
1/30/2019	1100	85
1/30/2019	1100	86	16.9
1/30/2019	1100	87	16.9
1/30/2019	1100	88	16.9
1/30/2019	1100	89
1/30/2019	1100	90
1/30/2019	1100	91
1/30/2019	1100	92
1/30/2019	1100	93
1/30/2019	1100	94
1/30/2019	1100	95
1/30/2019	1100	96
1/30/2019	1100	97
1/30/2019	1100	98	16.6
1/30/2019	1100	99	16.6
1/30/2019	1100	100	16.6
1/30/2019	1100	101	15.8
1/30/2019	1100	102	15.8
1/30/2019	1100	103	13.0
1/30/2019	1100	104	16.5
1/30/2019	1100	105	16.5
1/30/2019	1100	106	16.5
1/30/2019	1100	107	15.9
