# Supplementary material for: Monitoring, Mapping, and Modeling Spatial–Temporal Patterns of PM2.5 for Improved Understanding of Air Pollution Dynamics Using Portable Sensing Technologies
Source: Int J Environ Res Public Health. 2020 Jul 8;17(14):4914. doi: 10.3390/ijerph17144914 (PMC7400490; doi:10.3390/ijerph17144914)
Supplement: Supplementary file 1 [file ijerph-17-04914-s001.zip › Supplementary File 2/aggregated CSV/2019_1_30_1900_aggregated.csv]

Date	Time	Id	med_PM25
1/30/2019	1900	0	32.7
1/30/2019	1900	1	32.7
1/30/2019	1900	2	33.5
1/30/2019	1900	3	33.5
1/30/2019	1900	4	33.5
1/30/2019	1900	5	33.5
1/30/2019	1900	6	30.7
1/30/2019	1900	7	30.7
1/30/2019	1900	8	30.7
1/30/2019	1900	9	30.7
1/30/2019	1900	10	31.0
1/30/2019	1900	11	31.0
1/30/2019	1900	12	31.0
1/30/2019	1900	13	29.5
1/30/2019	1900	14	29.5
1/30/2019	1900	15	29.5
1/30/2019	1900	16	29.5
1/30/2019	1900	17	30.1
1/30/2019	1900	18	30.1
1/30/2019	1900	19	30.1
1/30/2019	1900	20	30.1
1/30/2019	1900	21	33.2
1/30/2019	1900	22	33.2
1/30/2019	1900	23	33.2
1/30/2019	1900	24	33.2
1/30/2019	1900	25	31.1
1/30/2019	1900	26	31.1
1/30/2019	1900	27	31.1
1/30/2019	1900	28	32.0
1/30/2019	1900	29	32.0
1/30/2019	1900	30	32.0
1/30/2019	1900	31	32.0
1/30/2019	1900	32	31.7
1/30/2019	1900	33	31.7
1/30/2019	1900	34	31.7
1/30/2019	1900	35	31.0
1/30/2019	1900	36	30.7
1/30/2019	1900	37	30.4
1/30/2019	1900	38	30.4
1/30/2019	1900	39	30.4
1/30/2019	1900	40	30.4
1/30/2019	1900	41	30.4
1/30/2019	1900	42	30.4
1/30/2019	1900	43	33.5
1/30/2019	1900	44	33.5
1/30/2019	1900	45	33.5
1/30/2019	1900	46	33.5
1/30/2019	1900	47	32.6
1/30/2019	1900	48
1/30/2019	1900	49
1/30/2019	1900	50
1/30/2019	1900	51
1/30/2019	1900	52
1/30/2019	1900	53
1/30/2019	1900	54
1/30/2019	1900	55
1/30/2019	1900	56	30.6
1/30/2019	1900	57	30.6
1/30/2019	1900	58	30.6
1/30/2019	1900	59	28.6
1/30/2019	1900	60	28.6
1/30/2019	1900	61	28.6
1/30/2019	1900	62	28.6
1/30/2019	1900	63	28.9
1/30/2019	1900	64	28.9
1/30/2019	1900	65	28.9
1/30/2019	1900	66	33.3
1/30/2019	1900	67	33.3
1/30/2019	1900	68	33.3
1/30/2019	1900	69	33.8
1/30/2019	1900	70	33.8
1/30/2019	1900	71	31.0
1/30/2019	1900	72	31.0
1/30/2019	1900	73	32.1
1/30/2019	1900	74	32.1
1/30/2019	1900	75	32.1
1/30/2019	1900	76	32.1
1/30/2019	1900	77	32.1
1/30/2019	1900	78	29.6
1/30/2019	1900	79	29.6
1/30/2019	1900	80	29.6
1/30/2019	1900	81	29.6
1/30/2019	1900	82	27.3
1/30/2019	1900	83	27.3
1/30/2019	1900	84	27.3
1/30/2019	1900	85	27.3
1/30/2019	1900	86	27.3
1/30/2019	1900	87	31.0
1/30/2019	1900	88	31.0
1/30/2019	1900	89	31.0
1/30/2019	1900	90	31.0
1/30/2019	1900	91	33.5
1/30/2019	1900	92	33.5
1/30/2019	1900	93	33.5
1/30/2019	1900	94	33.5
1/30/2019	1900	95	33.2
1/30/2019	1900	96	32.9
1/30/2019	1900	97	32.9
1/30/2019	1900	98	35.4
1/30/2019	1900	99	35.4
1/30/2019	1900	100	34.2
1/30/2019	1900	101	31.9
1/30/2019	1900	102	31.9
1/30/2019	1900	103	29.6
1/30/2019	1900	104	33.3
1/30/2019	1900	105	33.3
1/30/2019	1900	106	30.9
1/30/2019	1900	107	32.1
