# Supplementary material for: Monitoring, Mapping, and Modeling Spatial–Temporal Patterns of PM2.5 for Improved Understanding of Air Pollution Dynamics Using Portable Sensing Technologies
Source: Int J Environ Res Public Health. 2020 Jul 8;17(14):4914. doi: 10.3390/ijerph17144914 (PMC7400490; doi:10.3390/ijerph17144914)
Supplement: Supplementary file 1 [file ijerph-17-04914-s001.zip › Supplementary File 2/aggregated CSV/2019_1_31_0700_aggregated.csv]

Date	Time	Id	med_PM25
1/31/2019	0700	0	12.5
1/31/2019	0700	1	14.0
1/31/2019	0700	2	14.0
1/31/2019	0700	3	14.0
1/31/2019	0700	4	14.0
1/31/2019	0700	5	13.4
1/31/2019	0700	6	13.4
1/31/2019	0700	7	13.4
1/31/2019	0700	8	13.4
1/31/2019	0700	9	13.4
1/31/2019	0700	10
1/31/2019	0700	11
1/31/2019	0700	12
1/31/2019	0700	13
1/31/2019	0700	14
1/31/2019	0700	15
1/31/2019	0700	16
1/31/2019	0700	17
1/31/2019	0700	18
1/31/2019	0700	19
1/31/2019	0700	20
1/31/2019	0700	21
1/31/2019	0700	22
1/31/2019	0700	23
1/31/2019	0700	24
1/31/2019	0700	25
1/31/2019	0700	26
1/31/2019	0700	27
1/31/2019	0700	28
1/31/2019	0700	29
1/31/2019	0700	30
1/31/2019	0700	31
1/31/2019	0700	32
1/31/2019	0700	33	13.5
1/31/2019	0700	34
1/31/2019	0700	35
1/31/2019	0700	36
1/31/2019	0700	37
1/31/2019	0700	38
1/31/2019	0700	39
1/31/2019	0700	40
1/31/2019	0700	41
1/31/2019	0700	42	11.9
1/31/2019	0700	43	11.9
1/31/2019	0700	44	11.9
1/31/2019	0700	45	11.9
1/31/2019	0700	46	11.9
1/31/2019	0700	47	11.9
1/31/2019	0700	48	11.9
1/31/2019	0700	49	11.3
1/31/2019	0700	50	11.3
1/31/2019	0700	51	11.3
1/31/2019	0700	52	11.3
1/31/2019	0700	53	11.05
1/31/2019	0700	54	10.8
1/31/2019	0700	55	10.8
1/31/2019	0700	56	10.8
1/31/2019	0700	57	10.4
1/31/2019	0700	58	10.4
1/31/2019	0700	59	10.4
1/31/2019	0700	60	10.4
1/31/2019	0700	61	10.4
1/31/2019	0700	62	10.9
1/31/2019	0700	63	10.9
1/31/2019	0700	64	10.9
1/31/2019	0700	65	11.3
1/31/2019	0700	66	12.1
1/31/2019	0700	67	12.1
1/31/2019	0700	68	12.1
1/31/2019	0700	69	15.1
1/31/2019	0700	70	15.1
1/31/2019	0700	71	15.1
1/31/2019	0700	72	17.4
1/31/2019	0700	73	17.4
1/31/2019	0700	74	17.4
1/31/2019	0700	75	17.4
1/31/2019	0700	76	17.4
1/31/2019	0700	77	15.7
1/31/2019	0700	78	15.7
1/31/2019	0700	79	15.7
1/31/2019	0700	80	15.7
1/31/2019	0700	81	15.7
1/31/2019	0700	82	13.0
1/31/2019	0700	83	13.0
1/31/2019	0700	84	13.0
1/31/2019	0700	85	13.0
1/31/2019	0700	86	13.0
1/31/2019	0700	87	13.0
1/31/2019	0700	88	12.5
1/31/2019	0700	89	12.5
1/31/2019	0700	90	12.5
1/31/2019	0700	91	12.5
1/31/2019	0700	92	12.5
1/31/2019	0700	93	12.5
1/31/2019	0700	94	12.4
1/31/2019	0700	95	12.4
1/31/2019	0700	96	12.4
1/31/2019	0700	97	12.4
1/31/2019	0700	98	12.5
1/31/2019	0700	99	12.5
1/31/2019	0700	100
1/31/2019	0700	101
1/31/2019	0700	102
1/31/2019	0700	103
1/31/2019	0700	104
1/31/2019	0700	105
1/31/2019	0700	106
1/31/2019	0700	107
