# Supplementary material for: Monitoring, Mapping, and Modeling Spatial–Temporal Patterns of PM2.5 for Improved Understanding of Air Pollution Dynamics Using Portable Sensing Technologies
Source: Int J Environ Res Public Health. 2020 Jul 8;17(14):4914. doi: 10.3390/ijerph17144914 (PMC7400490; doi:10.3390/ijerph17144914)
Supplement: Supplementary file 1 [file ijerph-17-04914-s001.zip › Supplementary File 2/aggregated CSV/2019_1_31_1100_aggregated.csv]

Date	Time	Id	med_PM25
1/31/2019	1100	0	16.0
1/31/2019	1100	1	15.2
1/31/2019	1100	2	15.2
1/31/2019	1100	3	15.2
1/31/2019	1100	4	15.2
1/31/2019	1100	5	15.4
1/31/2019	1100	6	15.4
1/31/2019	1100	7	15.4
1/31/2019	1100	8	15.4
1/31/2019	1100	9	15.4
1/31/2019	1100	10
1/31/2019	1100	11
1/31/2019	1100	12
1/31/2019	1100	13
1/31/2019	1100	14
1/31/2019	1100	15
1/31/2019	1100	16
1/31/2019	1100	17
1/31/2019	1100	18
1/31/2019	1100	19
1/31/2019	1100	20
1/31/2019	1100	21
1/31/2019	1100	22
1/31/2019	1100	23
1/31/2019	1100	24
1/31/2019	1100	25
1/31/2019	1100	26
1/31/2019	1100	27
1/31/2019	1100	28
1/31/2019	1100	29
1/31/2019	1100	30
1/31/2019	1100	31
1/31/2019	1100	32
1/31/2019	1100	33
1/31/2019	1100	34
1/31/2019	1100	35	15.4
1/31/2019	1100	36	15.6
1/31/2019	1100	37	15.6
1/31/2019	1100	38	15.6
1/31/2019	1100	39	15.6
1/31/2019	1100	40	15.6
1/31/2019	1100	41	14.6
1/31/2019	1100	42
1/31/2019	1100	43
1/31/2019	1100	44
1/31/2019	1100	45
1/31/2019	1100	46	12.8
1/31/2019	1100	47	12.8
1/31/2019	1100	48	12.8
1/31/2019	1100	49	12.8
1/31/2019	1100	50	12.8
1/31/2019	1100	51	13.3
1/31/2019	1100	52	13.3
1/31/2019	1100	53	13.3
1/31/2019	1100	54	13.3
1/31/2019	1100	55	13.3
1/31/2019	1100	56	12.3
1/31/2019	1100	57	12.3
1/31/2019	1100	58	12.3
1/31/2019	1100	59	12.3
1/31/2019	1100	60	12.3
1/31/2019	1100	61	12.3
1/31/2019	1100	62	12.8
1/31/2019	1100	63	12.8
1/31/2019	1100	64	13.3
1/31/2019	1100	65	13.25
1/31/2019	1100	66	13.2
1/31/2019	1100	67	17.7
1/31/2019	1100	68	17.7
1/31/2019	1100	69	15.8
1/31/2019	1100	70	15.8
1/31/2019	1100	71	15.8
1/31/2019	1100	72	15.8
1/31/2019	1100	73	17.6
1/31/2019	1100	74	17.6
1/31/2019	1100	75	17.6
1/31/2019	1100	76	17.6
1/31/2019	1100	77	20.75
1/31/2019	1100	78	23.9
1/31/2019	1100	79	23.9
1/31/2019	1100	80	23.9
1/31/2019	1100	81	23.9
1/31/2019	1100	82	22.35
1/31/2019	1100	83	20.8
1/31/2019	1100	84	20.8
1/31/2019	1100	85	20.8
1/31/2019	1100	86	20.8
1/31/2019	1100	87	20.8
1/31/2019	1100	88	20.8
1/31/2019	1100	89	36.4
1/31/2019	1100	90	36.4
1/31/2019	1100	91	36.4
1/31/2019	1100	92	36.4
1/31/2019	1100	93	36.4
1/31/2019	1100	94	27.15
1/31/2019	1100	95	17.9
1/31/2019	1100	96	17.9
1/31/2019	1100	97	17.9
1/31/2019	1100	98	16.0
1/31/2019	1100	99	16.0
1/31/2019	1100	100
1/31/2019	1100	101
1/31/2019	1100	102
1/31/2019	1100	103
1/31/2019	1100	104
1/31/2019	1100	105
1/31/2019	1100	106
1/31/2019	1100	107
