# Supplementary material for: Monitoring, Mapping, and Modeling Spatial–Temporal Patterns of PM2.5 for Improved Understanding of Air Pollution Dynamics Using Portable Sensing Technologies
Source: Int J Environ Res Public Health. 2020 Jul 8;17(14):4914. doi: 10.3390/ijerph17144914 (PMC7400490; doi:10.3390/ijerph17144914)
Supplement: Supplementary file 1 [file ijerph-17-04914-s001.zip › Supplementary File 2/aggregated CSV/2019_1_31_1500_aggregated.csv]

Date	Time	Id	med_PM25
1/31/2019	1500	0	21.8
1/31/2019	1500	1	21.8
1/31/2019	1500	2	20.9
1/31/2019	1500	3	20.9
1/31/2019	1500	4	20.9
1/31/2019	1500	5	20.9
1/31/2019	1500	6	20.8
1/31/2019	1500	7	20.8
1/31/2019	1500	8	20.8
1/31/2019	1500	9	20.8
1/31/2019	1500	10	20.8
1/31/2019	1500	11	20.5
1/31/2019	1500	12	20.5
1/31/2019	1500	13	20.5
1/31/2019	1500	14	20.5
1/31/2019	1500	15	19.7
1/31/2019	1500	16	19.7
1/31/2019	1500	17	19.7
1/31/2019	1500	18	17.8
1/31/2019	1500	19	15.9
1/31/2019	1500	20	15.9
1/31/2019	1500	21	15.9
1/31/2019	1500	22	12.9
1/31/2019	1500	23	12.9
1/31/2019	1500	24	12.9
1/31/2019	1500	25	12.9
1/31/2019	1500	26	14.6
1/31/2019	1500	27	14.6
1/31/2019	1500	28	14.6
1/31/2019	1500	29	11.6
1/31/2019	1500	30	11.6
1/31/2019	1500	31	11.6
1/31/2019	1500	32	12.0
1/31/2019	1500	33
1/31/2019	1500	34	12.4
1/31/2019	1500	35	16.6
1/31/2019	1500	36	20.8
1/31/2019	1500	37	22.4
1/31/2019	1500	38	22.4
1/31/2019	1500	39	22.4
1/31/2019	1500	40	22.4
1/31/2019	1500	41	22.4
1/31/2019	1500	42	22.45
1/31/2019	1500	43	22.5
1/31/2019	1500	44	22.5
1/31/2019	1500	45	22.5
1/31/2019	1500	46	22.5
1/31/2019	1500	47	22.7
1/31/2019	1500	48	20.9
1/31/2019	1500	49	20.9
1/31/2019	1500	50
1/31/2019	1500	51
1/31/2019	1500	52	19.0
1/31/2019	1500	53	19.0
1/31/2019	1500	54	19.0
1/31/2019	1500	55	19.0
1/31/2019	1500	56	19.9
1/31/2019	1500	57	19.9
1/31/2019	1500	58	19.5
1/31/2019	1500	59	19.5
1/31/2019	1500	60	19.5
1/31/2019	1500	61	19.5
1/31/2019	1500	62	21.3
1/31/2019	1500	63	21.3
1/31/2019	1500	64	21.3
1/31/2019	1500	65	21.3
1/31/2019	1500	66	18.3
1/31/2019	1500	67	18.3
1/31/2019	1500	68	18.3
1/31/2019	1500	69	14.9
1/31/2019	1500	70	14.9
1/31/2019	1500	71	14.9
1/31/2019	1500	72	12.4
1/31/2019	1500	73	12.4
1/31/2019	1500	74	12.4
1/31/2019	1500	75	12.4
1/31/2019	1500	76	12.95
1/31/2019	1500	77	13.5
1/31/2019	1500	78	13.5
1/31/2019	1500	79	13.5
1/31/2019	1500	80	13.5
1/31/2019	1500	81	12.4
1/31/2019	1500	82	12.4
1/31/2019	1500	83	12.4
1/31/2019	1500	84	12.4
1/31/2019	1500	85	12.4
1/31/2019	1500	86	12.4
1/31/2019	1500	87	12.4
1/31/2019	1500	88	17.2
1/31/2019	1500	89	17.2
1/31/2019	1500	90	17.2
1/31/2019	1500	91	17.2
1/31/2019	1500	92	17.2
1/31/2019	1500	93	17.6
1/31/2019	1500	94	17.6
1/31/2019	1500	95	17.6
1/31/2019	1500	96	17.6
1/31/2019	1500	97	20.8
1/31/2019	1500	98	20.8
1/31/2019	1500	99	21.3
1/31/2019	1500	100	19.9
1/31/2019	1500	101	20.0
1/31/2019	1500	102	19.8
1/31/2019	1500	103	17.25
1/31/2019	1500	104	13.4
1/31/2019	1500	105	13.4
1/31/2019	1500	106	21.1
1/31/2019	1500	107	20.8
