# Supplementary material for: Monitoring, Mapping, and Modeling Spatial–Temporal Patterns of PM2.5 for Improved Understanding of Air Pollution Dynamics Using Portable Sensing Technologies
Source: Int J Environ Res Public Health. 2020 Jul 8;17(14):4914. doi: 10.3390/ijerph17144914 (PMC7400490; doi:10.3390/ijerph17144914)
Supplement: Supplementary file 1 [file ijerph-17-04914-s001.zip › Supplementary File 2/aggregated CSV/2019_1_31_1900_aggregated.csv]

Date	Time	Id	med_PM25
1/31/2019	1900	0	25.0
1/31/2019	1900	1	24.6
1/31/2019	1900	2	24.2
1/31/2019	1900	3	24.2
1/31/2019	1900	4	24.2
1/31/2019	1900	5	24.2
1/31/2019	1900	6	22.8
1/31/2019	1900	7	22.8
1/31/2019	1900	8	22.8
1/31/2019	1900	9	22.8
1/31/2019	1900	10	22.4
1/31/2019	1900	11	22.4
1/31/2019	1900	12	23.1
1/31/2019	1900	13	23.1
1/31/2019	1900	14	23.1
1/31/2019	1900	15	23.1
1/31/2019	1900	16	22.75
1/31/2019	1900	17	22.4
1/31/2019	1900	18	22.4
1/31/2019	1900	19	22.4
1/31/2019	1900	20	22.4
1/31/2019	1900	21	21.6
1/31/2019	1900	22	21.6
1/31/2019	1900	23	21.6
1/31/2019	1900	24	22.35
1/31/2019	1900	25	23.1
1/31/2019	1900	26	23.1
1/31/2019	1900	27	23.1
1/31/2019	1900	28	22.6
1/31/2019	1900	29	22.6
1/31/2019	1900	30	22.6
1/31/2019	1900	31	22.6
1/31/2019	1900	32	22.5
1/31/2019	1900	33	22.5
1/31/2019	1900	34	22.5
1/31/2019	1900	35	23.7
1/31/2019	1900	36	22.8
1/31/2019	1900	37	22.8
1/31/2019	1900	38	22.3
1/31/2019	1900	39	22.3
1/31/2019	1900	40	22.3
1/31/2019	1900	41	22.3
1/31/2019	1900	42	22.3
1/31/2019	1900	43	22.3
1/31/2019	1900	44	21.9
1/31/2019	1900	45	21.9
1/31/2019	1900	46	21.9
1/31/2019	1900	47	22.0
1/31/2019	1900	48
1/31/2019	1900	49
1/31/2019	1900	50
1/31/2019	1900	51
1/31/2019	1900	52
1/31/2019	1900	53
1/31/2019	1900	54
1/31/2019	1900	55
1/31/2019	1900	56	21.2
1/31/2019	1900	57	21.2
1/31/2019	1900	58	21.2
1/31/2019	1900	59	21.2
1/31/2019	1900	60	21.5
1/31/2019	1900	61	21.8
1/31/2019	1900	62	21.8
1/31/2019	1900	63	21.8
1/31/2019	1900	64	21.8
1/31/2019	1900	65	22.0
1/31/2019	1900	66	22.0
1/31/2019	1900	67	22.0
1/31/2019	1900	68	22.7
1/31/2019	1900	69	22.7
1/31/2019	1900	70	22.2
1/31/2019	1900	71	22.2
1/31/2019	1900	72	22.2
1/31/2019	1900	73	22.2
1/31/2019	1900	74	22.2
1/31/2019	1900	75	23.4
1/31/2019	1900	76	23.4
1/31/2019	1900	77	23.4
1/31/2019	1900	78	23.4
1/31/2019	1900	79	23.4
1/31/2019	1900	80	22.8
1/31/2019	1900	81	22.8
1/31/2019	1900	82	22.8
1/31/2019	1900	83	22.8
1/31/2019	1900	84	22.8
1/31/2019	1900	85	21.8
1/31/2019	1900	86	21.8
1/31/2019	1900	87	21.8
1/31/2019	1900	88	21.8
1/31/2019	1900	89	21.8
1/31/2019	1900	90	22.4
1/31/2019	1900	91	22.4
1/31/2019	1900	92	22.4
1/31/2019	1900	93	22.4
1/31/2019	1900	94	22.4
1/31/2019	1900	95	22.4
1/31/2019	1900	96	24.6
1/31/2019	1900	97	24.6
1/31/2019	1900	98	24.6
1/31/2019	1900	99	22.5
1/31/2019	1900	100	25.0
1/31/2019	1900	101	23.75
1/31/2019	1900	102	22.9
1/31/2019	1900	103	23.1
1/31/2019	1900	104	23.1
1/31/2019	1900	105	23.7
1/31/2019	1900	106	23.05
1/31/2019	1900	107	23.05
