# Supplementary material for: Monitoring, Mapping, and Modeling Spatial–Temporal Patterns of PM2.5 for Improved Understanding of Air Pollution Dynamics Using Portable Sensing Technologies
Source: Int J Environ Res Public Health. 2020 Jul 8;17(14):4914. doi: 10.3390/ijerph17144914 (PMC7400490; doi:10.3390/ijerph17144914)
Supplement: Supplementary file 1 [file ijerph-17-04914-s001.zip › Supplementary File 2/aggregated CSV/2019_2_1_1100_aggregated.csv]

Date	Time	Id	med_PM25
2/1/2019	1100	0	12.8
2/1/2019	1100	1	12.8
2/1/2019	1100	2	12.8
2/1/2019	1100	3	12.8
2/1/2019	1100	4	12.0
2/1/2019	1100	5	12.0
2/1/2019	1100	6	12.0
2/1/2019	1100	7	12.0
2/1/2019	1100	8	12.0
2/1/2019	1100	9	11.9
2/1/2019	1100	10
2/1/2019	1100	11
2/1/2019	1100	12
2/1/2019	1100	13
2/1/2019	1100	14
2/1/2019	1100	15
2/1/2019	1100	16
2/1/2019	1100	17
2/1/2019	1100	18
2/1/2019	1100	19
2/1/2019	1100	20
2/1/2019	1100	21
2/1/2019	1100	22
2/1/2019	1100	23
2/1/2019	1100	24
2/1/2019	1100	25
2/1/2019	1100	26
2/1/2019	1100	27
2/1/2019	1100	28
2/1/2019	1100	29
2/1/2019	1100	30
2/1/2019	1100	31
2/1/2019	1100	32
2/1/2019	1100	33
2/1/2019	1100	34
2/1/2019	1100	35	11.9
2/1/2019	1100	36	11.9
2/1/2019	1100	37	11.9
2/1/2019	1100	38	11.9
2/1/2019	1100	39	11.9
2/1/2019	1100	40	11.5
2/1/2019	1100	41
2/1/2019	1100	42
2/1/2019	1100	43	9.4
2/1/2019	1100	44	9.4
2/1/2019	1100	45	9.4
2/1/2019	1100	46	9.4
2/1/2019	1100	47	9.4
2/1/2019	1100	48	9.4
2/1/2019	1100	49	9.4
2/1/2019	1100	50	9.4
2/1/2019	1100	51
2/1/2019	1100	52
2/1/2019	1100	53
2/1/2019	1100	54	11.0
2/1/2019	1100	55	11.0
2/1/2019	1100	56	11.0
2/1/2019	1100	57	10.6
2/1/2019	1100	58	10.2
2/1/2019	1100	59	10.2
2/1/2019	1100	60	10.2
2/1/2019	1100	61	9.7
2/1/2019	1100	62	9.7
2/1/2019	1100	63	11.4
2/1/2019	1100	64	11.4
2/1/2019	1100	65	12.5
2/1/2019	1100	66	12.5
2/1/2019	1100	67	12.7
2/1/2019	1100	68	12.7
2/1/2019	1100	69	12.7
2/1/2019	1100	70	12.7
2/1/2019	1100	71	12.7
2/1/2019	1100	72	12.7
2/1/2019	1100	73	12.7
2/1/2019	1100	74	14.3
2/1/2019	1100	75	14.3
2/1/2019	1100	76	14.3
2/1/2019	1100	77	14.3
2/1/2019	1100	78	14.0
2/1/2019	1100	79	14.0
2/1/2019	1100	80	14.0
2/1/2019	1100	81	14.0
2/1/2019	1100	82	14.0
2/1/2019	1100	83	14.0
2/1/2019	1100	84	12.9
2/1/2019	1100	85	12.9
2/1/2019	1100	86	12.9
2/1/2019	1100	87	12.9
2/1/2019	1100	88	12.9
2/1/2019	1100	89	12.9
2/1/2019	1100	90	12.9
2/1/2019	1100	91	13.7
2/1/2019	1100	92	13.7
2/1/2019	1100	93	13.7
2/1/2019	1100	94	13.7
2/1/2019	1100	95	13.7
2/1/2019	1100	96	13.4
2/1/2019	1100	97	13.4
2/1/2019	1100	98	13.4
2/1/2019	1100	99	13.4
2/1/2019	1100	100
2/1/2019	1100	101
2/1/2019	1100	102
2/1/2019	1100	103
2/1/2019	1100	104
2/1/2019	1100	105
2/1/2019	1100	106
2/1/2019	1100	107
