# Supplementary material for: Monitoring, Mapping, and Modeling Spatial–Temporal Patterns of PM2.5 for Improved Understanding of Air Pollution Dynamics Using Portable Sensing Technologies
Source: Int J Environ Res Public Health. 2020 Jul 8;17(14):4914. doi: 10.3390/ijerph17144914 (PMC7400490; doi:10.3390/ijerph17144914)
Supplement: Supplementary file 1 [file ijerph-17-04914-s001.zip › Supplementary File 2/aggregated CSV/2019_2_1_1500_aggregated.csv]

Date	Time	Id	med_PM25
2/1/2019	1500	0	27.6
2/1/2019	1500	1	27.6
2/1/2019	1500	2	23.4
2/1/2019	1500	3	23.4
2/1/2019	1500	4	23.4
2/1/2019	1500	5	23.4
2/1/2019	1500	6	22.6
2/1/2019	1500	7	22.6
2/1/2019	1500	8	22.6
2/1/2019	1500	9	22.6
2/1/2019	1500	10	20.2
2/1/2019	1500	11	20.2
2/1/2019	1500	12	20.2
2/1/2019	1500	13	20.2
2/1/2019	1500	14	20.2
2/1/2019	1500	15	21.0
2/1/2019	1500	16	21.0
2/1/2019	1500	17	21.0
2/1/2019	1500	18	21.0
2/1/2019	1500	19	20.7
2/1/2019	1500	20	20.7
2/1/2019	1500	21	20.7
2/1/2019	1500	22	20.7
2/1/2019	1500	23	21.6
2/1/2019	1500	24	21.6
2/1/2019	1500	25	21.6
2/1/2019	1500	26	21.6
2/1/2019	1500	27	21.4
2/1/2019	1500	28	21.4
2/1/2019	1500	29	21.4
2/1/2019	1500	30	22.4
2/1/2019	1500	31	22.4
2/1/2019	1500	32	22.4
2/1/2019	1500	33
2/1/2019	1500	34	22.4
2/1/2019	1500	35	20.2
2/1/2019	1500	36	22.6
2/1/2019	1500	37	21.35
2/1/2019	1500	38	20.1
2/1/2019	1500	39	20.1
2/1/2019	1500	40	20.1
2/1/2019	1500	41	20.1
2/1/2019	1500	42	20.1
2/1/2019	1500	43	21.3
2/1/2019	1500	44	21.3
2/1/2019	1500	45	21.3
2/1/2019	1500	46	21.3
2/1/2019	1500	47	23.85
2/1/2019	1500	48
2/1/2019	1500	49	16.8
2/1/2019	1500	50	16.8
2/1/2019	1500	51	16.8
2/1/2019	1500	52	16.8
2/1/2019	1500	53	16.8
2/1/2019	1500	54	16.8
2/1/2019	1500	55	18.0
2/1/2019	1500	56	18.0
2/1/2019	1500	57	18.0
2/1/2019	1500	58	18.0
2/1/2019	1500	59	18.0
2/1/2019	1500	60	17.1
2/1/2019	1500	61	17.1
2/1/2019	1500	62	17.1
2/1/2019	1500	63	17.1
2/1/2019	1500	64	17.4
2/1/2019	1500	65	17.4
2/1/2019	1500	66	17.4
2/1/2019	1500	67	19.6
2/1/2019	1500	68	21.8
2/1/2019	1500	69	21.8
2/1/2019	1500	70	21.8
2/1/2019	1500	71	20.3
2/1/2019	1500	72	20.3
2/1/2019	1500	73	20.3
2/1/2019	1500	74	20.3
2/1/2019	1500	75	20.3
2/1/2019	1500	76	20.3
2/1/2019	1500	77	21.4
2/1/2019	1500	78	21.4
2/1/2019	1500	79	21.4
2/1/2019	1500	80	21.4
2/1/2019	1500	81	19.25
2/1/2019	1500	82	17.1
2/1/2019	1500	83	17.1
2/1/2019	1500	84	17.1
2/1/2019	1500	85	17.1
2/1/2019	1500	86	17.1
2/1/2019	1500	87	17.1
2/1/2019	1500	88	17.85
2/1/2019	1500	89	18.6
2/1/2019	1500	90	18.6
2/1/2019	1500	91	18.6
2/1/2019	1500	92	18.6
2/1/2019	1500	93	18.6
2/1/2019	1500	94	22.3
2/1/2019	1500	95	22.3
2/1/2019	1500	96	22.3
2/1/2019	1500	97	22.3
2/1/2019	1500	98	24.6
2/1/2019	1500	99	26.1
2/1/2019	1500	100	27.6
2/1/2019	1500	101	23.2
2/1/2019	1500	102	23.2
2/1/2019	1500	103	22.2
2/1/2019	1500	104	23.7
2/1/2019	1500	105	22.6
2/1/2019	1500	106	22.6
2/1/2019	1500	107	22.4
