# Supplementary material for: Monitoring, Mapping, and Modeling Spatial–Temporal Patterns of PM2.5 for Improved Understanding of Air Pollution Dynamics Using Portable Sensing Technologies
Source: Int J Environ Res Public Health. 2020 Jul 8;17(14):4914. doi: 10.3390/ijerph17144914 (PMC7400490; doi:10.3390/ijerph17144914)
Supplement: Supplementary file 1 [file ijerph-17-04914-s001.zip › Supplementary File 2/aggregated CSV/2019_2_1_1900_aggregated.csv]

Date	Time	Id	med_PM25
2/1/2019	1900	0	41.7
2/1/2019	1900	1	44.7
2/1/2019	1900	2	44.7
2/1/2019	1900	3	44.7
2/1/2019	1900	4	44.7
2/1/2019	1900	5	42.9
2/1/2019	1900	6	42.9
2/1/2019	1900	7	42.9
2/1/2019	1900	8	42.9
2/1/2019	1900	9	42.9
2/1/2019	1900	10	38.4
2/1/2019	1900	11	38.4
2/1/2019	1900	12	38.2
2/1/2019	1900	13	38.0
2/1/2019	1900	14	38.0
2/1/2019	1900	15	38.0
2/1/2019	1900	16	40.4
2/1/2019	1900	17	40.4
2/1/2019	1900	18	40.4
2/1/2019	1900	19	40.4
2/1/2019	1900	20	40.9
2/1/2019	1900	21	41.4
2/1/2019	1900	22	41.4
2/1/2019	1900	23	41.4
2/1/2019	1900	24	41.0
2/1/2019	1900	25	40.6
2/1/2019	1900	26	40.6
2/1/2019	1900	27	39.6
2/1/2019	1900	28	38.6
2/1/2019	1900	29	38.6
2/1/2019	1900	30	38.6
2/1/2019	1900	31	38.6
2/1/2019	1900	32	38.6
2/1/2019	1900	33	40.9
2/1/2019	1900	34	40.9
2/1/2019	1900	35	39.65
2/1/2019	1900	36	42.25
2/1/2019	1900	37	41.6
2/1/2019	1900	38	41.6
2/1/2019	1900	39	41.6
2/1/2019	1900	40	41.6
2/1/2019	1900	41	41.6
2/1/2019	1900	42	41.6
2/1/2019	1900	43	44.4
2/1/2019	1900	44	44.4
2/1/2019	1900	45	44.4
2/1/2019	1900	46	44.4
2/1/2019	1900	47	43.1
2/1/2019	1900	48
2/1/2019	1900	49
2/1/2019	1900	50
2/1/2019	1900	51
2/1/2019	1900	52
2/1/2019	1900	53
2/1/2019	1900	54
2/1/2019	1900	55
2/1/2019	1900	56	26.7
2/1/2019	1900	57	26.7
2/1/2019	1900	58	26.7
2/1/2019	1900	59	26.7
2/1/2019	1900	60	26.7
2/1/2019	1900	61	27.4
2/1/2019	1900	62	27.4
2/1/2019	1900	63	27.4
2/1/2019	1900	64	27.4
2/1/2019	1900	65	31.7
2/1/2019	1900	66	31.7
2/1/2019	1900	67	31.7
2/1/2019	1900	68	37.1
2/1/2019	1900	69	37.1
2/1/2019	1900	70	37.1
2/1/2019	1900	71	37.1
2/1/2019	1900	72	37.2
2/1/2019	1900	73	37.2
2/1/2019	1900	74	37.2
2/1/2019	1900	75	37.2
2/1/2019	1900	76	37.2
2/1/2019	1900	77	36.9
2/1/2019	1900	78	36.9
2/1/2019	1900	79	36.9
2/1/2019	1900	80	36.9
2/1/2019	1900	81	34.8
2/1/2019	1900	82	34.8
2/1/2019	1900	83	34.8
2/1/2019	1900	84	34.8
2/1/2019	1900	85	34.8
2/1/2019	1900	86	34.8
2/1/2019	1900	87	37.0
2/1/2019	1900	88	37.0
2/1/2019	1900	89	37.0
2/1/2019	1900	90	37.0
2/1/2019	1900	91	37.0
2/1/2019	1900	92	40.1
2/1/2019	1900	93	40.1
2/1/2019	1900	94	40.1
2/1/2019	1900	95	40.1
2/1/2019	1900	96	39.6
2/1/2019	1900	97	39.1
2/1/2019	1900	98	39.1
2/1/2019	1900	99	40.4
2/1/2019	1900	100	40.25
2/1/2019	1900	101	38.8
2/1/2019	1900	102	40.25
2/1/2019	1900	103	39.6
2/1/2019	1900	104	38.4
2/1/2019	1900	105	39.6
2/1/2019	1900	106	39.6
2/1/2019	1900	107	38.4
