# Supplementary material for: Monitoring, Mapping, and Modeling Spatial–Temporal Patterns of PM2.5 for Improved Understanding of Air Pollution Dynamics Using Portable Sensing Technologies
Source: Int J Environ Res Public Health. 2020 Jul 8;17(14):4914. doi: 10.3390/ijerph17144914 (PMC7400490; doi:10.3390/ijerph17144914)
Supplement: Supplementary file 1 [file ijerph-17-04914-s001.zip › Supplementary File 2/aggregated CSV/2019_2_4_0700_aggregated.csv]

Date	Time	Id	med_PM25
2/4/2019	0700	0	71.8
2/4/2019	0700	1	71.8
2/4/2019	0700	2	71.8
2/4/2019	0700	3	74.6
2/4/2019	0700	4	74.6
2/4/2019	0700	5	74.6
2/4/2019	0700	6	75.6
2/4/2019	0700	7	75.6
2/4/2019	0700	8	75.6
2/4/2019	0700	9	75.6
2/4/2019	0700	10
2/4/2019	0700	11
2/4/2019	0700	12
2/4/2019	0700	13
2/4/2019	0700	14
2/4/2019	0700	15
2/4/2019	0700	16
2/4/2019	0700	17
2/4/2019	0700	18
2/4/2019	0700	19
2/4/2019	0700	20
2/4/2019	0700	21
2/4/2019	0700	22
2/4/2019	0700	23
2/4/2019	0700	24
2/4/2019	0700	25
2/4/2019	0700	26
2/4/2019	0700	27
2/4/2019	0700	28
2/4/2019	0700	29
2/4/2019	0700	30
2/4/2019	0700	31
2/4/2019	0700	32
2/4/2019	0700	33	75.6
2/4/2019	0700	34
2/4/2019	0700	35	75.6
2/4/2019	0700	36	75.6
2/4/2019	0700	37	75.6
2/4/2019	0700	38	75.7
2/4/2019	0700	39	75.7
2/4/2019	0700	40	77.0
2/4/2019	0700	41	50.9
2/4/2019	0700	42	50.9
2/4/2019	0700	43	50.9
2/4/2019	0700	44	52.7
2/4/2019	0700	45	54.5
2/4/2019	0700	46	54.5
2/4/2019	0700	47	54.5
2/4/2019	0700	48	54.5
2/4/2019	0700	49	54.5
2/4/2019	0700	50	52.9
2/4/2019	0700	51	52.9
2/4/2019	0700	52	52.9
2/4/2019	0700	53	52.9
2/4/2019	0700	54	55.6
2/4/2019	0700	55	58.3
2/4/2019	0700	56	58.3
2/4/2019	0700	57	58.3
2/4/2019	0700	58	58.3
2/4/2019	0700	59	60.9
2/4/2019	0700	60	60.9
2/4/2019	0700	61	60.9
2/4/2019	0700	62	62.6
2/4/2019	0700	63	62.6
2/4/2019	0700	64	62.6
2/4/2019	0700	65	62.45
2/4/2019	0700	66	62.3
2/4/2019	0700	67	62.3
2/4/2019	0700	68	64.5
2/4/2019	0700	69	64.5
2/4/2019	0700	70	64.5
2/4/2019	0700	71	65.8
2/4/2019	0700	72	65.8
2/4/2019	0700	73	65.8
2/4/2019	0700	74	65.8
2/4/2019	0700	75	65.8
2/4/2019	0700	76	67.1
2/4/2019	0700	77	67.1
2/4/2019	0700	78	67.1
2/4/2019	0700	79	69.1
2/4/2019	0700	80	69.1
2/4/2019	0700	81	69.1
2/4/2019	0700	82	69.1
2/4/2019	0700	83	69.1
2/4/2019	0700	84	70.25
2/4/2019	0700	85	71.4
2/4/2019	0700	86	71.4
2/4/2019	0700	87	71.4
2/4/2019	0700	88	71.4
2/4/2019	0700	89	71.4
2/4/2019	0700	90	71.4
2/4/2019	0700	91	71.4
2/4/2019	0700	92	71.4
2/4/2019	0700	93	71.4
2/4/2019	0700	94	72.5
2/4/2019	0700	95	72.5
2/4/2019	0700	96	72.5
2/4/2019	0700	97	72.5
2/4/2019	0700	98	71.8
2/4/2019	0700	99	71.8
2/4/2019	0700	100
2/4/2019	0700	101
2/4/2019	0700	102
2/4/2019	0700	103
2/4/2019	0700	104
2/4/2019	0700	105
2/4/2019	0700	106
2/4/2019	0700	107
