# Supplementary material for: Monitoring, Mapping, and Modeling Spatial–Temporal Patterns of PM2.5 for Improved Understanding of Air Pollution Dynamics Using Portable Sensing Technologies
Source: Int J Environ Res Public Health. 2020 Jul 8;17(14):4914. doi: 10.3390/ijerph17144914 (PMC7400490; doi:10.3390/ijerph17144914)
Supplement: Supplementary file 1 [file ijerph-17-04914-s001.zip › Supplementary File 2/aggregated CSV/2019_2_4_1100_aggregated.csv]

Date	Time	Id	med_PM25
2/4/2019	1100	0	23.0
2/4/2019	1100	1	18.1
2/4/2019	1100	2	18.1
2/4/2019	1100	3	18.1
2/4/2019	1100	4	18.1
2/4/2019	1100	5	16.2
2/4/2019	1100	6	16.2
2/4/2019	1100	7	16.2
2/4/2019	1100	8	16.2
2/4/2019	1100	9	16.2
2/4/2019	1100	10
2/4/2019	1100	11
2/4/2019	1100	12
2/4/2019	1100	13
2/4/2019	1100	14
2/4/2019	1100	15
2/4/2019	1100	16
2/4/2019	1100	17
2/4/2019	1100	18
2/4/2019	1100	19
2/4/2019	1100	20
2/4/2019	1100	21
2/4/2019	1100	22
2/4/2019	1100	23
2/4/2019	1100	24
2/4/2019	1100	25
2/4/2019	1100	26
2/4/2019	1100	27
2/4/2019	1100	28
2/4/2019	1100	29
2/4/2019	1100	30
2/4/2019	1100	31
2/4/2019	1100	32
2/4/2019	1100	33
2/4/2019	1100	34
2/4/2019	1100	35	16.2
2/4/2019	1100	36	15.9
2/4/2019	1100	37	15.6
2/4/2019	1100	38	15.6
2/4/2019	1100	39	15.6
2/4/2019	1100	40	15.4
2/4/2019	1100	41
2/4/2019	1100	42
2/4/2019	1100	43
2/4/2019	1100	44
2/4/2019	1100	45
2/4/2019	1100	46
2/4/2019	1100	47
2/4/2019	1100	48
2/4/2019	1100	49
2/4/2019	1100	50
2/4/2019	1100	51	32.1
2/4/2019	1100	52	32.1
2/4/2019	1100	53	32.1
2/4/2019	1100	54	32.1
2/4/2019	1100	55	32.1
2/4/2019	1100	56	34.3
2/4/2019	1100	57	34.3
2/4/2019	1100	58	34.3
2/4/2019	1100	59	27.2
2/4/2019	1100	60	27.2
2/4/2019	1100	61	27.2
2/4/2019	1100	62	27.3
2/4/2019	1100	63	23.6
2/4/2019	1100	64	23.6
2/4/2019	1100	65	22.6
2/4/2019	1100	66	22.5
2/4/2019	1100	67	22.5
2/4/2019	1100	68	34.1
2/4/2019	1100	69	32.75
2/4/2019	1100	70	31.4
2/4/2019	1100	71	31.4
2/4/2019	1100	72	31.4
2/4/2019	1100	73	28.3
2/4/2019	1100	74	28.3
2/4/2019	1100	75	28.3
2/4/2019	1100	76	28.3
2/4/2019	1100	77	28.3
2/4/2019	1100	78	27.1
2/4/2019	1100	79	25.9
2/4/2019	1100	80	25.9
2/4/2019	1100	81	25.9
2/4/2019	1100	82	20.5
2/4/2019	1100	83	20.5
2/4/2019	1100	84	20.5
2/4/2019	1100	85	20.5
2/4/2019	1100	86	20.5
2/4/2019	1100	87	20.5
2/4/2019	1100	88	21.8
2/4/2019	1100	89	21.8
2/4/2019	1100	90	21.8
2/4/2019	1100	91	21.8
2/4/2019	1100	92	21.8
2/4/2019	1100	93	19.3
2/4/2019	1100	94	19.3
2/4/2019	1100	95	19.3
2/4/2019	1100	96	19.3
2/4/2019	1100	97	19.3
2/4/2019	1100	98	23.0
2/4/2019	1100	99	23.0
2/4/2019	1100	100
2/4/2019	1100	101
2/4/2019	1100	102
2/4/2019	1100	103
2/4/2019	1100	104
2/4/2019	1100	105
2/4/2019	1100	106
2/4/2019	1100	107
