# Supplementary material for: Monitoring, Mapping, and Modeling Spatial–Temporal Patterns of PM2.5 for Improved Understanding of Air Pollution Dynamics Using Portable Sensing Technologies
Source: Int J Environ Res Public Health. 2020 Jul 8;17(14):4914. doi: 10.3390/ijerph17144914 (PMC7400490; doi:10.3390/ijerph17144914)
Supplement: Supplementary file 1 [file ijerph-17-04914-s001.zip › Supplementary File 2/aggregated CSV/2019_2_4_1500_aggregated.csv]

Date	Time	Id	med_PM25
2/4/2019	1500	0	6.8
2/4/2019	1500	1	6.9
2/4/2019	1500	2	6.9
2/4/2019	1500	3	6.9
2/4/2019	1500	4	6.8
2/4/2019	1500	5	6.8
2/4/2019	1500	6	6.8
2/4/2019	1500	7	6.8
2/4/2019	1500	8	6.8
2/4/2019	1500	9	6.8
2/4/2019	1500	10	6.7
2/4/2019	1500	11	6.7
2/4/2019	1500	12	6.7
2/4/2019	1500	13	6.7
2/4/2019	1500	14	6.7
2/4/2019	1500	15	6.7
2/4/2019	1500	16	6.7
2/4/2019	1500	17	6.5
2/4/2019	1500	18	6.5
2/4/2019	1500	19	6.5
2/4/2019	1500	20	6.3
2/4/2019	1500	21	6.3
2/4/2019	1500	22	6.3
2/4/2019	1500	23	6.3
2/4/2019	1500	24	6.7
2/4/2019	1500	25	6.7
2/4/2019	1500	26	6.7
2/4/2019	1500	27	6.3
2/4/2019	1500	28	6.3
2/4/2019	1500	29	6.3
2/4/2019	1500	30	6.3
2/4/2019	1500	31	6.65
2/4/2019	1500	32	7.0
2/4/2019	1500	33	7.0
2/4/2019	1500	34	7.0
2/4/2019	1500	35	6.85
2/4/2019	1500	36	6.8
2/4/2019	1500	37	6.8
2/4/2019	1500	38	6.8
2/4/2019	1500	39	6.8
2/4/2019	1500	40	6.8
2/4/2019	1500	41	6.0
2/4/2019	1500	42	6.0
2/4/2019	1500	43	6.0
2/4/2019	1500	44	6.0
2/4/2019	1500	45	6.0
2/4/2019	1500	46	7.5
2/4/2019	1500	47
2/4/2019	1500	48
2/4/2019	1500	49
2/4/2019	1500	50
2/4/2019	1500	51
2/4/2019	1500	52	10.6
2/4/2019	1500	53	10.6
2/4/2019	1500	54	10.6
2/4/2019	1500	55	10.6
2/4/2019	1500	56	10.6
2/4/2019	1500	57	9.8
2/4/2019	1500	58	9.8
2/4/2019	1500	59	9.8
2/4/2019	1500	60	9.2
2/4/2019	1500	61	9.2
2/4/2019	1500	62	9.2
2/4/2019	1500	63	9.2
2/4/2019	1500	64	8.7
2/4/2019	1500	65	8.7
2/4/2019	1500	66	8.7
2/4/2019	1500	67	8.1
2/4/2019	1500	68	8.1
2/4/2019	1500	69	8.1
2/4/2019	1500	70	15.2
2/4/2019	1500	71	15.2
2/4/2019	1500	72	15.2
2/4/2019	1500	73	15.2
2/4/2019	1500	74	8.6
2/4/2019	1500	75	8.6
2/4/2019	1500	76	8.6
2/4/2019	1500	77	8.6
2/4/2019	1500	78	11.9
2/4/2019	1500	79	11.9
2/4/2019	1500	80	11.9
2/4/2019	1500	81	11.9
2/4/2019	1500	82	11.9
2/4/2019	1500	83	10.4
2/4/2019	1500	84	8.9
2/4/2019	1500	85	8.9
2/4/2019	1500	86	8.9
2/4/2019	1500	87	8.9
2/4/2019	1500	88	8.9
2/4/2019	1500	89	7.8
2/4/2019	1500	90	7.8
2/4/2019	1500	91	7.8
2/4/2019	1500	92	7.8
2/4/2019	1500	93	8.1
2/4/2019	1500	94	8.4
2/4/2019	1500	95	8.4
2/4/2019	1500	96	8.4
2/4/2019	1500	97	7.1
2/4/2019	1500	98	7.1
2/4/2019	1500	99	7.1
2/4/2019	1500	100	7.1
2/4/2019	1500	101	6.95
2/4/2019	1500	102	6.95
2/4/2019	1500	103	6.8
2/4/2019	1500	104	6.8
2/4/2019	1500	105	7.1
2/4/2019	1500	106	6.95
2/4/2019	1500	107	6.75
