# Supplementary material for: Monitoring, Mapping, and Modeling Spatial–Temporal Patterns of PM2.5 for Improved Understanding of Air Pollution Dynamics Using Portable Sensing Technologies
Source: Int J Environ Res Public Health. 2020 Jul 8;17(14):4914. doi: 10.3390/ijerph17144914 (PMC7400490; doi:10.3390/ijerph17144914)
Supplement: Supplementary file 1 [file ijerph-17-04914-s001.zip › Supplementary File 2/aggregated CSV/2019_2_4_1900_aggregated.csv]

Date	Time	Id	med_PM25
2/4/2019	1900	0	31.6
2/4/2019	1900	1	31.6
2/4/2019	1900	2	31.6
2/4/2019	1900	3	30.3
2/4/2019	1900	4	30.3
2/4/2019	1900	5	30.3
2/4/2019	1900	6	30.3
2/4/2019	1900	7	30.3
2/4/2019	1900	8	30.3
2/4/2019	1900	9	28.55
2/4/2019	1900	10	22.1
2/4/2019	1900	11	22.1
2/4/2019	1900	12	22.1
2/4/2019	1900	13	20.8
2/4/2019	1900	14	20.8
2/4/2019	1900	15	20.8
2/4/2019	1900	16	20.8
2/4/2019	1900	17	20.6
2/4/2019	1900	18	20.6
2/4/2019	1900	19	20.6
2/4/2019	1900	20	20.6
2/4/2019	1900	21	25.5
2/4/2019	1900	22	25.5
2/4/2019	1900	23	25.5
2/4/2019	1900	24	25.5
2/4/2019	1900	25	28.1
2/4/2019	1900	26	28.1
2/4/2019	1900	27	24.0
2/4/2019	1900	28	24.0
2/4/2019	1900	29	24.0
2/4/2019	1900	30	24.0
2/4/2019	1900	31	24.0
2/4/2019	1900	32	26.4
2/4/2019	1900	33	26.4
2/4/2019	1900	34	26.4
2/4/2019	1900	35	26.4
2/4/2019	1900	36	26.8
2/4/2019	1900	37
2/4/2019	1900	38	26.8
2/4/2019	1900	39	26.8
2/4/2019	1900	40	26.8
2/4/2019	1900	41	23.9
2/4/2019	1900	42	23.9
2/4/2019	1900	43	23.9
2/4/2019	1900	44	23.9
2/4/2019	1900	45	23.9
2/4/2019	1900	46	22.3
2/4/2019	1900	47
2/4/2019	1900	48
2/4/2019	1900	49
2/4/2019	1900	50
2/4/2019	1900	51
2/4/2019	1900	52
2/4/2019	1900	53
2/4/2019	1900	54
2/4/2019	1900	55
2/4/2019	1900	56
2/4/2019	1900	57
2/4/2019	1900	58
2/4/2019	1900	59	22.6
2/4/2019	1900	60	22.6
2/4/2019	1900	61	22.6
2/4/2019	1900	62	22.6
2/4/2019	1900	63	26.3
2/4/2019	1900	64	26.3
2/4/2019	1900	65	26.3
2/4/2019	1900	66	28.9
2/4/2019	1900	67	28.9
2/4/2019	1900	68	28.9
2/4/2019	1900	69	28.9
2/4/2019	1900	70	29.1
2/4/2019	1900	71	29.1
2/4/2019	1900	72	29.1
2/4/2019	1900	73	29.1
2/4/2019	1900	74	29.1
2/4/2019	1900	75	29.1
2/4/2019	1900	76	29.1
2/4/2019	1900	77	29.1
2/4/2019	1900	78	29.1
2/4/2019	1900	79	28.4
2/4/2019	1900	80	28.4
2/4/2019	1900	81	28.4
2/4/2019	1900	82	28.4
2/4/2019	1900	83	28.4
2/4/2019	1900	84	27.3
2/4/2019	1900	85	27.3
2/4/2019	1900	86	27.3
2/4/2019	1900	87	27.3
2/4/2019	1900	88	27.3
2/4/2019	1900	89	24.85
2/4/2019	1900	90	22.4
2/4/2019	1900	91	22.4
2/4/2019	1900	92	22.4
2/4/2019	1900	93	22.4
2/4/2019	1900	94	22.4
2/4/2019	1900	95	22.7
2/4/2019	1900	96	22.7
2/4/2019	1900	97	22.7
2/4/2019	1900	98	22.15
2/4/2019	1900	99	21.6
2/4/2019	1900	100	31.6
2/4/2019	1900	101	21.7
2/4/2019	1900	102	24.4
2/4/2019	1900	103	27.4
2/4/2019	1900	104	27.4
2/4/2019	1900	105	27.4
2/4/2019	1900	106	27.4
2/4/2019	1900	107	26.4
