# Supplementary material for: Monitoring, Mapping, and Modeling Spatial–Temporal Patterns of PM2.5 for Improved Understanding of Air Pollution Dynamics Using Portable Sensing Technologies
Source: Int J Environ Res Public Health. 2020 Jul 8;17(14):4914. doi: 10.3390/ijerph17144914 (PMC7400490; doi:10.3390/ijerph17144914)
Supplement: Supplementary file 1 [file ijerph-17-04914-s001.zip › Supplementary File 2/aggregated CSV/2019_2_5_0700_aggregated.csv]

Date	Time	Id	med_PM25
2/5/2019	0700	0
2/5/2019	0700	1
2/5/2019	0700	2
2/5/2019	0700	3
2/5/2019	0700	4
2/5/2019	0700	5
2/5/2019	0700	6
2/5/2019	0700	7
2/5/2019	0700	8
2/5/2019	0700	9
2/5/2019	0700	10
2/5/2019	0700	11
2/5/2019	0700	12
2/5/2019	0700	13
2/5/2019	0700	14
2/5/2019	0700	15
2/5/2019	0700	16
2/5/2019	0700	17
2/5/2019	0700	18
2/5/2019	0700	19
2/5/2019	0700	20
2/5/2019	0700	21
2/5/2019	0700	22
2/5/2019	0700	23
2/5/2019	0700	24
2/5/2019	0700	25
2/5/2019	0700	26
2/5/2019	0700	27
2/5/2019	0700	28
2/5/2019	0700	29
2/5/2019	0700	30
2/5/2019	0700	31
2/5/2019	0700	32
2/5/2019	0700	33
2/5/2019	0700	34
2/5/2019	0700	35
2/5/2019	0700	36
2/5/2019	0700	37
2/5/2019	0700	38
2/5/2019	0700	39
2/5/2019	0700	40
2/5/2019	0700	41
2/5/2019	0700	42
2/5/2019	0700	43
2/5/2019	0700	44
2/5/2019	0700	45
2/5/2019	0700	46
2/5/2019	0700	47
2/5/2019	0700	48
2/5/2019	0700	49
2/5/2019	0700	50
2/5/2019	0700	51	114.1
2/5/2019	0700	52	114.1
2/5/2019	0700	53	114.1
2/5/2019	0700	54	114.1
2/5/2019	0700	55	108.4
2/5/2019	0700	56
2/5/2019	0700	57
2/5/2019	0700	58
2/5/2019	0700	59
2/5/2019	0700	60
2/5/2019	0700	61
2/5/2019	0700	62
2/5/2019	0700	63
2/5/2019	0700	64
2/5/2019	0700	65
2/5/2019	0700	66
2/5/2019	0700	67
2/5/2019	0700	68
2/5/2019	0700	69
2/5/2019	0700	70
2/5/2019	0700	71
2/5/2019	0700	72
2/5/2019	0700	73
2/5/2019	0700	74
2/5/2019	0700	75
2/5/2019	0700	76
2/5/2019	0700	77
2/5/2019	0700	78
2/5/2019	0700	79
2/5/2019	0700	80
2/5/2019	0700	81
2/5/2019	0700	82
2/5/2019	0700	83
2/5/2019	0700	84
2/5/2019	0700	85
2/5/2019	0700	86
2/5/2019	0700	87
2/5/2019	0700	88
2/5/2019	0700	89
2/5/2019	0700	90
2/5/2019	0700	91
2/5/2019	0700	92
2/5/2019	0700	93
2/5/2019	0700	94
2/5/2019	0700	95
2/5/2019	0700	96
2/5/2019	0700	97
2/5/2019	0700	98
2/5/2019	0700	99
2/5/2019	0700	100
2/5/2019	0700	101
2/5/2019	0700	102
2/5/2019	0700	103
2/5/2019	0700	104
2/5/2019	0700	105
2/5/2019	0700	106
2/5/2019	0700	107
