# Supplementary material for: Monitoring, Mapping, and Modeling Spatial–Temporal Patterns of PM2.5 for Improved Understanding of Air Pollution Dynamics Using Portable Sensing Technologies
Source: Int J Environ Res Public Health. 2020 Jul 8;17(14):4914. doi: 10.3390/ijerph17144914 (PMC7400490; doi:10.3390/ijerph17144914)
Supplement: Supplementary file 1 [file ijerph-17-04914-s001.zip › Supplementary File 2/aggregated CSV/2019_2_5_1100_aggregated.csv]

Date	Time	Id	med_PM25
2/5/2019	1100	0	85.9
2/5/2019	1100	1	85.9
2/5/2019	1100	2	85.0
2/5/2019	1100	3	85.0
2/5/2019	1100	4	85.0
2/5/2019	1100	5	85.0
2/5/2019	1100	6	85.0
2/5/2019	1100	7	85.0
2/5/2019	1100	8	85.0
2/5/2019	1100	9	85.0
2/5/2019	1100	10
2/5/2019	1100	11
2/5/2019	1100	12
2/5/2019	1100	13
2/5/2019	1100	14
2/5/2019	1100	15
2/5/2019	1100	16
2/5/2019	1100	17
2/5/2019	1100	18
2/5/2019	1100	19
2/5/2019	1100	20
2/5/2019	1100	21
2/5/2019	1100	22
2/5/2019	1100	23
2/5/2019	1100	24
2/5/2019	1100	25
2/5/2019	1100	26
2/5/2019	1100	27
2/5/2019	1100	28
2/5/2019	1100	29
2/5/2019	1100	30
2/5/2019	1100	31
2/5/2019	1100	32
2/5/2019	1100	33
2/5/2019	1100	34
2/5/2019	1100	35	85.0
2/5/2019	1100	36	82.9
2/5/2019	1100	37	80.8
2/5/2019	1100	38	80.8
2/5/2019	1100	39	80.8
2/5/2019	1100	40	80.3
2/5/2019	1100	41
2/5/2019	1100	42
2/5/2019	1100	43
2/5/2019	1100	44
2/5/2019	1100	45
2/5/2019	1100	46
2/5/2019	1100	47
2/5/2019	1100	48
2/5/2019	1100	49	126.6
2/5/2019	1100	50	126.6
2/5/2019	1100	51	126.6
2/5/2019	1100	52	126.6
2/5/2019	1100	53	126.6
2/5/2019	1100	54	110.0
2/5/2019	1100	55	110.0
2/5/2019	1100	56	110.0
2/5/2019	1100	57	97.9
2/5/2019	1100	58	97.9
2/5/2019	1100	59	97.9
2/5/2019	1100	60	97.9
2/5/2019	1100	61	97.9
2/5/2019	1100	62	95.3
2/5/2019	1100	63	95.3
2/5/2019	1100	64	95.3
2/5/2019	1100	65	95.3
2/5/2019	1100	66	91.0
2/5/2019	1100	67	91.0
2/5/2019	1100	68	91.0
2/5/2019	1100	69	86.9
2/5/2019	1100	70	86.9
2/5/2019	1100	71	86.9
2/5/2019	1100	72	87.7
2/5/2019	1100	73	87.7
2/5/2019	1100	74	87.7
2/5/2019	1100	75	87.7
2/5/2019	1100	76	85.2
2/5/2019	1100	77	85.2
2/5/2019	1100	78	85.1
2/5/2019	1100	79	85.1
2/5/2019	1100	80	85.1
2/5/2019	1100	81	84.75
2/5/2019	1100	82	84.4
2/5/2019	1100	83	84.4
2/5/2019	1100	84	84.4
2/5/2019	1100	85	84.4
2/5/2019	1100	86	84.4
2/5/2019	1100	87	84.4
2/5/2019	1100	88	83.9
2/5/2019	1100	89	83.4
2/5/2019	1100	90	83.4
2/5/2019	1100	91	83.4
2/5/2019	1100	92	83.4
2/5/2019	1100	93	83.4
2/5/2019	1100	94	83.4
2/5/2019	1100	95	87.1
2/5/2019	1100	96	87.1
2/5/2019	1100	97	87.1
2/5/2019	1100	98	87.1
2/5/2019	1100	99	85.9
2/5/2019	1100	100
2/5/2019	1100	101
2/5/2019	1100	102
2/5/2019	1100	103
2/5/2019	1100	104
2/5/2019	1100	105
2/5/2019	1100	106
2/5/2019	1100	107
