# Supplementary material for: Monitoring, Mapping, and Modeling Spatial–Temporal Patterns of PM2.5 for Improved Understanding of Air Pollution Dynamics Using Portable Sensing Technologies
Source: Int J Environ Res Public Health. 2020 Jul 8;17(14):4914. doi: 10.3390/ijerph17144914 (PMC7400490; doi:10.3390/ijerph17144914)
Supplement: Supplementary file 1 [file ijerph-17-04914-s001.zip › Supplementary File 2/aggregated CSV/2019_2_5_1500_aggregated.csv]

Date	Time	Id	med_PM25
2/5/2019	1500	0	30.7
2/5/2019	1500	1	30.7
2/5/2019	1500	2	30.7
2/5/2019	1500	3	30.7
2/5/2019	1500	4	27.3
2/5/2019	1500	5	27.3
2/5/2019	1500	6	27.3
2/5/2019	1500	7	27.3
2/5/2019	1500	8	27.3
2/5/2019	1500	9	27.3
2/5/2019	1500	10	36.0
2/5/2019	1500	11	36.0
2/5/2019	1500	12	36.0
2/5/2019	1500	13	31.15
2/5/2019	1500	14	26.3
2/5/2019	1500	15	26.3
2/5/2019	1500	16	26.3
2/5/2019	1500	17	26.25
2/5/2019	1500	18	26.2
2/5/2019	1500	19	26.2
2/5/2019	1500	20	26.2
2/5/2019	1500	21	26.2
2/5/2019	1500	22	29.7
2/5/2019	1500	23	29.7
2/5/2019	1500	24	29.7
2/5/2019	1500	25	29.7
2/5/2019	1500	26	24.8
2/5/2019	1500	27	24.8
2/5/2019	1500	28	24.8
2/5/2019	1500	29	27.9
2/5/2019	1500	30	27.9
2/5/2019	1500	31	27.9
2/5/2019	1500	32	27.9
2/5/2019	1500	33	25.5
2/5/2019	1500	34	25.5
2/5/2019	1500	35	25.5
2/5/2019	1500	36	25.2
2/5/2019	1500	37	25.2
2/5/2019	1500	38	25.2
2/5/2019	1500	39	25.2
2/5/2019	1500	40	25.2
2/5/2019	1500	41	25.25
2/5/2019	1500	42	25.3
2/5/2019	1500	43	25.3
2/5/2019	1500	44	25.3
2/5/2019	1500	45	25.3
2/5/2019	1500	46	26.0
2/5/2019	1500	47
2/5/2019	1500	48
2/5/2019	1500	49
2/5/2019	1500	50
2/5/2019	1500	51
2/5/2019	1500	52
2/5/2019	1500	53
2/5/2019	1500	54
2/5/2019	1500	55
2/5/2019	1500	56
2/5/2019	1500	57	51.3
2/5/2019	1500	58	51.3
2/5/2019	1500	59	51.3
2/5/2019	1500	60	51.3
2/5/2019	1500	61	51.3
2/5/2019	1500	62	46.0
2/5/2019	1500	63	46.0
2/5/2019	1500	64	46.0
2/5/2019	1500	65	46.0
2/5/2019	1500	66	47.9
2/5/2019	1500	67	47.9
2/5/2019	1500	68	47.9
2/5/2019	1500	69	36.0
2/5/2019	1500	70	36.0
2/5/2019	1500	71	36.0
2/5/2019	1500	72	36.0
2/5/2019	1500	73	35.6
2/5/2019	1500	74	35.2
2/5/2019	1500	75	35.2
2/5/2019	1500	76	35.2
2/5/2019	1500	77	35.1
2/5/2019	1500	78	35.1
2/5/2019	1500	79	35.1
2/5/2019	1500	80	35.1
2/5/2019	1500	81	33.5
2/5/2019	1500	82	31.9
2/5/2019	1500	83	31.9
2/5/2019	1500	84	31.9
2/5/2019	1500	85	31.9
2/5/2019	1500	86	31.9
2/5/2019	1500	87	31.9
2/5/2019	1500	88	38.4
2/5/2019	1500	89	44.9
2/5/2019	1500	90	44.9
2/5/2019	1500	91	44.9
2/5/2019	1500	92	44.9
2/5/2019	1500	93	44.9
2/5/2019	1500	94	38.65
2/5/2019	1500	95	32.4
2/5/2019	1500	96	32.4
2/5/2019	1500	97	32.4
2/5/2019	1500	98	29.65
2/5/2019	1500	99	26.9
2/5/2019	1500	100	27.15
2/5/2019	1500	101	26.9
2/5/2019	1500	102	27.4
2/5/2019	1500	103	28.95
2/5/2019	1500	104	27.8
2/5/2019	1500	105	27.8
2/5/2019	1500	106	30.1
2/5/2019	1500	107	30.75
