# Supplementary material for: Monitoring, Mapping, and Modeling Spatial–Temporal Patterns of PM2.5 for Improved Understanding of Air Pollution Dynamics Using Portable Sensing Technologies
Source: Int J Environ Res Public Health. 2020 Jul 8;17(14):4914. doi: 10.3390/ijerph17144914 (PMC7400490; doi:10.3390/ijerph17144914)
Supplement: Supplementary file 1 [file ijerph-17-04914-s001.zip › Supplementary File 2/aggregated CSV/2019_2_5_1900_aggregated.csv]

Date	Time	Id	med_PM25
2/5/2019	1900	0	46.5
2/5/2019	1900	1	46.5
2/5/2019	1900	2	46.5
2/5/2019	1900	3	48.5
2/5/2019	1900	4	48.5
2/5/2019	1900	5	48.5
2/5/2019	1900	6	48.5
2/5/2019	1900	7	48.5
2/5/2019	1900	8	48.5
2/5/2019	1900	9	48.5
2/5/2019	1900	10	46.7
2/5/2019	1900	11	44.0
2/5/2019	1900	12	44.0
2/5/2019	1900	13	44.0
2/5/2019	1900	14	44.0
2/5/2019	1900	15	44.0
2/5/2019	1900	16	46.6
2/5/2019	1900	17	46.6
2/5/2019	1900	18	46.6
2/5/2019	1900	19	46.6
2/5/2019	1900	20	46.6
2/5/2019	1900	21	48.6
2/5/2019	1900	22	48.6
2/5/2019	1900	23	48.6
2/5/2019	1900	24	48.6
2/5/2019	1900	25	48.1
2/5/2019	1900	26	48.1
2/5/2019	1900	27	48.1
2/5/2019	1900	28	48.1
2/5/2019	1900	29	45.6
2/5/2019	1900	30	45.6
2/5/2019	1900	31	45.6
2/5/2019	1900	32	45.6
2/5/2019	1900	33	45.6
2/5/2019	1900	34	45.6
2/5/2019	1900	35	47.0
2/5/2019	1900	36	46.7
2/5/2019	1900	37	46.7
2/5/2019	1900	38	46.7
2/5/2019	1900	39	46.7
2/5/2019	1900	40	46.7
2/5/2019	1900	41	46.7
2/5/2019	1900	42	47.6
2/5/2019	1900	43	48.5
2/5/2019	1900	44	48.5
2/5/2019	1900	45	48.5
2/5/2019	1900	46	48.5
2/5/2019	1900	47	49.2
2/5/2019	1900	48
2/5/2019	1900	49
2/5/2019	1900	50
2/5/2019	1900	51
2/5/2019	1900	52
2/5/2019	1900	53
2/5/2019	1900	54
2/5/2019	1900	55
2/5/2019	1900	56
2/5/2019	1900	57
2/5/2019	1900	58
2/5/2019	1900	59
2/5/2019	1900	60
2/5/2019	1900	61
2/5/2019	1900	62
2/5/2019	1900	63
2/5/2019	1900	64	61.1
2/5/2019	1900	65	61.1
2/5/2019	1900	66	61.1
2/5/2019	1900	67	61.1
2/5/2019	1900	68	47.7
2/5/2019	1900	69	47.7
2/5/2019	1900	70	47.7
2/5/2019	1900	71	47.7
2/5/2019	1900	72	44.8
2/5/2019	1900	73	41.9
2/5/2019	1900	74	41.9
2/5/2019	1900	75	41.9
2/5/2019	1900	76	41.9
2/5/2019	1900	77	41.9
2/5/2019	1900	78	43.3
2/5/2019	1900	79	43.3
2/5/2019	1900	80	43.3
2/5/2019	1900	81	43.3
2/5/2019	1900	82	43.3
2/5/2019	1900	83	43.3
2/5/2019	1900	84	48.9
2/5/2019	1900	85	48.9
2/5/2019	1900	86	48.9
2/5/2019	1900	87	48.9
2/5/2019	1900	88	48.9
2/5/2019	1900	89	48.9
2/5/2019	1900	90	46.7
2/5/2019	1900	91	44.5
2/5/2019	1900	92	44.5
2/5/2019	1900	93	44.5
2/5/2019	1900	94	44.5
2/5/2019	1900	95	44.2
2/5/2019	1900	96	44.2
2/5/2019	1900	97	44.2
2/5/2019	1900	98	44.2
2/5/2019	1900	99	41.6
2/5/2019	1900	100	44.05
2/5/2019	1900	101	43.2
2/5/2019	1900	102	43.2
2/5/2019	1900	103	44.8
2/5/2019	1900	104	47.0
2/5/2019	1900	105	47.0
2/5/2019	1900	106	46.7
2/5/2019	1900	107	47.0
