# Supplementary material for: Monitoring, Mapping, and Modeling Spatial–Temporal Patterns of PM2.5 for Improved Understanding of Air Pollution Dynamics Using Portable Sensing Technologies
Source: Int J Environ Res Public Health. 2020 Jul 8;17(14):4914. doi: 10.3390/ijerph17144914 (PMC7400490; doi:10.3390/ijerph17144914)
Supplement: Supplementary file 1 [file ijerph-17-04914-s001.zip › Supplementary File 2/aggregated CSV/2019_2_6_1100_aggregated.csv]

Date	Time	Id	med_PM25
2/6/2019	1100	0
2/6/2019	1100	1
2/6/2019	1100	2
2/6/2019	1100	3
2/6/2019	1100	4
2/6/2019	1100	5	22.8
2/6/2019	1100	6	20.8
2/6/2019	1100	7	22.7
2/6/2019	1100	8	22.7
2/6/2019	1100	9	27.0
2/6/2019	1100	10	22.7
2/6/2019	1100	11	22.7
2/6/2019	1100	12	22.3
2/6/2019	1100	13	22.3
2/6/2019	1100	14	22.3
2/6/2019	1100	15	22.3
2/6/2019	1100	16	22.3
2/6/2019	1100	17	21.7
2/6/2019	1100	18	21.7
2/6/2019	1100	19	21.7
2/6/2019	1100	20	21.7
2/6/2019	1100	21	21.6
2/6/2019	1100	22
2/6/2019	1100	23
2/6/2019	1100	24	23.1
2/6/2019	1100	25	24.1
2/6/2019	1100	26	24.1
2/6/2019	1100	27	24.05
2/6/2019	1100	28	24.0
2/6/2019	1100	29	24.0
2/6/2019	1100	30	24.0
2/6/2019	1100	31	24.0
2/6/2019	1100	32	23.1
2/6/2019	1100	33	23.1
2/6/2019	1100	34	23.1
2/6/2019	1100	35	23.1
2/6/2019	1100	36	30.9
2/6/2019	1100	37	30.9
2/6/2019	1100	38	35.4
2/6/2019	1100	39	35.4
2/6/2019	1100	40	35.4
2/6/2019	1100	41	35.4
2/6/2019	1100	42	31.0
2/6/2019	1100	43	31.0
2/6/2019	1100	44	31.0
2/6/2019	1100	45	31.0
2/6/2019	1100	46	31.0
2/6/2019	1100	47	25.6
2/6/2019	1100	48	25.6
2/6/2019	1100	49	25.6
2/6/2019	1100	50	25.6
2/6/2019	1100	51	21.7
2/6/2019	1100	52	21.7
2/6/2019	1100	53	21.7
2/6/2019	1100	54	22.0
2/6/2019	1100	55	22.0
2/6/2019	1100	56	24.3
2/6/2019	1100	57	24.3
2/6/2019	1100	58	24.3
2/6/2019	1100	59	29.1
2/6/2019	1100	60	29.1
2/6/2019	1100	61	29.1
2/6/2019	1100	62	29.1
2/6/2019	1100	63	22.5
2/6/2019	1100	64	26.0
2/6/2019	1100	65	23.1
2/6/2019	1100	66	23.7
2/6/2019	1100	67	23.7
2/6/2019	1100	68	21.9
2/6/2019	1100	69	21.9
2/6/2019	1100	70	21.9
2/6/2019	1100	71	21.8
2/6/2019	1100	72	21.8
2/6/2019	1100	73	21.6
2/6/2019	1100	74	21.6
2/6/2019	1100	75	21.6
2/6/2019	1100	76	21.6
2/6/2019	1100	77	21.6
2/6/2019	1100	78	20.6
2/6/2019	1100	79	20.6
2/6/2019	1100	80
2/6/2019	1100	81	20.6
2/6/2019	1100	82	20.6
2/6/2019	1100	83	18.5
2/6/2019	1100	84	18.5
2/6/2019	1100	85	18.5
2/6/2019	1100	86	18.5
2/6/2019	1100	87	18.5
2/6/2019	1100	88	18.9
2/6/2019	1100	89	18.9
2/6/2019	1100	90	18.9
2/6/2019	1100	91	18.9
2/6/2019	1100	92	21.1
2/6/2019	1100	93	21.1
2/6/2019	1100	94	21.1
2/6/2019	1100	95	19.5
2/6/2019	1100	96	19.5
2/6/2019	1100	97	19.5
2/6/2019	1100	98	19.55
2/6/2019	1100	99	19.6
2/6/2019	1100	100	19.6
2/6/2019	1100	101	19.6
2/6/2019	1100	102	19.9
2/6/2019	1100	103	19.9
2/6/2019	1100	104	19.9
2/6/2019	1100	105	19.9
2/6/2019	1100	106	22.7
2/6/2019	1100	107	22.7
