# Supplementary material for: Monitoring, Mapping, and Modeling Spatial–Temporal Patterns of PM2.5 for Improved Understanding of Air Pollution Dynamics Using Portable Sensing Technologies
Source: Int J Environ Res Public Health. 2020 Jul 8;17(14):4914. doi: 10.3390/ijerph17144914 (PMC7400490; doi:10.3390/ijerph17144914)
Supplement: Supplementary file 1 [file ijerph-17-04914-s001.zip › Supplementary File 2/aggregated CSV/2019_2_6_1500_aggregated.csv]

Date	Time	Id	med_PM25
2/6/2019	1500	0	32.9
2/6/2019	1500	1	27.9
2/6/2019	1500	2	27.9
2/6/2019	1500	3	27.9
2/6/2019	1500	4	25.0
2/6/2019	1500	5	25.0
2/6/2019	1500	6	25.0
2/6/2019	1500	7	25.0
2/6/2019	1500	8	25.0
2/6/2019	1500	9	25.0
2/6/2019	1500	10	29.1
2/6/2019	1500	11	29.1
2/6/2019	1500	12	29.1
2/6/2019	1500	13	33.5
2/6/2019	1500	14	33.5
2/6/2019	1500	15	33.5
2/6/2019	1500	16	33.5
2/6/2019	1500	17	34.0
2/6/2019	1500	18	34.0
2/6/2019	1500	19	34.0
2/6/2019	1500	20	37.9
2/6/2019	1500	21	37.9
2/6/2019	1500	22	37.9
2/6/2019	1500	23	37.9
2/6/2019	1500	24	39.4
2/6/2019	1500	25	39.4
2/6/2019	1500	26	39.4
2/6/2019	1500	27	35.1
2/6/2019	1500	28	35.1
2/6/2019	1500	29	35.1
2/6/2019	1500	30	35.1
2/6/2019	1500	31	34.65
2/6/2019	1500	32	34.2
2/6/2019	1500	33	34.2
2/6/2019	1500	34	34.2
2/6/2019	1500	35	31.65
2/6/2019	1500	36	23.6
2/6/2019	1500	37	23.6
2/6/2019	1500	38	23.6
2/6/2019	1500	39	23.6
2/6/2019	1500	40	23.6
2/6/2019	1500	41	23.9
2/6/2019	1500	42	23.9
2/6/2019	1500	43	23.9
2/6/2019	1500	44	23.9
2/6/2019	1500	45	23.9
2/6/2019	1500	46	24.9
2/6/2019	1500	47
2/6/2019	1500	48
2/6/2019	1500	49
2/6/2019	1500	50
2/6/2019	1500	51
2/6/2019	1500	52	27.7
2/6/2019	1500	53	27.7
2/6/2019	1500	54	27.7
2/6/2019	1500	55	27.7
2/6/2019	1500	56	27.7
2/6/2019	1500	57	32.6
2/6/2019	1500	58	32.6
2/6/2019	1500	59	32.6
2/6/2019	1500	60	29.0
2/6/2019	1500	61	29.0
2/6/2019	1500	62	29.0
2/6/2019	1500	63	29.0
2/6/2019	1500	64	28.7
2/6/2019	1500	65	28.7
2/6/2019	1500	66	28.7
2/6/2019	1500	67	28.1
2/6/2019	1500	68	28.1
2/6/2019	1500	69	28.1
2/6/2019	1500	70	27.2
2/6/2019	1500	71	27.2
2/6/2019	1500	72	27.2
2/6/2019	1500	73	27.2
2/6/2019	1500	74	25.6
2/6/2019	1500	75	25.6
2/6/2019	1500	76	25.6
2/6/2019	1500	77	25.6
2/6/2019	1500	78	28.9
2/6/2019	1500	79	28.9
2/6/2019	1500	80	28.9
2/6/2019	1500	81	28.9
2/6/2019	1500	82	28.9
2/6/2019	1500	83	26.65
2/6/2019	1500	84	24.4
2/6/2019	1500	85	24.4
2/6/2019	1500	86	24.4
2/6/2019	1500	87	24.4
2/6/2019	1500	88	24.4
2/6/2019	1500	89	26.5
2/6/2019	1500	90	26.5
2/6/2019	1500	91	26.5
2/6/2019	1500	92	26.5
2/6/2019	1500	93	23.95
2/6/2019	1500	94	21.4
2/6/2019	1500	95	21.4
2/6/2019	1500	96	21.4
2/6/2019	1500	97	22.8
2/6/2019	1500	98	22.8
2/6/2019	1500	99	22.8
2/6/2019	1500	100	23.0
2/6/2019	1500	101	27.95
2/6/2019	1500	102	26.9
2/6/2019	1500	103	30.8
2/6/2019	1500	104	30.8
2/6/2019	1500	105	35.8
2/6/2019	1500	106	31.4
2/6/2019	1500	107	28.05
