# Supplementary material for: Monitoring, Mapping, and Modeling Spatial–Temporal Patterns of PM2.5 for Improved Understanding of Air Pollution Dynamics Using Portable Sensing Technologies
Source: Int J Environ Res Public Health. 2020 Jul 8;17(14):4914. doi: 10.3390/ijerph17144914 (PMC7400490; doi:10.3390/ijerph17144914)
Supplement: Supplementary file 1 [file ijerph-17-04914-s001.zip › Supplementary File 2/aggregated CSV/2019_2_6_1900_aggregated.csv]

Date	Time	Id	med_PM25
2/6/2019	1900	0	85.1
2/6/2019	1900	1	85.1
2/6/2019	1900	2	85.1
2/6/2019	1900	3	81.8
2/6/2019	1900	4	81.8
2/6/2019	1900	5	81.8
2/6/2019	1900	6	81.8
2/6/2019	1900	7	81.8
2/6/2019	1900	8	81.9
2/6/2019	1900	9	81.9
2/6/2019	1900	10	79.5
2/6/2019	1900	11	82.85
2/6/2019	1900	12	86.2
2/6/2019	1900	13	86.2
2/6/2019	1900	14	86.2
2/6/2019	1900	15	86.2
2/6/2019	1900	16	83.75
2/6/2019	1900	17	81.3
2/6/2019	1900	18	81.3
2/6/2019	1900	19	81.3
2/6/2019	1900	20	81.3
2/6/2019	1900	21	81.4
2/6/2019	1900	22	81.4
2/6/2019	1900	23	81.4
2/6/2019	1900	24	81.4
2/6/2019	1900	25	80.7
2/6/2019	1900	26	80.0
2/6/2019	1900	27	80.0
2/6/2019	1900	28	80.0
2/6/2019	1900	29	79.95
2/6/2019	1900	30	79.9
2/6/2019	1900	31	79.9
2/6/2019	1900	32	79.9
2/6/2019	1900	33	80.1
2/6/2019	1900	34	80.3
2/6/2019	1900	35	79.9
2/6/2019	1900	36	81.9
2/6/2019	1900	37	81.9
2/6/2019	1900	38	81.9
2/6/2019	1900	39	82.4
2/6/2019	1900	40	82.9
2/6/2019	1900	41	82.9
2/6/2019	1900	42	82.9
2/6/2019	1900	43	82.9
2/6/2019	1900	44	80.9
2/6/2019	1900	45	80.9
2/6/2019	1900	46	80.9
2/6/2019	1900	47
2/6/2019	1900	48
2/6/2019	1900	49
2/6/2019	1900	50
2/6/2019	1900	51
2/6/2019	1900	52
2/6/2019	1900	53
2/6/2019	1900	54
2/6/2019	1900	55
2/6/2019	1900	56
2/6/2019	1900	57
2/6/2019	1900	58	121.5
2/6/2019	1900	59	121.5
2/6/2019	1900	60	121.5
2/6/2019	1900	61	121.5
2/6/2019	1900	62	121.5
2/6/2019	1900	63	102.9
2/6/2019	1900	64	102.9
2/6/2019	1900	65	102.9
2/6/2019	1900	66	90.3
2/6/2019	1900	67	90.3
2/6/2019	1900	68	90.3
2/6/2019	1900	69	90.3
2/6/2019	1900	70	85.5
2/6/2019	1900	71	85.5
2/6/2019	1900	72	85.5
2/6/2019	1900	73	80.5
2/6/2019	1900	74	80.5
2/6/2019	1900	75	80.5
2/6/2019	1900	76	80.5
2/6/2019	1900	77	80.5
2/6/2019	1900	78	82.65
2/6/2019	1900	79	84.8
2/6/2019	1900	80	84.8
2/6/2019	1900	81	84.8
2/6/2019	1900	82	84.8
2/6/2019	1900	83	81.5
2/6/2019	1900	84	81.5
2/6/2019	1900	85	81.5
2/6/2019	1900	86	81.5
2/6/2019	1900	87	81.5
2/6/2019	1900	88	81.75
2/6/2019	1900	89	82.0
2/6/2019	1900	90	82.0
2/6/2019	1900	91	82.0
2/6/2019	1900	92	82.0
2/6/2019	1900	93	82.0
2/6/2019	1900	94	80.65
2/6/2019	1900	95	79.3
2/6/2019	1900	96	79.3
2/6/2019	1900	97	79.3
2/6/2019	1900	98	79.3
2/6/2019	1900	99	80.6
2/6/2019	1900	100	82.85
2/6/2019	1900	101	80.15
2/6/2019	1900	102	79.7
2/6/2019	1900	103	79.7
2/6/2019	1900	104	79.7
2/6/2019	1900	105	80.3
2/6/2019	1900	106	79.5
2/6/2019	1900	107	80.3
