# Supplementary material for: Monitoring, Mapping, and Modeling Spatial–Temporal Patterns of PM2.5 for Improved Understanding of Air Pollution Dynamics Using Portable Sensing Technologies
Source: Int J Environ Res Public Health. 2020 Jul 8;17(14):4914. doi: 10.3390/ijerph17144914 (PMC7400490; doi:10.3390/ijerph17144914)
Supplement: Supplementary file 1 [file ijerph-17-04914-s001.zip › Supplementary File 2/aggregated CSV/2019_2_7_1100_aggregated.csv]

Date	Time	Id	med_PM25
2/7/2019	1100	0
2/7/2019	1100	1
2/7/2019	1100	2
2/7/2019	1100	3
2/7/2019	1100	4
2/7/2019	1100	5
2/7/2019	1100	6
2/7/2019	1100	7	11.6
2/7/2019	1100	8	12.2
2/7/2019	1100	9	12.2
2/7/2019	1100	10	24.3
2/7/2019	1100	11	24.3
2/7/2019	1100	12	24.3
2/7/2019	1100	13	24.3
2/7/2019	1100	14	24.7
2/7/2019	1100	15	24.7
2/7/2019	1100	16	24.7
2/7/2019	1100	17	24.7
2/7/2019	1100	18	24.7
2/7/2019	1100	19	24.7
2/7/2019	1100	20	26.9
2/7/2019	1100	21	26.9
2/7/2019	1100	22	26.9
2/7/2019	1100	23	26.9
2/7/2019	1100	24	27.1
2/7/2019	1100	25	27.1
2/7/2019	1100	26	27.1
2/7/2019	1100	27	26.2
2/7/2019	1100	28	26.2
2/7/2019	1100	29	26.2
2/7/2019	1100	30	26.2
2/7/2019	1100	31	26.2
2/7/2019	1100	32	26.2
2/7/2019	1100	33	26.2
2/7/2019	1100	34	25.2
2/7/2019	1100	35	12.2
2/7/2019	1100	36	12.5
2/7/2019	1100	37	12.5
2/7/2019	1100	38	12.5
2/7/2019	1100	39	12.5
2/7/2019	1100	40	12.5
2/7/2019	1100	41	13.0
2/7/2019	1100	42	13.5
2/7/2019	1100	43	13.5
2/7/2019	1100	44	13.5
2/7/2019	1100	45	13.5
2/7/2019	1100	46	13.5
2/7/2019	1100	47	14.1
2/7/2019	1100	48	14.1
2/7/2019	1100	49	14.1
2/7/2019	1100	50	14.1
2/7/2019	1100	51	19.3
2/7/2019	1100	52	19.3
2/7/2019	1100	53	19.3
2/7/2019	1100	54	19.9
2/7/2019	1100	55	19.9
2/7/2019	1100	56	19.9
2/7/2019	1100	57	19.9
2/7/2019	1100	58	19.1
2/7/2019	1100	59	19.1
2/7/2019	1100	60	20.5
2/7/2019	1100	61	21.9
2/7/2019	1100	62	21.9
2/7/2019	1100	63	21.9
2/7/2019	1100	64	21.9
2/7/2019	1100	65	18.6
2/7/2019	1100	66	18.6
2/7/2019	1100	67	18.6
2/7/2019	1100	68	21.7
2/7/2019	1100	69	21.7
2/7/2019	1100	70	21.7
2/7/2019	1100	71	21.7
2/7/2019	1100	72	20.55
2/7/2019	1100	73	19.4
2/7/2019	1100	74	19.4
2/7/2019	1100	75	19.4
2/7/2019	1100	76	19.4
2/7/2019	1100	77	19.4
2/7/2019	1100	78	20.1
2/7/2019	1100	79	20.1
2/7/2019	1100	80	20.1
2/7/2019	1100	81	20.9
2/7/2019	1100	82	21.7
2/7/2019	1100	83	21.7
2/7/2019	1100	84	21.7
2/7/2019	1100	85	21.7
2/7/2019	1100	86	21.15
2/7/2019	1100	87	20.6
2/7/2019	1100	88	20.6
2/7/2019	1100	89	22.2
2/7/2019	1100	90	22.2
2/7/2019	1100	91	22.2
2/7/2019	1100	92	22.2
2/7/2019	1100	93	22.2
2/7/2019	1100	94	22.2
2/7/2019	1100	95	24.1
2/7/2019	1100	96	24.1
2/7/2019	1100	97	24.2
2/7/2019	1100	98	24.3
2/7/2019	1100	99	24.3
2/7/2019	1100	100	24.3
2/7/2019	1100	101	24.3
2/7/2019	1100	102	23.8
2/7/2019	1100	103	23.8
2/7/2019	1100	104	23.8
2/7/2019	1100	105	23.8
2/7/2019	1100	106	24.05
2/7/2019	1100	107	24.3
