# Supplementary material for: Monitoring, Mapping, and Modeling Spatial–Temporal Patterns of PM2.5 for Improved Understanding of Air Pollution Dynamics Using Portable Sensing Technologies
Source: Int J Environ Res Public Health. 2020 Jul 8;17(14):4914. doi: 10.3390/ijerph17144914 (PMC7400490; doi:10.3390/ijerph17144914)
Supplement: Supplementary file 1 [file ijerph-17-04914-s001.zip › Supplementary File 2/aggregated CSV/2019_2_7_1500_aggregated.csv]

Date	Time	Id	med_PM25
2/7/2019	1500	0	17.3
2/7/2019	1500	1	18.0
2/7/2019	1500	2	18.0
2/7/2019	1500	3	18.0
2/7/2019	1500	4	18.0
2/7/2019	1500	5	17.3
2/7/2019	1500	6	17.3
2/7/2019	1500	7	17.3
2/7/2019	1500	8	17.3
2/7/2019	1500	9	17.3
2/7/2019	1500	10	16.7
2/7/2019	1500	11	20.8
2/7/2019	1500	12	20.8
2/7/2019	1500	13	14.6
2/7/2019	1500	14	14.6
2/7/2019	1500	15	14.6
2/7/2019	1500	16	14.6
2/7/2019	1500	17	14.6
2/7/2019	1500	18	15.6
2/7/2019	1500	19	15.6
2/7/2019	1500	20	15.6
2/7/2019	1500	21	15.6
2/7/2019	1500	22	15.6
2/7/2019	1500	23	17.8
2/7/2019	1500	24	17.8
2/7/2019	1500	25	17.8
2/7/2019	1500	26	19.0
2/7/2019	1500	27	19.0
2/7/2019	1500	28	19.0
2/7/2019	1500	29	19.0
2/7/2019	1500	30	17.85
2/7/2019	1500	31	16.7
2/7/2019	1500	32	20.8
2/7/2019	1500	33	18.7
2/7/2019	1500	34	17.7
2/7/2019	1500	35	17.0
2/7/2019	1500	36	17.9
2/7/2019	1500	37	18.5
2/7/2019	1500	38	18.5
2/7/2019	1500	39	18.5
2/7/2019	1500	40	18.5
2/7/2019	1500	41	18.5
2/7/2019	1500	42	18.5
2/7/2019	1500	43	18.1
2/7/2019	1500	44	18.1
2/7/2019	1500	45	18.1
2/7/2019	1500	46	17.7
2/7/2019	1500	47	17.9
2/7/2019	1500	48
2/7/2019	1500	49
2/7/2019	1500	50	13.5
2/7/2019	1500	51	13.5
2/7/2019	1500	52	13.5
2/7/2019	1500	53	13.5
2/7/2019	1500	54	12.0
2/7/2019	1500	55	12.0
2/7/2019	1500	56	12.0
2/7/2019	1500	57	12.0
2/7/2019	1500	58	12.9
2/7/2019	1500	59	12.9
2/7/2019	1500	60	12.9
2/7/2019	1500	61	12.9
2/7/2019	1500	62	13.4
2/7/2019	1500	63	13.4
2/7/2019	1500	64	13.4
2/7/2019	1500	65	13.4
2/7/2019	1500	66	19.5
2/7/2019	1500	67	19.5
2/7/2019	1500	68	19.5
2/7/2019	1500	69	17.2
2/7/2019	1500	70	17.2
2/7/2019	1500	71	17.2
2/7/2019	1500	72	17.2
2/7/2019	1500	73	16.1
2/7/2019	1500	74	16.1
2/7/2019	1500	75	16.1
2/7/2019	1500	76	16.1
2/7/2019	1500	77	16.1
2/7/2019	1500	78	17.2
2/7/2019	1500	79	17.2
2/7/2019	1500	80	17.2
2/7/2019	1500	81	17.2
2/7/2019	1500	82	17.2
2/7/2019	1500	83	13.1
2/7/2019	1500	84	13.1
2/7/2019	1500	85	13.1
2/7/2019	1500	86	13.1
2/7/2019	1500	87	13.35
2/7/2019	1500	88	13.6
2/7/2019	1500	89	13.6
2/7/2019	1500	90	13.6
2/7/2019	1500	91	13.6
2/7/2019	1500	92	15.0
2/7/2019	1500	93	15.0
2/7/2019	1500	94	15.0
2/7/2019	1500	95	15.0
2/7/2019	1500	96	14.3
2/7/2019	1500	97	14.3
2/7/2019	1500	98	14.3
2/7/2019	1500	99	14.3
2/7/2019	1500	100	13.5
2/7/2019	1500	101	17.3
2/7/2019	1500	102	15.0
2/7/2019	1500	103	16.5
2/7/2019	1500	104	16.5
2/7/2019	1500	105	14.0
2/7/2019	1500	106	14.0
2/7/2019	1500	107	19.75
