# Supplementary material for: Monitoring, Mapping, and Modeling Spatial–Temporal Patterns of PM2.5 for Improved Understanding of Air Pollution Dynamics Using Portable Sensing Technologies
Source: Int J Environ Res Public Health. 2020 Jul 8;17(14):4914. doi: 10.3390/ijerph17144914 (PMC7400490; doi:10.3390/ijerph17144914)
Supplement: Supplementary file 1 [file ijerph-17-04914-s001.zip › Supplementary File 2/aggregated CSV/2019_2_7_1900_aggregated.csv]

Date	Time	Id	med_PM25
2/7/2019	1900	0	26.0
2/7/2019	1900	1	26.0
2/7/2019	1900	2	26.0
2/7/2019	1900	3	26.0
2/7/2019	1900	4	30.0
2/7/2019	1900	5	30.0
2/7/2019	1900	6	30.0
2/7/2019	1900	7	30.0
2/7/2019	1900	8	30.0
2/7/2019	1900	9	27.0
2/7/2019	1900	10	26.85
2/7/2019	1900	11	25.8
2/7/2019	1900	12	25.8
2/7/2019	1900	13	26.05
2/7/2019	1900	14	26.3
2/7/2019	1900	15	26.3
2/7/2019	1900	16	26.3
2/7/2019	1900	17	24.6
2/7/2019	1900	18	24.6
2/7/2019	1900	19	24.6
2/7/2019	1900	20	24.6
2/7/2019	1900	21	25.1
2/7/2019	1900	22	25.1
2/7/2019	1900	23	25.1
2/7/2019	1900	24	25.1
2/7/2019	1900	25	27.1
2/7/2019	1900	26	27.1
2/7/2019	1900	27	27.1
2/7/2019	1900	28	27.9
2/7/2019	1900	29	27.9
2/7/2019	1900	30	27.9
2/7/2019	1900	31	27.9
2/7/2019	1900	32	27.9
2/7/2019	1900	33	25.8
2/7/2019	1900	34	26.7
2/7/2019	1900	35	26.7
2/7/2019	1900	36	27.0
2/7/2019	1900	37	27.0
2/7/2019	1900	38	27.0
2/7/2019	1900	39	27.0
2/7/2019	1900	40	25.9
2/7/2019	1900	41	25.9
2/7/2019	1900	42	25.9
2/7/2019	1900	43	25.9
2/7/2019	1900	44	25.9
2/7/2019	1900	45	25.9
2/7/2019	1900	46	25.7
2/7/2019	1900	47
2/7/2019	1900	48	24.7
2/7/2019	1900	49
2/7/2019	1900	50
2/7/2019	1900	51
2/7/2019	1900	52
2/7/2019	1900	53
2/7/2019	1900	54
2/7/2019	1900	55
2/7/2019	1900	56
2/7/2019	1900	57
2/7/2019	1900	58
2/7/2019	1900	59
2/7/2019	1900	60	17.3
2/7/2019	1900	61	17.3
2/7/2019	1900	62	17.3
2/7/2019	1900	63	24.2
2/7/2019	1900	64	24.2
2/7/2019	1900	65	24.2
2/7/2019	1900	66	24.2
2/7/2019	1900	67	24.05
2/7/2019	1900	68	23.9
2/7/2019	1900	69	23.9
2/7/2019	1900	70	23.9
2/7/2019	1900	71	20.5
2/7/2019	1900	72	20.5
2/7/2019	1900	73	20.5
2/7/2019	1900	74	20.5
2/7/2019	1900	75	20.5
2/7/2019	1900	76	20.5
2/7/2019	1900	77	22.4
2/7/2019	1900	78	22.4
2/7/2019	1900	79	22.4
2/7/2019	1900	80	22.4
2/7/2019	1900	81	24.6
2/7/2019	1900	82	24.6
2/7/2019	1900	83	24.6
2/7/2019	1900	84	24.6
2/7/2019	1900	85	24.6
2/7/2019	1900	86	24.6
2/7/2019	1900	87	23.7
2/7/2019	1900	88	23.7
2/7/2019	1900	89	23.7
2/7/2019	1900	90	23.7
2/7/2019	1900	91	24.55
2/7/2019	1900	92	25.4
2/7/2019	1900	93	25.4
2/7/2019	1900	94	25.4
2/7/2019	1900	95	24.1
2/7/2019	1900	96	24.1
2/7/2019	1900	97	24.1
2/7/2019	1900	98	24.1
2/7/2019	1900	99	23.1
2/7/2019	1900	100	23.1
2/7/2019	1900	101	23.1
2/7/2019	1900	102	26.1
2/7/2019	1900	103	27.05
2/7/2019	1900	104	28.0
2/7/2019	1900	105	28.0
2/7/2019	1900	106	24.1
2/7/2019	1900	107	26.7
