# Supplementary material for: Monitoring, Mapping, and Modeling Spatial–Temporal Patterns of PM2.5 for Improved Understanding of Air Pollution Dynamics Using Portable Sensing Technologies
Source: Int J Environ Res Public Health. 2020 Jul 8;17(14):4914. doi: 10.3390/ijerph17144914 (PMC7400490; doi:10.3390/ijerph17144914)
Supplement: Supplementary file 1 [file ijerph-17-04914-s001.zip › Supplementary File 2/aggregated CSV/2019_2_8_1500_aggregated.csv]

Date	Time	Id	med_PM25
2/8/2019	1500	0	12.0
2/8/2019	1500	1	12.0
2/8/2019	1500	2	12.0
2/8/2019	1500	3	12.0
2/8/2019	1500	4	11.4
2/8/2019	1500	5	11.4
2/8/2019	1500	6	11.4
2/8/2019	1500	7	11.4
2/8/2019	1500	8	11.4
2/8/2019	1500	9	11.4
2/8/2019	1500	10	10.4
2/8/2019	1500	11	10.4
2/8/2019	1500	12	10.4
2/8/2019	1500	13	10.4
2/8/2019	1500	14	10.3
2/8/2019	1500	15	10.3
2/8/2019	1500	16	10.3
2/8/2019	1500	17	10.3
2/8/2019	1500	18	10.3
2/8/2019	1500	19	10.6
2/8/2019	1500	20	10.6
2/8/2019	1500	21	10.6
2/8/2019	1500	22	10.6
2/8/2019	1500	23	10.6
2/8/2019	1500	24	10.6
2/8/2019	1500	25	10.6
2/8/2019	1500	26	10.6
2/8/2019	1500	27	10.6
2/8/2019	1500	28	10.6
2/8/2019	1500	29	10.6
2/8/2019	1500	30	10.6
2/8/2019	1500	31	10.6
2/8/2019	1500	32	11.1
2/8/2019	1500	33	11.6
2/8/2019	1500	34	11.6
2/8/2019	1500	35	11.5
2/8/2019	1500	36	11.4
2/8/2019	1500	37	11.4
2/8/2019	1500	38	11.4
2/8/2019	1500	39	11.4
2/8/2019	1500	40	11.4
2/8/2019	1500	41	11.4
2/8/2019	1500	42	11.0
2/8/2019	1500	43	11.0
2/8/2019	1500	44	11.0
2/8/2019	1500	45	11.0
2/8/2019	1500	46	10.7
2/8/2019	1500	47	11.0
2/8/2019	1500	48
2/8/2019	1500	49
2/8/2019	1500	50
2/8/2019	1500	51
2/8/2019	1500	52
2/8/2019	1500	53
2/8/2019	1500	54
2/8/2019	1500	55
2/8/2019	1500	56
2/8/2019	1500	57
2/8/2019	1500	58
2/8/2019	1500	59
2/8/2019	1500	60
2/8/2019	1500	61
2/8/2019	1500	62
2/8/2019	1500	63	9.5
2/8/2019	1500	64	9.5
2/8/2019	1500	65	9.5
2/8/2019	1500	66	9.5
2/8/2019	1500	67	9.5
2/8/2019	1500	68	9.5
2/8/2019	1500	69	9.7
2/8/2019	1500	70	9.9
2/8/2019	1500	71	9.9
2/8/2019	1500	72	9.9
2/8/2019	1500	73	9.9
2/8/2019	1500	74	9.9
2/8/2019	1500	75	10.2
2/8/2019	1500	76	10.2
2/8/2019	1500	77	10.2
2/8/2019	1500	78	10.2
2/8/2019	1500	79	10.2
2/8/2019	1500	80	10.7
2/8/2019	1500	81	10.7
2/8/2019	1500	82	10.7
2/8/2019	1500	83	10.7
2/8/2019	1500	84	10.7
2/8/2019	1500	85	10.7
2/8/2019	1500	86	20.9
2/8/2019	1500	87	20.9
2/8/2019	1500	88	20.9
2/8/2019	1500	89	20.9
2/8/2019	1500	90	20.9
2/8/2019	1500	91	9.9
2/8/2019	1500	92	9.9
2/8/2019	1500	93	9.9
2/8/2019	1500	94	9.9
2/8/2019	1500	95	10.1
2/8/2019	1500	96	10.3
2/8/2019	1500	97	10.3
2/8/2019	1500	98	10.3
2/8/2019	1500	99	9.8
2/8/2019	1500	100	12.2
2/8/2019	1500	101	9.8
2/8/2019	1500	102	12.4
2/8/2019	1500	103	11.8
2/8/2019	1500	104	11.8
2/8/2019	1500	105	11.0
2/8/2019	1500	106	11.0
2/8/2019	1500	107	10.4
