# Supplementary material for: Monitoring, Mapping, and Modeling Spatial–Temporal Patterns of PM2.5 for Improved Understanding of Air Pollution Dynamics Using Portable Sensing Technologies
Source: Int J Environ Res Public Health. 2020 Jul 8;17(14):4914. doi: 10.3390/ijerph17144914 (PMC7400490; doi:10.3390/ijerph17144914)
Supplement: Supplementary file 1 [file ijerph-17-04914-s001.zip › Supplementary File 2/aggregated CSV/2019_2_8_1900_aggregated.csv]

Date	Time	Id	med_PM25
2/8/2019	1900	0	8.6
2/8/2019	1900	1	8.9
2/8/2019	1900	2	8.9
2/8/2019	1900	3	8.9
2/8/2019	1900	4	8.9
2/8/2019	1900	5	7.2
2/8/2019	1900	6	7.2
2/8/2019	1900	7	7.2
2/8/2019	1900	8	7.2
2/8/2019	1900	9	7.2
2/8/2019	1900	10	10.6
2/8/2019	1900	11	10.6
2/8/2019	1900	12	10.6
2/8/2019	1900	13	10.6
2/8/2019	1900	14	6.5
2/8/2019	1900	15	6.5
2/8/2019	1900	16	6.5
2/8/2019	1900	17	6.5
2/8/2019	1900	18	6.5
2/8/2019	1900	19	6.5
2/8/2019	1900	20	7.9
2/8/2019	1900	21	7.9
2/8/2019	1900	22	7.9
2/8/2019	1900	23	7.9
2/8/2019	1900	24	6.9
2/8/2019	1900	25	6.9
2/8/2019	1900	26	6.9
2/8/2019	1900	27	6.9
2/8/2019	1900	28	6.7
2/8/2019	1900	29	6.7
2/8/2019	1900	30	6.7
2/8/2019	1900	31	6.7
2/8/2019	1900	32	6.7
2/8/2019	1900	33	7.5
2/8/2019	1900	34	7.5
2/8/2019	1900	35	7.5
2/8/2019	1900	36	7.6
2/8/2019	1900	37	7.6
2/8/2019	1900	38	7.6
2/8/2019	1900	39	7.6
2/8/2019	1900	40	9.45
2/8/2019	1900	41	11.3
2/8/2019	1900	42	11.3
2/8/2019	1900	43	11.3
2/8/2019	1900	44	11.3
2/8/2019	1900	45	11.3
2/8/2019	1900	46	8.2
2/8/2019	1900	47
2/8/2019	1900	48
2/8/2019	1900	49
2/8/2019	1900	50
2/8/2019	1900	51
2/8/2019	1900	52
2/8/2019	1900	53
2/8/2019	1900	54
2/8/2019	1900	55
2/8/2019	1900	56
2/8/2019	1900	57
2/8/2019	1900	58
2/8/2019	1900	59
2/8/2019	1900	60
2/8/2019	1900	61	11.8
2/8/2019	1900	62	11.8
2/8/2019	1900	63	11.8
2/8/2019	1900	64	11.8
2/8/2019	1900	65	11.8
2/8/2019	1900	66	12.3
2/8/2019	1900	67	12.3
2/8/2019	1900	68	12.3
2/8/2019	1900	69	12.3
2/8/2019	1900	70	11.5
2/8/2019	1900	71	11.5
2/8/2019	1900	72	11.5
2/8/2019	1900	73	11.5
2/8/2019	1900	74	11.5
2/8/2019	1900	75	11.8
2/8/2019	1900	76	11.8
2/8/2019	1900	77	11.8
2/8/2019	1900	78	11.8
2/8/2019	1900	79	11.8
2/8/2019	1900	80	10.5
2/8/2019	1900	81	10.5
2/8/2019	1900	82	10.5
2/8/2019	1900	83	10.5
2/8/2019	1900	84	10.5
2/8/2019	1900	85	10.5
2/8/2019	1900	86	10.9
2/8/2019	1900	87	10.9
2/8/2019	1900	88	10.9
2/8/2019	1900	89	10.9
2/8/2019	1900	90	10.9
2/8/2019	1900	91	10.7
2/8/2019	1900	92	10.5
2/8/2019	1900	93	10.5
2/8/2019	1900	94	10.5
2/8/2019	1900	95	9.0
2/8/2019	1900	96	9.0
2/8/2019	1900	97	9.0
2/8/2019	1900	98	9.0
2/8/2019	1900	99	9.2
2/8/2019	1900	100	9.2
2/8/2019	1900	101	8.9
2/8/2019	1900	102	8.85
2/8/2019	1900	103	8.7
2/8/2019	1900	104	8.7
2/8/2019	1900	105	8.7
2/8/2019	1900	106	9.0
2/8/2019	1900	107	9.05
