# Supplementary material for: Monitoring, Mapping, and Modeling Spatial–Temporal Patterns of PM2.5 for Improved Understanding of Air Pollution Dynamics Using Portable Sensing Technologies
Source: Int J Environ Res Public Health. 2020 Jul 8;17(14):4914. doi: 10.3390/ijerph17144914 (PMC7400490; doi:10.3390/ijerph17144914)
Supplement: Supplementary file 1 [file ijerph-17-04914-s001.zip › Supplementary File 2/RouteSegment.shp.xml]

<?xml version="1.0" encoding="UTF-8"?>
<metadata xml:lang="en"><Esri><CreaDate>20200624</CreaDate><CreaTime>21085200</CreaTime><ArcGISFormat>1.0</ArcGISFormat><SyncOnce>FALSE</SyncOnce><DataProperties><lineage><Process ToolSource="c:\program files (x86)\arcgis\desktop10.6\ArcToolbox\Toolboxes\Data Management Tools.tbx\CalculateField" Date="20190218" Time="153424">CalculateField path_polyline Id [FID] VB #</Process><Process ToolSource="c:\program files (x86)\arcgis\desktop10.6\ArcToolbox\Toolboxes\Data Management Tools.tbx\CalculateField" Date="20190218" Time="161007">CalculateField path_polyline Id [FID] VB #</Process><Process ToolSource="c:\program files (x86)\arcgis\desktop10.6\ArcToolbox\Toolboxes\Data Management Tools.tbx\CalculateField" Date="20190218" Time="162836">CalculateField path_polyline_segments Id [FID] VB #</Process><Process ToolSource="c:\program files (x86)\arcgis\desktop10.6\ArcToolbox\Toolboxes\Data Management Tools.tbx\CalculateField" Date="20190218" Time="162905">CalculateField path_polyline_segments Id 0 VB #</Process><Process ToolSource="c:\program files (x86)\arcgis\desktop10.6\ArcToolbox\Toolboxes\Data Management Tools.tbx\CalculateField" Date="20190218" Time="163012">CalculateField path_polyline_segments Id [FID] VB #</Process><Process ToolSource="c:\program files (x86)\arcgis\desktop10.6\ArcToolbox\Toolboxes\Data Management Tools.tbx\CopyFeatures" Date="20190225" Time="120402">CopyFeatures D:/Project/ArcGIS/ShapefileData/path_polyline_segments.shp D:\Project\ArcGIS\ShapefileData\Paths\Segments\1_28_0700_shannon_segments.shp # 0 0 0</Process><Process ToolSource="c:\program files (x86)\arcgis\desktop10.6\ArcToolbox\Toolboxes\Data Management Tools.tbx\JoinField" Date="20190225" Time="171031">JoinField D:/Project/ArcGIS/ShapefileData/Paths/Segments/1_28_0700_shannon_segments.shp FID D:/Project/ArcGIS/ShapefileData/Paths/weather/1_28_0700_shannon_weather_utm.shp NEAR_FID med_PM25;med_DIR;med_SPD;med_GUS;med_TEMP;med_DEWP</Process><Process ToolSource="c:\program files (x86)\arcgis\desktop10.6\ArcToolbox\Toolboxes\Data Management Tools.tbx\JoinField" Date="20190225" Time="173159">JoinField D:/Project/ArcGIS/ShapefileData/Paths/Segments/1_28_0700_shannon_segments.shp FID D:/Project/ArcGIS/ShapefileData/Paths/weather/1_28_0700_shannon_weather_utm.shp NEAR_FID med_PM25;med_DIR;med_SPD;med_GUS;med_TEMP;med_DEWP</Process><Process ToolSource="c:\program files (x86)\arcgis\desktop10.6\ArcToolbox\Toolboxes\Data Management Tools.tbx\JoinField" Date="20190225" Time="184151">JoinField 1_28_0700_shannon_segments FID 1_28_0700_shannon_weather_utm NEAR_FID med_PM25;med_DIR;med_SPD;med_GUS;med_TEMP;med_DEWP</Process><Process ToolSource="c:\arcgis\desktop10.6\ArcToolbox\Toolboxes\Analysis Tools.tbx\Near" Date="20190501" Time="085400">Near 1_28_0700_shannon_segments majorRoads;minorRoads # NO_LOCATION NO_ANGLE PLANAR</Process><Process ToolSource="c:\arcgis\desktop10.6\ArcToolbox\Toolboxes\Analysis Tools.tbx\Near" Date="20190501" Time="085808">Near 1_28_0700_shannon_segments roads_major_minor # NO_LOCATION NO_ANGLE PLANAR</Process><Process ToolSource="c:\arcgis\desktop10.6\ArcToolbox\Toolboxes\Analysis Tools.tbx\Near" Date="20190501" Time="105542">Near 1_28_0700_shannon_segments minorRoads # NO_LOCATION NO_ANGLE PLANAR</Process><Process ToolSource="c:\arcgis\desktop10.6\ArcToolbox\Toolboxes\Data Management Tools.tbx\AddField" Date="20190501" Time="105548">AddField 1_28_0700_shannon_segments minRd_dist DOUBLE # # # # NULLABLE NON_REQUIRED #</Process><Process ToolSource="c:\arcgis\desktop10.6\ArcToolbox\Toolboxes\Data Management Tools.tbx\CalculateField" Date="20190501" Time="105553">CalculateField 1_28_0700_shannon_segments minRd_dist !NEAR_DIST! PYTHON #</Process><Process ToolSource="c:\arcgis\desktop10.6\ArcToolbox\Toolboxes\Analysis Tools.tbx\Near" Date="20190501" Time="105559">Near 1_28_0700_shannon_segments majorRoads # NO_LOCATION NO_ANGLE PLANAR</Process><Process ToolSource="c:\arcgis\desktop10.6\ArcToolbox\Toolboxes\Data Management Tools.tbx\AddField" Date="20190501" Time="105605">AddField 1_28_0700_shannon_segments majRd_dist DOUBLE # # # # NULLABLE NON_REQUIRED #</Process><Process ToolSource="c:\arcgis\desktop10.6\ArcToolbox\Toolboxes\Data Management Tools.tbx\CalculateField" Date="20190501" Time="105610">CalculateField 1_28_0700_shannon_segments majRd_dist !NEAR_DIST! PYTHON #</Process><Process ToolSource="c:\arcgis\desktop10.6\ArcToolbox\Toolboxes\Data Management Tools.tbx\DeleteField" Date="20190501" Time="110105">DeleteField 1_28_0700_shannon_segments NEAR_DIST;NEAR_FID</Process></lineage><itemProps><itemName Sync="TRUE">1_28_0700_shannon_segments</itemName><imsContentType Sync="TRUE">002</imsContentType><itemSize Sync="TRUE">0.000</itemSize><itemLocation><linkage Sync="TRUE">file://\\DESKTOP-5Q49FIU\C$\airQualityProject\Survey1\shapefiles\Segments\New Folder\MasterCopy</linkage><protocol Sync="TRUE">Local Area Network</protocol></itemLocation></itemProps><coordRef><type Sync="TRUE">Projected</type><geogcsn Sync="TRUE">GCS_North_American_1983</geogcsn><csUnits Sync="TRUE">Linear Unit: Meter (1.000000)</csUnits><projcsn Sync="TRUE">NAD_1983_UTM_Zone_14N</projcsn><peXml Sync="TRUE">&lt;ProjectedCoordinateSystem xsi:type='typens:ProjectedCoordinateSystem' xmlns:xsi='http://www.w3.org/2001/XMLSchema-instance' xmlns:xs='http://www.w3.org/2001/XMLSchema' xmlns:typens='http://www.esri.com/schemas/ArcGIS/10.6'&gt;&lt;WKT&gt;PROJCS[&amp;quot;NAD_1983_UTM_Zone_14N&amp;quot;,GEOGCS[&amp;quot;GCS_North_American_1983&amp;quot;,DATUM[&amp;quot;D_North_American_1983&amp;quot;,SPHEROID[&amp;quot;GRS_1980&amp;quot;,6378137.0,298.257222101]],PRIMEM[&amp;quot;Greenwich&amp;quot;,0.0],UNIT[&amp;quot;Degree&amp;quot;,0.0174532925199433]],PROJECTION[&amp;quot;Transverse_Mercator&amp;quot;],PARAMETER[&amp;quot;False_Easting&amp;quot;,500000.0],PARAMETER[&amp;quot;False_Northing&amp;quot;,0.0],PARAMETER[&amp;quot;Central_Meridian&amp;quot;,-99.0],PARAMETER[&amp;quot;Scale_Factor&amp;quot;,0.9996],PARAMETER[&amp;quot;Latitude_Of_Origin&amp;quot;,0.0],UNIT[&amp;quot;Meter&amp;quot;,1.0],AUTHORITY[&amp;quot;EPSG&amp;quot;,26914]]&lt;/WKT&gt;&lt;XOrigin&gt;-5120900&lt;/XOrigin&gt;&lt;YOrigin&gt;-9998100&lt;/YOrigin&gt;&lt;XYScale&gt;450445547.3910538&lt;/XYScale&gt;&lt;ZOrigin&gt;-100000&lt;/ZOrigin&gt;&lt;ZScale&gt;10000&lt;/ZScale&gt;&lt;MOrigin&gt;-100000&lt;/MOrigin&gt;&lt;MScale&gt;10000&lt;/MScale&gt;&lt;XYTolerance&gt;0.001&lt;/XYTolerance&gt;&lt;ZTolerance&gt;0.001&lt;/ZTolerance&gt;&lt;MTolerance&gt;0.001&lt;/MTolerance&gt;&lt;HighPrecision&gt;true&lt;/HighPrecision&gt;&lt;WKID&gt;26914&lt;/WKID&gt;&lt;LatestWKID&gt;26914&lt;/LatestWKID&gt;&lt;/ProjectedCoordinateSystem&gt;</peXml></coordRef><copyHistory><copy source="C:\airQualityProject\Survey1\shapefiles\Segments\MasterCopy" dest="\\DESKTOP-5Q49FIU\C$\airQualityProject\Survey1\shapefiles\Segments\New Folder\MasterCopy" date="20200624" time="21093000"></copy></copyHistory></DataProperties><SyncDate>20190225</SyncDate><SyncTime>12040000</SyncTime><ModDate>20190225</ModDate><ModTime>12040000</ModTime></Esri><dataIdInfo><envirDesc Sync="TRUE"> Version 6.2 (Build 9200) ; Esri ArcGIS 10.6.1.9270</envirDesc><dataLang><languageCode value="eng" Sync="TRUE"></languageCode><countryCode value="USA" Sync="TRUE"></countryCode></dataLang><idCitation><resTitle Sync="TRUE">1_28_0700_shannon_segments</resTitle><presForm><PresFormCd value="005" Sync="TRUE"></PresFormCd></presForm></idCitation><spatRpType><SpatRepTypCd value="001" Sync="TRUE"></SpatRepTypCd></spatRpType></dataIdInfo><mdLang><languageCode value="eng" Sync="TRUE"></languageCode><countryCode value="USA" Sync="TRUE"></countryCode></mdLang><mdChar><CharSetCd value="004" Sync="TRUE"></CharSetCd></mdChar><distInfo><distFormat><formatName Sync="TRUE">Shapefile</formatName></distFormat><distTranOps><transSize Sync="TRUE">0.000</transSize></distTranOps></distInfo><mdHrLv><ScopeCd value="005" Sync="TRUE"></ScopeCd></mdHrLv><mdHrLvName Sync="TRUE">dataset</mdHrLvName><refSysInfo><RefSystem><refSysID><identCode code="26914" Sync="TRUE"></identCode><idCodeSpace Sync="TRUE">EPSG</idCodeSpace><idVersion Sync="TRUE">6.13(3.0.1)</idVersion></refSysID></RefSystem></refSysInfo><spatRepInfo><VectSpatRep><geometObjs Name="1_28_0700_shannon_segments"><geoObjTyp><GeoObjTypCd value="002" Sync="TRUE"></GeoObjTypCd></geoObjTyp><geoObjCnt Sync="TRUE">0</geoObjCnt></geometObjs><topLvl><TopoLevCd value="001" Sync="TRUE"></TopoLevCd></topLvl></VectSpatRep></spatRepInfo><spdoinfo><ptvctinf><esriterm Name="1_28_0700_shannon_segments"><efeatyp Sync="TRUE">Simple</efeatyp><efeageom code="3" Sync="TRUE"></efeageom><esritopo Sync="TRUE">FALSE</esritopo><efeacnt Sync="TRUE">0</efeacnt><spindex Sync="TRUE">FALSE</spindex><linrefer Sync="TRUE">FALSE</linrefer></esriterm></ptvctinf></spdoinfo><eainfo><detailed Name="1_28_0700_shannon_segments"><enttyp><enttypl Sync="TRUE">1_28_0700_shannon_segments</enttypl><enttypt Sync="TRUE">Feature Class</enttypt><enttypc Sync="TRUE">0</enttypc></enttyp><attr><attrlabl Sync="TRUE">FID</attrlabl><attalias Sync="TRUE">FID</attalias><attrtype Sync="TRUE">OID</attrtype><attwidth Sync="TRUE">4</attwidth><atprecis Sync="TRUE">0</atprecis><attscale Sync="TRUE">0</attscale><attrdef Sync="TRUE">Internal feature number.</attrdef><attrdefs Sync="TRUE">Esri</attrdefs><attrdomv><udom Sync="TRUE">Sequential unique whole numbers that are automatically generated.</udom></attrdomv></attr><attr><attrlabl Sync="TRUE">Shape</attrlabl><attalias Sync="TRUE">Shape</attalias><attrtype Sync="TRUE">Geometry</attrtype><attwidth Sync="TRUE">0</attwidth><atprecis Sync="TRUE">0</atprecis><attscale Sync="TRUE">0</attscale><attrdef Sync="TRUE">Feature geometry.</attrdef><attrdefs Sync="TRUE">Esri</attrdefs><attrdomv><udom Sync="TRUE">Coordinates defining the features.</udom></attrdomv></attr><attr><attrlabl Sync="TRUE">Id</attrlabl><attalias Sync="TRUE">Id</attalias><attrtype Sync="TRUE">Integer</attrtype><attwidth Sync="TRUE">6</attwidth><atprecis Sync="TRUE">6</atprecis><attscale Sync="TRUE">0</attscale></attr><attr><attrlabl Sync="TRUE">Len_m</attrlabl><attalias Sync="TRUE">Len_m</attalias><attrtype Sync="TRUE">Integer</attrtype><attwidth Sync="TRUE">10</attwidth><atprecis Sync="TRUE">10</atprecis><attscale Sync="TRUE">0</attscale></attr></detailed></eainfo><mdDateSt Sync="TRUE">20190225</mdDateSt></metadata>
